# Supplementary material for: (η6-Benzene)(carbonato-κ2 O,O′)[di­cyclohex­yl(naphthalen-1-ylmeth­yl)phosphane-κP]ruthenium(II) chloro­form tris­olvate
Source: Acta Crystallogr Sect E Struct Rep Online. 2014 Jun 21;70(Pt 7):m272–3. doi: 10.1107/S1600536814014081 (PMC4120604; doi:10.1107/S1600536814014081)
Supplement: Supplementary file 1 [file e-70-0m272-sup1.cif]

##############################################################################
#                                                                            #
# This CIF contains the data in a paper accepted for publication in          #
# Acta Crystallographica Section E. It conforms to the requirements of       #
# Notes for Authors for Acta Crystallographica Section E, and has been       #
# peer reviewed under the auspices of the IUCr Commission on Journals.       #
#                                                                            #
# Full details of the Crystallographic Information File format               #
# are given in the paper "The Crystallographic Information File (CIF):       #
# a New Standard Archive File for Crystallography" by S. R. Hall, F. H.      #
# Allen and I. D. Brown [Acta Cryst. (1991), A47, 655-685].                  #
#                                                                            #
# The current version of the core CIF dictionary is obtainable from          #
# ftp://ftp.iucr.org/pub/cif_core.dic.                                       #
#                                                                            #
# Software is freely available for graphical display of the structure(s)     #
# in this CIF. For information consult the CIF software page                 #
# http://www.iucr.org/resources/cif/software.                                #
#                                                                            #
# This file may be used for bona fide research purposes within the           #
# scientific community so long as proper attribution is given to the journal # 
# article from which it was obtained.                                        #
#                                                                            #
##############################################################################
data_I
_database_code_depnum_ccdc_archive 'CCDC 1008559'
_audit_creation_method     SHELXL-2014
_chemical_name_systematic
;\
(\h^6^-Benzene)(carbonato-\k^2^<i>O</i>,<i>O</i>')[dicyclohexyl(naphthalen-\
1-ylmethyl)phosphane-\k<i>P</i>]ruthenium(II) chloroform trisolvate
;
_chemical_name_common     ?
_chemical_formula_moiety     'C30 H37 O3 P Ru, 3(C H Cl3)'
_chemical_formula_sum     'C33 H40 Cl9 O3 P Ru'
_chemical_formula_iupac     '[Ru (C O3) (C6 H6) (C23 H31 P)], 3C H Cl3'
_chemical_formula_weight     935.74
_chemical_melting_point     ?
_shelx_space_group_comment
;
The symmetry employed for this shelxl refinement is uniquely defined
by the following loop, which should always be used as a source of
symmetry information in preference to the above space-group names.
They are only intended as comments.
;
_space_group_crystal_system     orthorhombic
_space_group_name_H-M_alt     'P b c a'
_space_group_name_Hall     '-P 2ac 2ab'
loop_
    _space_group_symop_operation_xyz
    'x, y, z'
    '-x+1/2, -y, z+1/2'
    '-x, y+1/2, -z+1/2'
    'x+1/2, -y+1/2, -z'
    '-x, -y, -z'
    'x-1/2, y, -z-1/2'
    'x, -y-1/2, z-1/2'
    '-x-1/2, y-1/2, z'
_cell_length_a     22.1730(4)
_cell_length_b     15.1385(3)
_cell_length_c     23.6954(5)
_cell_angle_alpha     90
_cell_angle_beta     90
_cell_angle_gamma     90
_cell_volume     7953.7(3)
_cell_formula_units_Z     8
_cell_measurement_reflns_used     9902
_cell_measurement_theta_min     3.73
_cell_measurement_theta_max     66.15
_cell_measurement_temperature     150(2)
_exptl_crystal_description     needle
_exptl_crystal_colour     yellow
_exptl_crystal_size_max     0.644
_exptl_crystal_size_mid     0.077
_exptl_crystal_size_min     0.050
_exptl_crystal_density_diffrn     1.563
_exptl_crystal_density_meas     ?
_exptl_crystal_density_method     ?
_exptl_crystal_F_000     3792
_exptl_absorpt_coefficient_mu     9.399
_exptl_absorpt_correction_type     multi-scan
_exptl_absorpt_process_details
;
(<i>SADABS</i>; Bruker, 2008)
;
_exptl_absorpt_correction_T_min     0.065
_exptl_absorpt_correction_T_max     0.651
_exptl_special_details
;
;
_diffrn_ambient_temperature     150(2)
_diffrn_radiation_type     CuK\a
_diffrn_radiation_wavelength     1.54178
_diffrn_radiation_source     microfocus
_diffrn_radiation_monochromator     multilayer
_diffrn_measurement_device_type     'Bruker Kappa APEXII DUO'
_diffrn_measurement_method     '\w and \f scans'
_diffrn_detector_area_resol_mean     8.3333
_diffrn_reflns_number     68879
_diffrn_reflns_av_R_equivalents     0.0624
_diffrn_reflns_theta_min     3.731
_diffrn_reflns_theta_max     66.587
_diffrn_reflns_theta_full     67.679
_diffrn_measured_fraction_theta_max     0.996
_diffrn_measured_fraction_theta_full     0.974
_diffrn_reflns_limit_h_min     -26
_diffrn_reflns_limit_h_max     25
_diffrn_reflns_limit_k_min     -17
_diffrn_reflns_limit_k_max     17
_diffrn_reflns_limit_l_min     -28
_diffrn_reflns_limit_l_max     27
_refine_special_details
;
;
_reflns_number_total     6998
_reflns_number_gt     5815
_reflns_threshold_expression     I>2\s(I)
_refine_ls_structure_factor_coef     Fsqd
_refine_ls_matrix_type     full
_refine_ls_R_factor_all     0.0479
_refine_ls_R_factor_gt     0.0409
_refine_ls_wR_factor_gt     0.1058
_refine_ls_wR_factor_ref     0.1095
_refine_ls_goodness_of_fit_ref     1.066
_refine_ls_restrained_S_all     1.066
_refine_ls_number_reflns     6998
_refine_ls_number_parameters     352
_refine_ls_number_restraints     0
_refine_ls_hydrogen_treatment     constr
_refine_ls_weighting_scheme     calc
_refine_ls_weighting_details
              'w=1/[\s^2^(Fo^2^)+(0.0500P)^2^+8.4698P] where P=(Fo^2^+2Fc^2^)/3'
_atom_sites_solution_hydrogens     geom
_atom_sites_solution_primary     ?
_atom_sites_solution_secondary     ?
_refine_ls_shift/su_max     0.000
_refine_ls_shift/su_mean     0.000
_refine_diff_density_max     1.166
_refine_diff_density_min     -0.794
_refine_ls_extinction_method     none
_refine_ls_extinction_coef     .
loop_
    _atom_type_symbol
    _atom_type_description
    _atom_type_scat_dispersion_real
    _atom_type_scat_dispersion_imag
    _atom_type_scat_source
    'C' 'C' 0.0181 0.0091
                         'International Tables Vol C Tables 4.2.6.8 and 6.1.1.4'
    'H' 'H' 0.0000 0.0000
                         'International Tables Vol C Tables 4.2.6.8 and 6.1.1.4'
    'O' 'O' 0.0492 0.0322
                         'International Tables Vol C Tables 4.2.6.8 and 6.1.1.4'
    'P' 'P' 0.2955 0.4335
                         'International Tables Vol C Tables 4.2.6.8 and 6.1.1.4'
    'Cl' 'Cl' 0.3639 0.7018
                         'International Tables Vol C Tables 4.2.6.8 and 6.1.1.4'
    'Ru' 'Ru' 0.0552 3.2960
                         'International Tables Vol C Tables 4.2.6.8 and 6.1.1.4'
_computing_data_collection     'APEX2 (Bruker, 2012)'
_computing_cell_refinement     'SAINT (Bruker, 2009)'
_computing_data_reduction     'SAINT (Bruker, 2009)'
_computing_structure_solution     'SHELXS97 (Sheldrick, 2008)'
_computing_structure_refinement     'SHELXL2014 (Sheldrick, 2008)'
_computing_molecular_graphics     'XP in SHELXTL (Sheldrick, 2008)'
_computing_publication_material
                          'SHELXL2014 (Sheldrick, 2008) and PLATON (Spek, 2009)'
loop_
    _atom_site_type_symbol
    _atom_site_label
    _atom_site_fract_x
    _atom_site_fract_y
    _atom_site_fract_z
    _atom_site_U_iso_or_equiv
    _atom_site_adp_type
    _atom_site_calc_flag
    _atom_site_occupancy
    _atom_site_disorder_assembly
    _atom_site_disorder_group
    C C31 0.03361(18) 0.8411(3) 0.0554(2) 0.0638(12) Uani d 1 . .
    H H31 0.0732 0.8184 0.0695 0.077 Uiso calc 1 . .
    Cl Cl1 0.00779(7) 0.92264(10) 0.10140(6) 0.0870(4) Uani d 1 . .
    Cl Cl2 0.04409(5) 0.88587(10) -0.01171(6) 0.0783(4) Uani d 1 . .
    Cl Cl3 -0.01875(5) 0.75354(8) 0.05459(7) 0.0812(4) Uani d 1 . .
    C C1 0.18339(13) -0.1129(2) 0.06775(15) 0.0346(7) Uani d 1 . .
    C C2 0.1466(2) 0.1023(3) -0.0075(2) 0.0668(14) Uani d 1 . .
    H H2 0.1235 0.0740 -0.0361 0.080 Uiso calc 1 . .
    C C3 0.12336(17) 0.1126(3) 0.0464(2) 0.0598(12) Uani d 1 . .
    H H3 0.0836 0.0931 0.0544 0.072 Uiso calc 1 . .
    C C4 0.15773(19) 0.1512(2) 0.0888(2) 0.0572(11) Uani d 1 . .
    H H4 0.1424 0.1537 0.1262 0.069 Uiso calc 1 . .
    C C5 0.21390(18) 0.1860(2) 0.07708(19) 0.0509(9) Uani d 1 . .
    H H5 0.2362 0.2152 0.1057 0.061 Uiso calc 1 . .
    C C6 0.23753(16) 0.1778(2) 0.02288(19) 0.0489(9) Uani d 1 . .
    H H6 0.2761 0.2022 0.0150 0.059 Uiso calc 1 . .
    C C7 0.2066(2) 0.1351(3) -0.01994(19) 0.0580(11) Uani d 1 . .
    H H7 0.2241 0.1276 -0.0562 0.070 Uiso calc 1 . .
    C C8 0.31201(14) -0.1025(2) 0.11038(15) 0.0371(7) Uani d 1 . .
    H H8A 0.2770 -0.1058 0.1362 0.045 Uiso calc 1 . .
    H H8B 0.3036 -0.1438 0.0789 0.045 Uiso calc 1 . .
    C C9 0.36532(14) -0.1397(2) 0.14218(16) 0.0387(8) Uani d 1 . .
    C C10 0.41559(16) -0.1674(3) 0.1131(2) 0.0533(10) Uani d 1 . .
    H H10 0.4172 -0.1610 0.0733 0.064 Uiso calc 1 . .
    C C11 0.46469(19) -0.2052(3) 0.1421(3) 0.0810(18) Uani d 1 . .
    H H11 0.4989 -0.2247 0.1215 0.097 Uiso calc 1 . .
    C C12 0.4639(2) -0.2142(4) 0.1988(3) 0.0815(17) Uani d 1 . .
    H H12 0.4980 -0.2387 0.2174 0.098 Uiso calc 1 . .
    C C13 0.4139(2) -0.1880(3) 0.2304(2) 0.0621(12) Uani d 1 . .
    C C14 0.4120(3) -0.1993(4) 0.2895(2) 0.0862(18) Uani d 1 . .
    H H14 0.4468 -0.2210 0.3084 0.103 Uiso calc 1 . .
    C C15 0.3619(4) -0.1801(4) 0.3205(3) 0.101(2) Uani d 1 . .
    H H15 0.3615 -0.1887 0.3602 0.121 Uiso calc 1 . .
    C C16 0.3109(3) -0.1471(4) 0.2924(2) 0.0869(17) Uani d 1 . .
    H H16 0.2757 -0.1337 0.3136 0.104 Uiso calc 1 . .
    C C17 0.3106(2) -0.1339(3) 0.23569(19) 0.0598(11) Uani d 1 . .
    H H17 0.2751 -0.1120 0.2182 0.072 Uiso calc 1 . .
    C C18 0.36244(16) -0.1520(2) 0.20162(17) 0.0443(8) Uani d 1 . .
    C C19 0.34391(14) 0.0887(2) 0.13099(14) 0.0356(7) Uani d 1 . .
    H H19 0.3404 0.1482 0.1129 0.043 Uiso calc 1 . .
    C C20 0.30672(17) 0.0935(2) 0.18484(16) 0.0461(8) Uani d 1 . .
    H H20A 0.3111 0.0376 0.2062 0.055 Uiso calc 1 . .
    H H20B 0.2636 0.1010 0.1752 0.055 Uiso calc 1 . .
    C C21 0.3276(2) 0.1705(3) 0.22123(19) 0.0596(11) Uani d 1 . .
    H H21A 0.3037 0.1721 0.2565 0.072 Uiso calc 1 . .
    H H21B 0.3208 0.2267 0.2008 0.072 Uiso calc 1 . .
    C C22 0.3943(2) 0.1608(4) 0.2353(2) 0.0681(13) Uani d 1 . .
    H H22A 0.4077 0.2126 0.2575 0.082 Uiso calc 1 . .
    H H22B 0.4003 0.1074 0.2587 0.082 Uiso calc 1 . .
    C C23 0.43187(18) 0.1536(3) 0.18300(19) 0.0576(11) Uani d 1 . .
    H H23A 0.4746 0.1445 0.1937 0.069 Uiso calc 1 . .
    H H23B 0.4292 0.2096 0.1615 0.069 Uiso calc 1 . .
    C C24 0.41101(15) 0.0771(2) 0.14555(17) 0.0450(8) Uani d 1 . .
    H H24A 0.4170 0.0204 0.1656 0.054 Uiso calc 1 . .
    H H24B 0.4352 0.0758 0.1104 0.054 Uiso calc 1 . .
    C C25 0.36856(15) 0.0046(2) 0.02310(15) 0.0390(7) Uani d 1 . .
    H H25 0.4062 -0.0206 0.0399 0.047 Uiso calc 1 . .
    C C26 0.38481(18) 0.0969(3) -0.00015(18) 0.0537(10) Uani d 1 . .
    H H26A 0.3488 0.1236 -0.0180 0.064 Uiso calc 1 . .
    H H26B 0.3975 0.1357 0.0313 0.064 Uiso calc 1 . .
    C C27 0.4356(2) 0.0903(4) -0.0434(2) 0.0668(13) Uani d 1 . .
    H H27A 0.4448 0.1499 -0.0584 0.080 Uiso calc 1 . .
    H H27B 0.4724 0.0674 -0.0248 0.080 Uiso calc 1 . .
    C C28 0.4183(2) 0.0297(4) -0.0917(2) 0.0828(17) Uani d 1 . .
    H H28A 0.3843 0.0559 -0.1129 0.099 Uiso calc 1 . .
    H H28B 0.4529 0.0236 -0.1178 0.099 Uiso calc 1 . .
    C C29 0.4004(2) -0.0598(4) -0.0700(2) 0.0771(16) Uani d 1 . .
    H H29A 0.4363 -0.0890 -0.0536 0.092 Uiso calc 1 . .
    H H29B 0.3865 -0.0963 -0.1022 0.092 Uiso calc 1 . .
    C C30 0.35006(18) -0.0565(3) -0.02506(18) 0.0586(11) Uani d 1 . .
    H H30A 0.3123 -0.0347 -0.0424 0.070 Uiso calc 1 . .
    H H30B 0.3426 -0.1166 -0.0102 0.070 Uiso calc 1 . .
    O O1 0.18027(9) -0.05130(14) 0.10738(10) 0.0363(5) Uani d 1 . .
    O O2 0.20684(9) -0.08313(15) 0.02076(10) 0.0365(5) Uani d 1 . .
    O O3 0.16578(10) -0.19007(15) 0.07473(12) 0.0455(6) Uani d 1 . .
    P P1 0.31196(3) 0.00947(5) 0.08005(4) 0.03076(17) Uani d 1 . .
    Ru Ru1 0.21220(2) 0.04581(2) 0.05258(2) 0.03286(10) Uani d 1 . .
loop_
    _atom_site_aniso_label
    _atom_site_aniso_U_11
    _atom_site_aniso_U_22
    _atom_site_aniso_U_33
    _atom_site_aniso_U_12
    _atom_site_aniso_U_13
    _atom_site_aniso_U_23
    C31 0.040(2) 0.064(3) 0.088(3) -0.0052(19) -0.009(2) 0.016(2)
    Cl1 0.0890(9) 0.0875(9) 0.0845(9) -0.0228(7) 0.0002(7) -0.0021(7)
    Cl2 0.0510(6) 0.1074(10) 0.0766(8) -0.0010(6) 0.0000(5) 0.0143(7)
    Cl3 0.0556(6) 0.0563(6) 0.1317(12) -0.0060(5) -0.0115(7) 0.0108(7)
    C1 0.0250(14) 0.0301(17) 0.049(2) 0.0032(12) -0.0052(13) 0.0029(14)
    C2 0.068(3) 0.038(2) 0.094(4) 0.0077(19) -0.050(3) 0.008(2)
    C3 0.0327(18) 0.037(2) 0.110(4) 0.0105(15) -0.002(2) 0.016(2)
    C4 0.059(2) 0.0327(19) 0.080(3) 0.0206(17) 0.011(2) 0.0012(19)
    C5 0.063(2) 0.0221(16) 0.068(3) 0.0063(15) -0.007(2) -0.0026(16)
    C6 0.0422(18) 0.0268(17) 0.078(3) 0.0011(14) -0.0052(19) 0.0159(17)
    C7 0.083(3) 0.039(2) 0.052(2) 0.0145(19) -0.008(2) 0.0156(18)
    C8 0.0340(16) 0.0285(15) 0.049(2) -0.0033(13) -0.0107(14) 0.0073(14)
    C9 0.0334(16) 0.0254(15) 0.057(2) -0.0059(12) -0.0077(15) 0.0074(14)
    C10 0.043(2) 0.0402(19) 0.076(3) 0.0020(16) 0.0048(19) 0.0169(19)
    C11 0.038(2) 0.050(2) 0.154(6) 0.0098(18) 0.013(3) 0.039(3)
    C12 0.046(2) 0.074(3) 0.125(5) 0.000(2) -0.032(3) 0.047(3)
    C13 0.064(3) 0.046(2) 0.077(3) -0.0015(19) -0.033(2) 0.009(2)
    C14 0.121(5) 0.062(3) 0.075(4) 0.013(3) -0.055(4) 0.006(3)
    C15 0.181(7) 0.065(3) 0.058(3) 0.030(4) -0.031(4) 0.002(3)
    C16 0.138(5) 0.065(3) 0.058(3) 0.028(3) 0.009(3) 0.008(2)
    C17 0.075(3) 0.046(2) 0.059(3) 0.012(2) -0.005(2) 0.0082(19)
    C18 0.0495(19) 0.0279(16) 0.055(2) -0.0054(14) -0.0157(17) 0.0057(15)
    C19 0.0371(16) 0.0287(15) 0.0411(18) -0.0097(13) -0.0055(14) 0.0017(14)
    C20 0.0454(18) 0.044(2) 0.049(2) -0.0112(16) -0.0032(16) -0.0035(17)
    C21 0.066(3) 0.061(3) 0.053(2) -0.015(2) 0.003(2) -0.016(2)
    C22 0.069(3) 0.077(3) 0.057(3) -0.029(2) -0.015(2) -0.012(2)
    C23 0.052(2) 0.054(2) 0.066(3) -0.0213(18) -0.019(2) 0.003(2)
    C24 0.0366(17) 0.0430(19) 0.056(2) -0.0071(15) -0.0097(16) 0.0043(16)
    C25 0.0353(16) 0.0423(18) 0.0395(18) 0.0049(14) -0.0014(14) 0.0034(15)
    C26 0.053(2) 0.054(2) 0.054(2) 0.0086(18) 0.0118(18) 0.0227(19)
    C27 0.061(3) 0.077(3) 0.062(3) 0.016(2) 0.020(2) 0.025(2)
    C28 0.064(3) 0.118(5) 0.067(3) 0.037(3) 0.020(2) 0.025(3)
    C29 0.056(3) 0.108(4) 0.067(3) 0.024(3) 0.001(2) -0.030(3)
    C30 0.048(2) 0.081(3) 0.047(2) 0.014(2) -0.0018(18) -0.016(2)
    O1 0.0323(11) 0.0287(11) 0.0479(14) -0.0004(8) 0.0041(10) 0.0046(10)
    O2 0.0351(11) 0.0357(12) 0.0387(13) 0.0009(9) -0.0075(9) -0.0021(10)
    O3 0.0351(11) 0.0276(12) 0.0739(18) -0.0011(9) -0.0048(12) 0.0023(12)
    P1 0.0283(4) 0.0257(4) 0.0383(4) -0.0019(3) -0.0040(3) 0.0038(3)
    Ru1 0.02876(14) 0.02455(14) 0.04527(16) 0.00038(8) -0.00458(10) 0.00306(10)
_geom_special_details
;
All e.s.d.'s (except the e.s.d. in the dihedral angle between two l.s. planes)
are estimated using the full covariance matrix. The cell e.s.d.'s are taken
into account individually in the estimation of e.s.d.'s in distances, angles
and torsion angles; correlations between e.s.d.'s in cell parameters are only
used when they are defined by crystal symmetry. An approximate (isotropic)
treatment of cell e.s.d.'s is used for estimating e.s.d.'s involving l.s.
planes.
;
loop_
    _geom_bond_atom_site_label_1
    _geom_bond_atom_site_label_2
    _geom_bond_site_symmetry_2
    _geom_bond_distance
    _geom_bond_publ_flag
    C31 Cl2 . 1.744(5) ?
    C31 Cl1 . 1.743(5) ?
    C31 Cl3 . 1.762(4) ?
    C31 H31 . 1.0000 ?
    C1 O3 . 1.242(4) ?
    C1 O2 . 1.309(4) ?
    C1 O1 . 1.326(4) ?
    C1 Ru1 . 2.513(3) ?
    C2 C3 . 1.386(7) ?
    C2 C7 . 1.451(7) ?
    C2 Ru1 . 2.209(4) ?
    C2 H2 . 0.9500 ?
    C3 C4 . 1.390(7) ?
    C3 Ru1 . 2.219(4) ?
    C3 H3 . 0.9500 ?
    C4 C5 . 1.380(6) ?
    C4 Ru1 . 2.177(4) ?
    C4 H4 . 0.9500 ?
    C5 C6 . 1.393(6) ?
    C5 Ru1 . 2.200(4) ?
    C5 H5 . 0.9500 ?
    C6 C7 . 1.384(6) ?
    C6 Ru1 . 2.192(3) ?
    C6 H6 . 0.9500 ?
    C7 Ru1 . 2.190(4) ?
    C7 H7 . 0.9500 ?
    C8 C9 . 1.511(4) ?
    C8 P1 . 1.841(3) ?
    C8 H8A . 0.9900 ?
    C8 H8B . 0.9900 ?
    C9 C10 . 1.376(5) ?
    C9 C18 . 1.422(5) ?
    C10 C11 . 1.409(6) ?
    C10 H10 . 0.9500 ?
    C11 C12 . 1.349(8) ?
    C11 H11 . 0.9500 ?
    C12 C13 . 1.397(8) ?
    C12 H12 . 0.9500 ?
    C13 C14 . 1.412(8) ?
    C13 C18 . 1.437(5) ?
    C14 C15 . 1.363(9) ?
    C14 H14 . 0.9500 ?
    C15 C16 . 1.404(9) ?
    C15 H15 . 0.9500 ?
    C16 C17 . 1.359(7) ?
    C16 H16 . 0.9500 ?
    C17 C18 . 1.431(6) ?
    C17 H17 . 0.9500 ?
    C19 C20 . 1.521(5) ?
    C19 C24 . 1.537(4) ?
    C19 P1 . 1.844(3) ?
    C19 H19 . 1.0000 ?
    C20 C21 . 1.522(5) ?
    C20 H20A . 0.9900 ?
    C20 H20B . 0.9900 ?
    C21 C22 . 1.524(6) ?
    C21 H21A . 0.9900 ?
    C21 H21B . 0.9900 ?
    C22 C23 . 1.497(6) ?
    C22 H22A . 0.9900 ?
    C22 H22B . 0.9900 ?
    C23 C24 . 1.531(5) ?
    C23 H23A . 0.9900 ?
    C23 H23B . 0.9900 ?
    C24 H24A . 0.9900 ?
    C24 H24B . 0.9900 ?
    C25 C30 . 1.525(5) ?
    C25 C26 . 1.545(5) ?
    C25 P1 . 1.844(3) ?
    C25 H25 . 1.0000 ?
    C26 C27 . 1.526(5) ?
    C26 H26A . 0.9900 ?
    C26 H26B . 0.9900 ?
    C27 C28 . 1.516(8) ?
    C27 H27A . 0.9900 ?
    C27 H27B . 0.9900 ?
    C28 C29 . 1.502(8) ?
    C28 H28A . 0.9900 ?
    C28 H28B . 0.9900 ?
    C29 C30 . 1.544(6) ?
    C29 H29A . 0.9900 ?
    C29 H29B . 0.9900 ?
    C30 H30A . 0.9900 ?
    C30 H30B . 0.9900 ?
    O1 Ru1 . 2.085(2) ?
    O2 Ru1 . 2.096(2) ?
    P1 Ru1 . 2.3705(8) ?
loop_
    _geom_angle_atom_site_label_1
    _geom_angle_atom_site_label_2
    _geom_angle_atom_site_label_3
    _geom_angle_site_symmetry_1
    _geom_angle_site_symmetry_3
    _geom_angle
    _geom_angle_publ_flag
    Cl2 C31 Cl1 . . 109.8(3) ?
    Cl2 C31 Cl3 . . 111.7(3) ?
    Cl1 C31 Cl3 . . 108.8(2) ?
    Cl2 C31 H31 . . 108.8 ?
    Cl1 C31 H31 . . 108.8 ?
    Cl3 C31 H31 . . 108.8 ?
    O3 C1 O2 . . 124.2(3) ?
    O3 C1 O1 . . 123.4(3) ?
    O2 C1 O1 . . 112.4(3) ?
    O3 C1 Ru1 . . 176.4(2) ?
    O2 C1 Ru1 . . 56.47(15) ?
    O1 C1 Ru1 . . 56.03(15) ?
    C3 C2 C7 . . 119.3(4) ?
    C3 C2 Ru1 . . 72.2(2) ?
    C7 C2 Ru1 . . 70.1(2) ?
    C3 C2 H2 . . 120.4 ?
    C7 C2 H2 . . 120.4 ?
    Ru1 C2 H2 . . 129.8 ?
    C2 C3 C4 . . 120.7(4) ?
    C2 C3 Ru1 . . 71.3(2) ?
    C4 C3 Ru1 . . 69.9(2) ?
    C2 C3 H3 . . 119.7 ?
    C4 C3 H3 . . 119.7 ?
    Ru1 C3 H3 . . 132.0 ?
    C5 C4 C3 . . 120.7(4) ?
    C5 C4 Ru1 . . 72.5(2) ?
    C3 C4 Ru1 . . 73.2(2) ?
    C5 C4 H4 . . 119.7 ?
    C3 C4 H4 . . 119.7 ?
    Ru1 C4 H4 . . 126.5 ?
    C4 C5 C6 . . 119.4(4) ?
    C4 C5 Ru1 . . 70.7(2) ?
    C6 C5 Ru1 . . 71.2(2) ?
    C4 C5 H5 . . 120.3 ?
    C6 C5 H5 . . 120.3 ?
    Ru1 C5 H5 . . 130.3 ?
    C7 C6 C5 . . 122.1(4) ?
    C7 C6 Ru1 . . 71.5(2) ?
    C5 C6 Ru1 . . 71.9(2) ?
    C7 C6 H6 . . 119.0 ?
    C5 C6 H6 . . 119.0 ?
    Ru1 C6 H6 . . 130.4 ?
    C6 C7 C2 . . 117.8(4) ?
    C6 C7 Ru1 . . 71.6(2) ?
    C2 C7 Ru1 . . 71.4(2) ?
    C6 C7 H7 . . 121.1 ?
    C2 C7 H7 . . 121.1 ?
    Ru1 C7 H7 . . 127.8 ?
    C9 C8 P1 . . 122.6(2) ?
    C9 C8 H8A . . 106.7 ?
    P1 C8 H8A . . 106.7 ?
    C9 C8 H8B . . 106.7 ?
    P1 C8 H8B . . 106.7 ?
    H8A C8 H8B . . 106.6 ?
    C10 C9 C18 . . 119.5(3) ?
    C10 C9 C8 . . 119.9(4) ?
    C18 C9 C8 . . 120.5(3) ?
    C9 C10 C11 . . 120.4(5) ?
    C9 C10 H10 . . 119.8 ?
    C11 C10 H10 . . 119.8 ?
    C12 C11 C10 . . 121.1(5) ?
    C12 C11 H11 . . 119.4 ?
    C10 C11 H11 . . 119.4 ?
    C11 C12 C13 . . 121.0(4) ?
    C11 C12 H12 . . 119.5 ?
    C13 C12 H12 . . 119.5 ?
    C12 C13 C14 . . 121.5(5) ?
    C12 C13 C18 . . 118.9(4) ?
    C14 C13 C18 . . 119.6(5) ?
    C15 C14 C13 . . 122.2(5) ?
    C15 C14 H14 . . 118.9 ?
    C13 C14 H14 . . 118.9 ?
    C14 C15 C16 . . 118.5(5) ?
    C14 C15 H15 . . 120.7 ?
    C16 C15 H15 . . 120.7 ?
    C17 C16 C15 . . 121.6(6) ?
    C17 C16 H16 . . 119.2 ?
    C15 C16 H16 . . 119.2 ?
    C16 C17 C18 . . 121.7(5) ?
    C16 C17 H17 . . 119.1 ?
    C18 C17 H17 . . 119.1 ?
    C9 C18 C17 . . 124.7(3) ?
    C9 C18 C13 . . 119.0(4) ?
    C17 C18 C13 . . 116.3(4) ?
    C20 C19 C24 . . 110.0(3) ?
    C20 C19 P1 . . 111.8(2) ?
    C24 C19 P1 . . 116.4(2) ?
    C20 C19 H19 . . 106.0 ?
    C24 C19 H19 . . 106.0 ?
    P1 C19 H19 . . 106.0 ?
    C19 C20 C21 . . 110.3(3) ?
    C19 C20 H20A . . 109.6 ?
    C21 C20 H20A . . 109.6 ?
    C19 C20 H20B . . 109.6 ?
    C21 C20 H20B . . 109.6 ?
    H20A C20 H20B . . 108.1 ?
    C20 C21 C22 . . 110.2(4) ?
    C20 C21 H21A . . 109.6 ?
    C22 C21 H21A . . 109.6 ?
    C20 C21 H21B . . 109.6 ?
    C22 C21 H21B . . 109.6 ?
    H21A C21 H21B . . 108.1 ?
    C23 C22 C21 . . 111.5(4) ?
    C23 C22 H22A . . 109.3 ?
    C21 C22 H22A . . 109.3 ?
    C23 C22 H22B . . 109.3 ?
    C21 C22 H22B . . 109.3 ?
    H22A C22 H22B . . 108.0 ?
    C22 C23 C24 . . 111.5(3) ?
    C22 C23 H23A . . 109.3 ?
    C24 C23 H23A . . 109.3 ?
    C22 C23 H23B . . 109.3 ?
    C24 C23 H23B . . 109.3 ?
    H23A C23 H23B . . 108.0 ?
    C23 C24 C19 . . 109.6(3) ?
    C23 C24 H24A . . 109.8 ?
    C19 C24 H24A . . 109.8 ?
    C23 C24 H24B . . 109.8 ?
    C19 C24 H24B . . 109.8 ?
    H24A C24 H24B . . 108.2 ?
    C30 C25 C26 . . 110.1(3) ?
    C30 C25 P1 . . 112.9(3) ?
    C26 C25 P1 . . 112.5(3) ?
    C30 C25 H25 . . 107.0 ?
    C26 C25 H25 . . 107.0 ?
    P1 C25 H25 . . 107.0 ?
    C27 C26 C25 . . 110.6(3) ?
    C27 C26 H26A . . 109.5 ?
    C25 C26 H26A . . 109.5 ?
    C27 C26 H26B . . 109.5 ?
    C25 C26 H26B . . 109.5 ?
    H26A C26 H26B . . 108.1 ?
    C28 C27 C26 . . 111.1(4) ?
    C28 C27 H27A . . 109.4 ?
    C26 C27 H27A . . 109.4 ?
    C28 C27 H27B . . 109.4 ?
    C26 C27 H27B . . 109.4 ?
    H27A C27 H27B . . 108.0 ?
    C29 C28 C27 . . 110.8(4) ?
    C29 C28 H28A . . 109.5 ?
    C27 C28 H28A . . 109.5 ?
    C29 C28 H28B . . 109.5 ?
    C27 C28 H28B . . 109.5 ?
    H28A C28 H28B . . 108.1 ?
    C28 C29 C30 . . 113.4(4) ?
    C28 C29 H29A . . 108.9 ?
    C30 C29 H29A . . 108.9 ?
    C28 C29 H29B . . 108.9 ?
    C30 C29 H29B . . 108.9 ?
    H29A C29 H29B . . 107.7 ?
    C25 C30 C29 . . 110.0(4) ?
    C25 C30 H30A . . 109.7 ?
    C29 C30 H30A . . 109.7 ?
    C25 C30 H30B . . 109.7 ?
    C29 C30 H30B . . 109.7 ?
    H30A C30 H30B . . 108.2 ?
    C1 O1 Ru1 . . 92.15(19) ?
    C1 O2 Ru1 . . 92.16(19) ?
    C8 P1 C19 . . 110.09(15) ?
    C8 P1 C25 . . 104.37(16) ?
    C19 P1 C25 . . 104.11(15) ?
    C8 P1 Ru1 . . 108.75(10) ?
    C19 P1 Ru1 . . 112.78(11) ?
    C25 P1 Ru1 . . 116.32(11) ?
    O1 Ru1 O2 . . 63.14(9) ?
    O1 Ru1 C4 . . 94.77(13) ?
    O2 Ru1 C4 . . 142.45(13) ?
    O1 Ru1 C7 . . 154.77(14) ?
    O2 Ru1 C7 . . 106.83(13) ?
    C4 Ru1 C7 . . 79.91(17) ?
    O1 Ru1 C6 . . 158.39(14) ?
    O2 Ru1 C6 . . 138.42(14) ?
    C4 Ru1 C6 . . 66.45(16) ?
    C7 Ru1 C6 . . 36.83(16) ?
    O1 Ru1 C5 . . 121.43(13) ?
    O2 Ru1 C5 . . 173.76(13) ?
    C4 Ru1 C5 . . 36.75(15) ?
    C7 Ru1 C5 . . 67.20(16) ?
    C6 Ru1 C5 . . 36.98(16) ?
    O1 Ru1 C2 . . 116.80(15) ?
    O2 Ru1 C2 . . 95.23(13) ?
    C4 Ru1 C2 . . 66.72(19) ?
    C7 Ru1 C2 . . 38.51(18) ?
    C6 Ru1 C2 . . 66.96(15) ?
    C5 Ru1 C2 . . 78.94(16) ?
    O1 Ru1 C3 . . 93.51(13) ?
    O2 Ru1 C3 . . 110.50(13) ?
    C4 Ru1 C3 . . 36.84(18) ?
    C7 Ru1 C3 . . 67.43(18) ?
    C6 Ru1 C3 . . 77.92(14) ?
    C5 Ru1 C3 . . 66.00(15) ?
    C2 Ru1 C3 . . 36.48(18) ?
    O1 Ru1 P1 . . 88.99(6) ?
    O2 Ru1 P1 . . 86.30(6) ?
    C4 Ru1 P1 . . 125.43(13) ?
    C7 Ru1 P1 . . 114.30(13) ?
    C6 Ru1 P1 . . 93.47(9) ?
    C5 Ru1 P1 . . 97.78(11) ?
    C2 Ru1 P1 . . 151.84(15) ?
    C3 Ru1 P1 . . 162.24(13) ?
    O1 Ru1 C1 . . 31.82(10) ?
    O2 Ru1 C1 . . 31.38(10) ?
    C4 Ru1 C1 . . 120.25(14) ?
    C7 Ru1 C1 . . 133.50(15) ?
    C6 Ru1 C1 . . 169.46(15) ?
    C5 Ru1 C1 . . 152.76(14) ?
    C2 Ru1 C1 . . 107.16(13) ?
    C3 Ru1 C1 . . 102.69(12) ?
    P1 Ru1 C1 . . 88.63(7) ?
loop_
    _geom_hbond_atom_site_label_D
    _geom_hbond_atom_site_label_H
    _geom_hbond_atom_site_label_A
    _geom_hbond_site_symmetry_A
    _geom_hbond_distance_DH
    _geom_hbond_distance_HA
    _geom_hbond_distance_DA
    _geom_hbond_angle_DHA
    C6 H6 O3 8_665 0.95 2.51 3.179(5) 127.2
    C29 H29A Cl3 4 0.99 2.68 3.457(6) 135.2
    C31 H31 O3 1_565 1.00 2.06 3.004(5) 156.2
_shelx_hkl_file
;
  2   0   0   71529   13173     0 0 0 0 0
  0  212292 -182.69   -0.13  1.0000
   4   0   0    2657    1721     0 0 0 0 0
   0   40365 -223.60    0.41  1.0000
   6   0   0  100298    5871     0 0 0 0 0
   0  189308  111.85    0.10  1.0000
   8   0   0   93857    1619     0 0 0 0 0
   0   58148   61.63   -0.12  1.0000
  10   0   0  107800     683     0 0 0 0 0
  0   17281 -187.68    0.06  1.0000
  12   0   0   48452    1896     0 0 0 0 0
  0   40653   17.59   -0.11  1.0000
  14   0   0   19527     553     0 0 0 0 0
  0    7909  -48.91   -0.06  1.0000
  16   0   0   12219     810     0 0 0 0 0
  0   12040    0.78   -0.01  1.0000
  18   0   0     828     113     0 0 0 0 0
  0     632    3.52   -0.24  1.0000
  20   0   0       1      60     0 0 0 0 0
  0      79    8.65    0.21  1.0000
  22   0   0      77      68     0 0 0 0 0
  0     133    3.13   -0.14  1.0000
  24   0   0    4878     308     0 0 0 0 0
  0    5901    6.69   -0.15  1.0000
  26   0   0    3644     215     0 0 0 0 0
  0    3093    4.59    0.02  1.0000
   2   1   0   35354      30     0 0 0 0 0
   0     963  206.85   -0.02  1.0000
   4   1   0   16084      64     0 0 0 0 0
   0    1377  -85.23   -0.02  1.0000
   6   1   0     758     334     0 0 0 0 0 0   14418  -87.82   -0.10  1.0000
   8   1   0   13039     799     0 0 0 0 0 0   39979   81.10   -0.02  1.0000
  10   1   0   56839    1458     0 0 0 0 0 0   66909  -19.13   -0.37  1.0000
  12   1   0     598      77     0 0 0 0 0 0     574   -0.47   -0.25  1.0000
  14   1   0    2921     260     0 0 0 0 0 0    5620  -19.78   -0.11  1.0000
  16   1   0   20228     524     0 0 0 0 0 0   13863   23.16    0.20  1.0000
  18   1   0      50      41     0 0 0 0 0 0      57  -12.91    0.27  1.0000
  20   1   0     166      49     0 0 0 0 0 0     112    2.65   -0.05  1.0000
  22   1   0     250      52     0 0 0 0 0 0     284    0.99    0.00  1.0000
  24   1   0     238      45     0 0 0 0 0 0      87    5.86   -0.07  1.0000
  26   1   0       8      51     0 0 0 0 0 0     -51   -2.60   -0.16  1.0000
   0   2   0  113448    7976     0 0 0 0 0 0  326338  221.88   -0.42  1.0000
   2   2   0  258126    2917     0 0 0 0 0 0  157763  104.94    0.07  1.0000
   4   2   0     313     133     0 0 0 0 0 0    4803  -52.29   -0.32  1.0000
   6   2   0     217      74     0 0 0 0 0 0    1667   24.76   -0.06  1.0000
   8   2   0   42085    1647     0 0 0 0 0 0   72956  -61.41   -0.62  1.0000
  10   2   0   72818    1625     0 0 0 0 0 0   71693   -1.97   -0.23  1.0000
  12   2   0   38367    1999     0 0 0 0 0 0   54003  -34.63   -0.12  1.0000
  14   2   0   27635     401     0 0 0 0 0 0    9658  -64.91    0.14  1.0000
  16   2   0     188      80     0 0 0 0 0 0     284    4.64    0.10  1.0000
  18   2   0    1307     110     0 0 0 0 0 0    3518   22.20    0.11  1.0000
  20   2   0    2259      82     0 0 0 0 0 0    1179  -12.51    0.07  1.0000
  22   2   0     133      49     0 0 0 0 0 0     165    1.28   -0.06  1.0000
  24   2   0    2020     211     0 0 0 0 0 0    3357   12.55    0.00  1.0000
  26   2   0    1544     100     0 0 0 0 0 0    1263    3.60    0.02  1.0000
   2   3   0    6051     141     0 0 0 0 0 0    6000   -0.31    0.17  1.0000
   4   3   0  231305    5244     0 0 0 0 0 0  253509   21.32    0.13  1.0000
   6   3   0   20941     714     0 0 0 0 0 0   31451   30.88   -0.04  1.0000
   8   3   0   85128     758     0 0 0 0 0 0   35087  -99.30   -0.19  1.0000
  10   3   0    5077      99     0 0 0 0 0 0    2490   20.40   -0.02  1.0000
  12   3   0   31915    3906     0 0 0 0 0 0   52081   46.90   -0.28  1.0000
  14   3   0    4621     118     0 0 0 0 0 0    1327  -30.17   -0.21  1.0000
  16   3   0    3011     267     0 0 0 0 0 0    6917  -26.87   -0.03  1.0000
  18   3   0   14775     477     0 0 0 0 0 0   23925   31.49   -0.06  1.0000
  20   3   0    8747     239     0 0 0 0 0 0    9230   -2.41   -0.11  1.0000
  22   3   0    6341     175     0 0 0 0 0 0    5968   -2.27   -0.02  1.0000
  24   3   0     754      55     0 0 0 0 0 0     603    2.77    0.00  1.0000
  26   3   0     401     117     0 0 0 0 0 0     499    2.22   -0.07  1.0000
   0   4   0  105583    2306     0 0 0 0 0 0   89439   24.45   -0.16  1.0000
   2   4   0     378     167     0 0 0 0 0 0    5366   55.79   -0.08  1.0000
   4   4   0   56363     702     0 0 0 0 0 0   34167  -49.68   -0.27  1.0000
   6   4   0      29     400     0 0 0 0 0 0   16781  118.43    0.34  1.0000
   8   4   0     319      74     0 0 0 0 0 0     413  -34.42   -1.74  1.0000
  10   4   0   26126     472     0 0 0 0 0 0   17105  -29.24   -0.28  1.0000
  12   4   0      27     218     0 0 0 0 0 0     676  -27.05    0.58  1.0000
  14   4   0    2105     222     0 0 0 0 0 0    1837   -2.96    0.22  1.0000
  16   4   0    1676     248     0 0 0 0 0 0    6137  -35.48    0.59  1.0000
  18   4   0     400      46     0 0 0 0 0 0     171    6.54   -0.08  1.0000
  20   4   0    1998      93     0 0 0 0 0 0    2192   -2.01   -0.05  1.0000
  22   4   0     523      51     0 0 0 0 0 0     269    6.18    0.31  1.0000
  24   4   0      57      41     0 0 0 0 0 0      37    1.40    0.20  1.0000
   2   5   0    1912     507     0 0 0 0 0 0   22062  100.62   -0.11  1.0000
   4   5   0    1735     286     0 0 0 0 0 0   11693  -64.50   -0.12  1.0000
   6   5   0   94423    2994     0 0 0 0 0 0  132481  -53.80    0.49  1.0000
   8   5   0    9997     383     0 0 0 0 0 0   15694   24.28   -0.22  1.0000
  10   5   0   55475    1271     0 0 0 0 0 0   42407   28.02    0.61  1.0000
  12   5   0     411     277     0 0 0 0 0 0     955  -47.94   -0.67  1.0000
  14   5   0     863      75     0 0 0 0 0 0      99   18.44   -0.51  1.0000
  16   5   0    2267     140     0 0 0 0 0 0    2827   -5.51    0.28  1.0000
  18   5   0   24005     602     0 0 0 0 0 0   26269    6.80   -0.19  1.0000
  20   5   0   29589     756     0 0 0 0 0 0   31942   -6.39    0.13  1.0000
  22   5   0    8319     288     0 0 0 0 0 0   11156   13.78   -0.14  1.0000
  24   5   0    1802      80     0 0 0 0 0 0    2046   -2.67   -0.02  1.0000
   0   6   0    4637    1630     0 0 0 0 0 0   49988 -147.68   -0.23  1.0000
   2   6   0   36359     801     0 0 0 0 0 0   34025    5.88    0.04  1.0000
   4   6   0   47235     119     0 0 0 0 0 0    2435  159.68   -0.17  1.0000
   6   6   0    8777     918     0 0 0 0 0 0   29535  -73.87   -0.23  1.0000
   8   6   0    9081     435     0 0 0 0 0 0   10585   -7.16   -0.36  1.0000
  10   6   0    5217      72     0 0 0 0 0 0     156   77.72   -0.33  1.0000
  12   6   0     832      74     0 0 0 0 0 0      18  -30.11    1.45  1.0000
  14   6   0    3513     675     0 0 0 0 0 0   13388  -53.45    0.03  1.0000
  16   6   0    1220      90     0 0 0 0 0 0    2266   12.06   -0.33  1.0000
  18   6   0    1983     120     0 0 0 0 0 0    2695   -7.00    0.23  1.0000
  20   6   0     887     107     0 0 0 0 0 0    2073  -14.87    0.16  1.0000
  22   6   0    2220     124     0 0 0 0 0 0    2967    6.95    0.17  1.0000
  24   6   0      26      36     0 0 0 0 0 0     -12    4.79    0.26  1.0000
   2   7   0   14149     703     0 0 0 0 0 0   29887  -51.06   -0.31  1.0000
   4   7   0    7792     464     0 0 0 0 0 0   11048   16.14    0.23  1.0000
   6   7   0   54149    2210     0 0 0 0 0 0   59320  -10.30    0.00  1.0000
   8   7   0   82967    2696     0 0 0 0 0 0   72236  -18.29    0.42  1.0000
  10   7   0   28641    1668     0 0 0 0 0 0   35062  -17.07   -0.05  1.0000
  12   7   0   18146    1252     0 0 0 0 0 0   30510   37.81    0.32  1.0000
  14   7   0    1994      67     0 0 0 0 0 0     245  -28.45    0.42  1.0000
  16   7   0    3698     148     0 0 0 0 0 0    2457   10.71   -0.03  1.0000
  18   7   0   35110     850     0 0 0 0 0 0   34603   -1.27   -0.21  1.0000
  20   7   0    8041     189     0 0 0 0 0 0    6548    8.36    0.12  1.0000
  22   7   0    6297     158     0 0 0 0 0 0    5449   -5.29   -0.08  1.0000
  24   7   0    1678     100     0 0 0 0 0 0    1407    3.33   -0.09  1.0000
   0   8   0   23025     775     0 0 0 0 0 0   22969    0.19   -0.14  1.0000
   2   8   0   23393     797     0 0 0 0 0 0   26917   10.48    0.75  1.0000
   4   8   0    3464     511     0 0 0 0 0 0    8045  -29.20   -0.51  1.0000
   6   8   0   15223     698     0 0 0 0 0 0   17753    9.32    0.11  1.0000
   8   8   0     254     182     0 0 0 0 0 0    2509   32.28    0.50  1.0000
  10   8   0    8630     524     0 0 0 0 0 0    6546   11.45   -0.16  1.0000
  12   8   0      64      65     0 0 0 0 0 0     226  -10.94    0.14  1.0000
  14   8   0   21502     522     0 0 0 0 0 0   22544   -3.38    0.37  1.0000
  16   8   0   21625     519     0 0 0 0 0 0   21613   -0.06    0.26  1.0000
  18   8   0    7850     326     0 0 0 0 0 0   12149  -20.49    0.11  1.0000
  20   8   0      18      62     0 0 0 0 0 0     -30    3.99    0.17  1.0000
  22   8   0    2529      95     0 0 0 0 0 0    2474   -0.54    0.14  1.0000
   2   9   0   15732     164     0 0 0 0 0 0    2721   69.33    0.77  1.0000
   4   9   0   30376     638     0 0 0 0 0 0   12290  -60.01   -0.02  1.0000
   6   9   0   14958    1544     0 0 0 0 0 0   24654  -32.99    0.23  1.0000
   8   9   0     836     437     0 0 0 0 0 0    3150   26.12    0.40  1.0000
  10   9   0   13959     524     0 0 0 0 0 0   15099   -4.52    0.32  1.0000
  12   9   0      23      45     0 0 0 0 0 0     247  -19.35    0.07  1.0000
  14   9   0     774      56     0 0 0 0 0 0     306    9.82   -0.06  1.0000
  16   9   0   10122     269     0 0 0 0 0 0    7641   12.50    0.20  1.0000
  18   9   0    2249     158     0 0 0 0 0 0    1457   -8.80   -0.17  1.0000
  20   9   0   13468     361     0 0 0 0 0 0   12614    3.56   -0.06  1.0000
  22   9   0     933      69     0 0 0 0 0 0    1157    3.34    0.00  1.0000
   0  10   0   14704     943     0 0 0 0 0 0   19983  -19.34    1.02  1.0000
   2  10   0    9406     555     0 0 0 0 0 0   16359   29.50   -0.02  1.0000
   4  10   0   18438     818     0 0 0 0 0 0   17011    5.07    0.23  1.0000
   6  10   0     298     181     0 0 0 0 0 0    2175  -60.11   -0.25  1.0000
   8  10   0     474      73     0 0 0 0 0 0     189   32.97    0.41  1.0000
  10  10   0   10667     238     0 0 0 0 0 0    6785   19.98    0.09  1.0000
  12  10   0    9381     179     0 0 0 0 0 0    6292  -16.91    0.39  1.0000
  14  10   0   31882     878     0 0 0 0 0 0   30792    2.89    0.30  1.0000
  16  10   0   15737     523     0 0 0 0 0 0   17885    7.89   -0.06  1.0000
  18  10   0    2428     128     0 0 0 0 0 0    2940   -4.74    0.13  1.0000
  20  10   0      43      51     0 0 0 0 0 0      -5   -6.21    0.13  1.0000
   2  11   0     872     130     0 0 0 0 0 0     538   -6.18    1.29  1.0000
   4  11   0    1134     108     0 0 0 0 0 0     473   11.27    0.11  1.0000
   6  11   0     928     102     0 0 0 0 0 0     288  -12.99   -0.10  1.0000
   8  11   0    1825      73     0 0 0 0 0 0     325  -23.57    0.20  1.0000
  10  11   0      10      45     0 0 0 0 0 0     136    8.45   -0.11  1.0000
  12  11   0     500      68     0 0 0 0 0 0     674    3.49   -0.55  1.0000
  14  11   0       0      47     0 0 0 0 0 0      37   -5.13    0.40  1.0000
  16  11   0      68      47     0 0 0 0 0 0      25   -3.05   -0.01  1.0000
  18  11   0     499      95     0 0 0 0 0 0     979    8.45   -0.14  1.0000
  20  11   0       1      50     0 0 0 0 0 0      -6    1.12   -0.15  1.0000
   0  12   0    1323     126     0 0 0 0 0 0     193   23.40    0.23  1.0000
   2  12   0   24592    1369     0 0 0 0 0 0   24759    0.51   -0.04  1.0000
   4  12   0    4307     238     0 0 0 0 0 0    5416   -7.67    0.80  1.0000
   6  12   0    3862     150     0 0 0 0 0 0    3142   -5.81   -0.02  1.0000
   8  12   0    4728     215     0 0 0 0 0 0    5910    7.72   -0.03  1.0000
  10  12   0    1558     156     0 0 0 0 0 0    3756  -21.04    0.31  1.0000
  12  12   0   21222     713     0 0 0 0 0 0   24338    9.82    0.06  1.0000
  14  12   0    8500     210     0 0 0 0 0 0    5820   15.30    0.03  1.0000
  16  12   0    8359     239     0 0 0 0 0 0    6544  -10.05   -0.05  1.0000
  18  12   0    3184     216     0 0 0 0 0 0    3248   -0.58    0.26  1.0000
   2  13   0    9912     315     0 0 0 0 0 0    8411   -7.43    0.00  1.0000
   4  13   0   12893     339     0 0 0 0 0 0   12004    3.79   -0.12  1.0000
   6  13   0    9158     238     0 0 0 0 0 0    7828   -6.88    0.07  1.0000
   8  13   0    4686     218     0 0 0 0 0 0    4293    2.79    0.11  1.0000
  10  13   0    1074      73     0 0 0 0 0 0     623   -7.44   -0.22  1.0000
  12  13   0      48      58     0 0 0 0 0 0     227   -7.95    0.21  1.0000
  14  13   0    3741     172     0 0 0 0 0 0    2841    7.47   -0.26  1.0000
  16  13   0     873     112     0 0 0 0 0 0    1023    2.34   -0.08  1.0000
  18  13   0    4740     263     0 0 0 0 0 0    4924   -1.26    0.03  1.0000
   0  14   0    8971     594     0 0 0 0 0 0   13368  -19.91    0.11  1.0000
   2  14   0    4228     265     0 0 0 0 0 0    5495    8.60    0.56  1.0000
   4  14   0    4221     331     0 0 0 0 0 0    3078    9.07   -0.15  1.0000
   6  14   0     590      66     0 0 0 0 0 0     456   -2.82    0.32  1.0000
   8  14   0     438      64     0 0 0 0 0 0     108  -10.27   -0.10  1.0000
  10  14   0    2023     157     0 0 0 0 0 0    1234    9.41   -0.03  1.0000
  12  14   0    2784     301     0 0 0 0 0 0    2491   -2.80    0.11  1.0000
  14  14   0    1903     229     0 0 0 0 0 0    2071   -1.83    0.04  1.0000
  16  14   0    3794     224     0 0 0 0 0 0    4028    1.78    0.01  1.0000
   2  15   0    7029     154     0 0 0 0 0 0    2941  -28.28    0.09  1.0000
   4  15   0    8224     266     0 0 0 0 0 0    6362   10.56   -0.36  1.0000
   6  15   0   19692     826     0 0 0 0 0 0   24652   15.86    0.08  1.0000
   8  15   0   16575     799     0 0 0 0 0 0   22907  -21.46    0.03  1.0000
  10  15   0    8924     375     0 0 0 0 0 0    9460    2.66    0.04  1.0000
  12  15   0      12      67     0 0 0 0 0 0      71    4.78    0.04  1.0000
  14  15   0      32      64     0 0 0 0 0 0      71   -2.84    0.04  1.0000
   0  16   0     359     110     0 0 0 0 0 0     427    1.65   -0.57  1.0000
   2  16   0      17     102     0 0 0 0 0 0      50   -4.31    0.79  1.0000
   4  16   0     439      82     0 0 0 0 0 0     414   -0.57    0.01  1.0000
   6  16   0     895      97     0 0 0 0 0 0    1207    4.56    0.10  1.0000
   8  16   0     103      59     0 0 0 0 0 0     104   -0.07    0.33  1.0000
  10  16   0     313      67     0 0 0 0 0 0     246   -1.90   -0.12  1.0000
  12  16   0     786     162     0 0 0 0 0 0    1039    4.00   -0.13  1.0000
   2  17   0    3869     166     0 0 0 0 0 0    2821   -8.68    0.01  1.0000
   4  17   0   12318     475     0 0 0 0 0 0   11330    4.34    0.00  1.0000
   6  17   0    6729     409     0 0 0 0 0 0    7125    2.31   -0.13  1.0000
   8  17   0    7045     419     0 0 0 0 0 0    7633   -3.31    0.17  1.0000
   1   1   1    3877     414     0 0 0 0 0 0   25080   91.72   -0.05  1.0000
   2   1   1   41177      35     0 0 0 0 0 0    1437 -227.35   -0.40  1.0000
   3   1   1     185     167     0 0 0 0 0 0   10373  -84.83   -0.25  1.0000
   4   1   1     140     225     0 0 0 0 0 0   12274  -94.47    0.23  1.0000
   5   1   1  364151    6314     0 0 0 0 0 0  368285    3.23   -0.03  1.0000
   6   1   1    3780     120     0 0 0 0 0 0    6829  -20.14    0.22  1.0000
   7   1   1   50341     543     0 0 0 0 0 0   39610   24.07    0.11  1.0000
   8   1   1    1884      46     0 0 0 0 0 0    1914  -81.23   -0.15  1.0000
   9   1   1   63759     843     0 0 0 0 0 0   55774  -15.47   -0.31  1.0000
  10   1   1   11547     284     0 0 0 0 0 0   17448  -23.32    0.08  1.0000
  11   1   1   41146     669     0 0 0 0 0 0   40042    2.63   -0.37  1.0000
  12   1   1    1928     144     0 0 0 0 0 0    4246   20.10   -0.06  1.0000
  13   1   1     184      45     0 0 0 0 0 0      64  -17.03    0.38  1.0000
  14   1   1     816      59     0 0 0 0 0 0     513    5.60   -0.17  1.0000
  15   1   1    1506     112     0 0 0 0 0 0    1604    1.17    0.11  1.0000
  16   1   1     213      51     0 0 0 0 0 0     521   33.72   -0.15  1.0000
  17   1   1   10789     274     0 0 0 0 0 0   10640    0.66    0.22  1.0000
  18   1   1    1635      63     0 0 0 0 0 0    2652   10.50    0.22  1.0000
  19   1   1   35618     527     0 0 0 0 0 0   36048    1.08    0.00  1.0000
  20   1   1    9113     160     0 0 0 0 0 0    8688    2.12    0.15  1.0000
  21   1   1   18080     305     0 0 0 0 0 0   18291   -0.74   -0.06  1.0000
  22   1   1    2162      83     0 0 0 0 0 0    3415   11.34   -0.17  1.0000
  23   1   1   12413     225     0 0 0 0 0 0   12625    0.91   -0.10  1.0000
  24   1   1     538      38     0 0 0 0 0 0     426    2.41    0.28  1.0000
  25   1   1      83      32     0 0 0 0 0 0      75    0.55   -0.10  1.0000
  26   1   1      14      39     0 0 0 0 0 0      36   -2.15    0.13  1.0000
   0   2   1   23013      53     0 0 0 0 0 0    1660 -181.72    0.22  1.0000
   1   2   1   57441      85     0 0 0 0 0 0    4385  164.57    0.26  1.0000
   2   2   1   11370     924     0 0 0 0 0 0   59518  129.81    0.94  1.0000
   3   2   1   40711     270     0 0 0 0 0 0   17798  -64.98    0.20  1.0000
   4   2   1    1056      25     0 0 0 0 0 0     126  -39.77   -1.50  1.0000
   5   2   1    2206      53     0 0 0 0 0 0    2158   -0.48   -0.55  1.0000
   6   2   1   17286     219     0 0 0 0 0 0   13458  -14.63    0.45  1.0000
   7   2   1   59238     672     0 0 0 0 0 0   45911  -27.51    0.16  1.0000
   8   2   1     695      27     0 0 0 0 0 0     -13  -24.90   -0.30  1.0000
   9   2   1    7467     241     0 0 0 0 0 0   14223   31.17    0.48  1.0000
  10   2   1       9      80     0 0 0 0 0 0    3202   55.90    0.15  1.0000
  11   2   1    1872      96     0 0 0 0 0 0    4148  -20.22   -0.13  1.0000
  12   2   1     765      50     0 0 0 0 0 0     316  -41.37   -0.07  1.0000
  13   2   1   24570     868     0 0 0 0 0 0   32613   22.59   -0.17  1.0000
  14   2   1     127      51     0 0 0 0 0 0     148   20.10    0.18  1.0000
  15   2   1   16287     589     0 0 0 0 0 0   21515  -18.10    0.34  1.0000
  16   2   1    3038     114     0 0 0 0 0 0    3688    5.31    0.05  1.0000
  17   2   1     763      74     0 0 0 0 0 0    1410    9.45   -0.09  1.0000
  18   2   1    2729      55     0 0 0 0 0 0    2060    6.47    0.14  1.0000
  19   2   1    3237      86     0 0 0 0 0 0    3741   -4.04   -0.03  1.0000
  20   2   1     488      43     0 0 0 0 0 0     865   -6.92    0.00  1.0000
  21   2   1    2592      68     0 0 0 0 0 0    2403    1.79    0.04  1.0000
  22   2   1    1874      67     0 0 0 0 0 0    2364    5.04    0.06  1.0000
  23   2   1    3195      85     0 0 0 0 0 0    3224    0.26   -0.09  1.0000
  24   2   1     167      32     0 0 0 0 0 0     173   -0.23    0.13  1.0000
  25   2   1     513      36     0 0 0 0 0 0     507    0.13    0.01  1.0000
  26   2   1     112      39     0 0 0 0 0 0      85   -1.32   -0.03  1.0000
   1   3   1   22960     276     0 0 0 0 0 0   19023   12.85    0.00  1.0000
   2   3   1  149816    3064     0 0 0 0 0 0  200875  -57.74    0.33  1.0000
   3   3   1    5079      95     0 0 0 0 0 0    5567    3.24    0.45  1.0000
   4   3   1    2444     123     0 0 0 0 0 0    7919  -37.39   -0.01  1.0000
   5   3   1    1937      48     0 0 0 0 0 0    1848   -0.91   -0.35  1.0000
   6   3   1    3455     188     0 0 0 0 0 0   11915  -47.64   -0.31  1.0000
   7   3   1   23416     426     0 0 0 0 0 0   28048  -13.64   -0.78  1.0000
   8   3   1    7921      28     0 0 0 0 0 0     211  -70.83    0.03  1.0000
   9   3   1   33786     731     0 0 0 0 0 0   43227   22.87   -0.13  1.0000
  10   3   1     444      39     0 0 0 0 0 0      98   11.40    1.28  1.0000
  11   3   1    1662     114     0 0 0 0 0 0    4558  -25.42   -0.56  1.0000
  12   3   1      34      95     0 0 0 0 0 0    1235  -37.89    0.32  1.0000
  13   3   1    3548     178     0 0 0 0 0 0    5259   12.25    0.27  1.0000
  14   3   1      19      62     0 0 0 0 0 0     286   20.13   -0.05  1.0000
  15   3   1    4607     124     0 0 0 0 0 0    2387  -18.05    0.05  1.0000
  16   3   1    2083      59     0 0 0 0 0 0     834   15.90   -0.07  1.0000
  17   3   1    5938     128     0 0 0 0 0 0    4213   11.59    0.11  1.0000
  18   3   1    1272      70     0 0 0 0 0 0    3065   18.71   -0.04  1.0000
  19   3   1   11530     180     0 0 0 0 0 0   10321   -5.48   -0.21  1.0000
  20   3   1      74      32     0 0 0 0 0 0      56    1.04    0.16  1.0000
  21   3   1   10558     188     0 0 0 0 0 0   10076    2.25    0.04  1.0000
  22   3   1    1270      70     0 0 0 0 0 0    2489   13.52   -0.04  1.0000
  23   3   1    2470      63     0 0 0 0 0 0    2070   -4.03    0.10  1.0000
  24   3   1     387      36     0 0 0 0 0 0     476   -2.04    0.12  1.0000
  25   3   1     640      34     0 0 0 0 0 0     466    3.51    0.06  1.0000
   0   4   1   63196    1688     0 0 0 0 0 0   94489  -52.92    0.21  1.0000
   1   4   1   33786     487     0 0 0 0 0 0   37442   -9.19   -0.34  1.0000
   2   4   1    1570      28     0 0 0 0 0 0    1141   -5.67   -0.06  1.0000
   3   4   1     450      47     0 0 0 0 0 0    2404   31.39    0.29  1.0000
   4   4   1    6321     293     0 0 0 0 0 0   19466   56.70   -0.12  1.0000
   5   4   1    4118     221     0 0 0 0 0 0   12476  -45.00    0.18  1.0000
   6   4   1    6659      27     0 0 0 0 0 0     167  -65.09   -0.62  1.0000
   7   4   1     169      35     0 0 0 0 0 0     622   11.28   -0.41  1.0000
   8   4   1    1633      85     0 0 0 0 0 0    3802   20.14    0.02  1.0000
   9   4   1   11624     170     0 0 0 0 0 0    8731  -13.73    0.14  1.0000
  10   4   1     212      31     0 0 0 0 0 0       6   15.81    0.04  1.0000
  11   4   1   11778     501     0 0 0 0 0 0    9642    9.89   -0.13  1.0000
  12   4   1    7452     210     0 0 0 0 0 0    5099  -14.17    0.07  1.0000
  13   4   1   30292    1088     0 0 0 0 0 0   32446    5.91   -1.19  1.0000
  14   4   1    2092     110     0 0 0 0 0 0    1506    6.59   -0.06  1.0000
  15   4   1   17331     442     0 0 0 0 0 0   18596   -4.53    0.32  1.0000
  16   4   1    8206     277     0 0 0 0 0 0   11682   16.56   -0.12  1.0000
  17   4   1    6273     110     0 0 0 0 0 0    5734   -3.41    0.58  1.0000
  18   4   1    1574      45     0 0 0 0 0 0    1155   -5.37   -0.12  1.0000
  19   4   1     367      35     0 0 0 0 0 0     173    5.83    0.02  1.0000
  20   4   1     143      34     0 0 0 0 0 0     151   -0.29    0.01  1.0000
  21   4   1      51      32     0 0 0 0 0 0      30    1.90    0.00  1.0000
  22   4   1      49      35     0 0 0 0 0 0     236    8.09    0.12  1.0000
  23   4   1    7793     143     0 0 0 0 0 0    7236   -3.04   -0.09  1.0000
  24   4   1    1251      58     0 0 0 0 0 0    1532   -3.59    0.15  1.0000
  25   4   1    3474      88     0 0 0 0 0 0    3425    0.39    0.06  1.0000
   1   5   1   20720     272     0 0 0 0 0 0   17775   10.05   -0.12  1.0000
   2   5   1    7447     554     0 0 0 0 0 0   33474   91.30    0.38  1.0000
   3   5   1    6556     145     0 0 0 0 0 0    8405  -10.14    0.16  1.0000
   4   5   1   18678     274     0 0 0 0 0 0   16446   -7.96    0.07  1.0000
   5   5   1    7592     207     0 0 0 0 0 0   11238  -17.84   -0.05  1.0000
   6   5   1      21     178     0 0 0 0 0 0    9366  -87.16   -0.15  1.0000
   7   5   1     781      35     0 0 0 0 0 0     248   41.12    0.00  1.0000
   8   5   1     508      88     0 0 0 0 0 0    3647   35.78   -0.17  1.0000
   9   5   1     269      36     0 0 0 0 0 0      33  -18.94   -0.69  1.0000
  10   5   1      57      65     0 0 0 0 0 0     630  -30.81    1.38  1.0000
  11   5   1     503      73     0 0 0 0 0 0     577   -1.51    0.03  1.0000
  12   5   1    3357      62     0 0 0 0 0 0     142  -45.87    0.85  1.0000
  13   5   1   10537     285     0 0 0 0 0 0    9015   -7.25   -0.82  1.0000
  14   5   1       1      53     0 0 0 0 0 0      68   -6.83   -0.29  1.0000
  15   5   1    2484      68     0 0 0 0 0 0    1352   12.34   -0.30  1.0000
  16   5   1      48      86     0 0 0 0 0 0    1946   35.15    0.10  1.0000
  17   5   1      35      37     0 0 0 0 0 0     390  -13.61    0.09  1.0000
  18   5   1    1070      44     0 0 0 0 0 0     698   -5.98    0.13  1.0000
  19   5   1    3063     109     0 0 0 0 0 0    3535    3.90   -0.37  1.0000
  20   5   1     624      34     0 0 0 0 0 0     191   10.58   -0.10  1.0000
  21   5   1    4745     112     0 0 0 0 0 0    5116   -2.51    0.05  1.0000
  22   5   1      21      31     0 0 0 0 0 0       6    6.28   -0.09  1.0000
  23   5   1     509      36     0 0 0 0 0 0     397    2.49   -0.09  1.0000
  24   5   1       0      26     0 0 0 0 0 0      18    4.20   -0.03  1.0000
  25   5   1      28      27     0 0 0 0 0 0      43   -1.21   -0.01  1.0000
   0   6   1    1399     624     0 0 0 0 0 0   26661 -119.40   -0.55  1.0000
   1   6   1   59600     604     0 0 0 0 0 0   37794   47.43   -0.26  1.0000
   2   6   1   53476     977     0 0 0 0 0 0   57385    7.84    0.32  1.0000
   3   6   1   44095    1083     0 0 0 0 0 0   58974   31.11   -0.07  1.0000
   4   6   1    2522      50     0 0 0 0 0 0     939   76.06   -0.10  1.0000
   5   6   1   55136    1746     0 0 0 0 0 0   89770  -61.28   -0.37  1.0000
   6   6   1     222     129     0 0 0 0 0 0    5145  -53.76   -0.05  1.0000
   7   6   1    3056      90     0 0 0 0 0 0    2928    1.05    0.59  1.0000
   8   6   1     915      51     0 0 0 0 0 0     635   -4.90    0.62  1.0000
   9   6   1   15575     672     0 0 0 0 0 0   22210   22.96    0.02  1.0000
  10   6   1    6760     132     0 0 0 0 0 0    2976   26.27   -0.48  1.0000
  11   6   1   39923    1403     0 0 0 0 0 0   41901   -4.60   -0.45  1.0000
  12   6   1    8221     299     0 0 0 0 0 0    9376    5.82    0.17  1.0000
  13   6   1   37534     913     0 0 0 0 0 0   31990  -14.03   -0.98  1.0000
  14   6   1    4672     182     0 0 0 0 0 0    5753   -7.14    0.36  1.0000
  15   6   1   10767     202     0 0 0 0 0 0    8248   12.31    0.30  1.0000
  16   6   1      29      34     0 0 0 0 0 0     275   12.18   -0.43  1.0000
  17   6   1    4163     122     0 0 0 0 0 0    3602   -4.47    0.53  1.0000
  18   6   1      31      37     0 0 0 0 0 0     108   -5.93    0.35  1.0000
  19   6   1      20      33     0 0 0 0 0 0      83    4.47   -0.08  1.0000
  20   6   1      53      31     0 0 0 0 0 0      -7    6.90    0.10  1.0000
  21   6   1      10      31     0 0 0 0 0 0      11   -2.52    0.19  1.0000
  22   6   1      60      30     0 0 0 0 0 0      40   -1.66   -0.15  1.0000
  23   6   1    1597      52     0 0 0 0 0 0    1688    1.10   -0.05  1.0000
  24   6   1      42      25     0 0 0 0 0 0      63   -2.35    0.00  1.0000
   1   7   1    4633     188     0 0 0 0 0 0   10124  -30.84    0.06  1.0000
   2   7   1    9061     161     0 0 0 0 0 0    7253   -9.47   -0.05  1.0000
   3   7   1   18400     519     0 0 0 0 0 0   28672   31.84    0.10  1.0000
   4   7   1   19926     412     0 0 0 0 0 0   20210   -0.95   -0.03  1.0000
   5   7   1   40351     707     0 0 0 0 0 0   32680   19.09   -0.35  1.0000
   6   7   1    1714     197     0 0 0 0 0 0    6143   35.05   -0.24  1.0000
   7   7   1    4607      82     0 0 0 0 0 0    1458  -28.42   -0.32  1.0000
   8   7   1    2053      74     0 0 0 0 0 0     736   17.21    0.24  1.0000
   9   7   1   14398     550     0 0 0 0 0 0   14392    0.02    0.02  1.0000
  10   7   1       4     145     0 0 0 0 0 0    3241  -54.67    0.38  1.0000
  11   7   1    1750      60     0 0 0 0 0 0     286   23.54    0.20  1.0000
  12   7   1     121      60     0 0 0 0 0 0     231  -24.72   -0.36  1.0000
  13   7   1      15      44     0 0 0 0 0 0     156  -14.18   -2.48  1.0000
  14   7   1    2234      96     0 0 0 0 0 0    1806    4.49    0.39  1.0000
  15   7   1    8340     149     0 0 0 0 0 0    8223    0.61    0.06  1.0000
  16   7   1     680      57     0 0 0 0 0 0    1167    7.66   -0.07  1.0000
  17   7   1     202      36     0 0 0 0 0 0     148   -2.13    0.10  1.0000
  18   7   1    1165      45     0 0 0 0 0 0     639   -8.38   -0.05  1.0000
  19   7   1      65      34     0 0 0 0 0 0      43    1.98   -0.40  1.0000
  20   7   1     378      47     0 0 0 0 0 0    1016   11.77    0.05  1.0000
  21   7   1     712      38     0 0 0 0 0 0     536   -3.42    0.10  1.0000
  22   7   1     127      31     0 0 0 0 0 0     272    4.93    0.00  1.0000
  23   7   1    1136      43     0 0 0 0 0 0    1010    1.83   -0.04  1.0000
  24   7   1     715      39     0 0 0 0 0 0     919    3.37    0.09  1.0000
   0   8   1    6329     337     0 0 0 0 0 0   10509  -21.87    1.01  1.0000
   1   8   1   44545     746     0 0 0 0 0 0   38983   12.90    0.19  1.0000
   2   8   1      74      40     0 0 0 0 0 0      65    0.68    0.12  1.0000
   3   8   1   46426     862     0 0 0 0 0 0   40310  -13.92    0.12  1.0000
   4   8   1    9785     513     0 0 0 0 0 0   15660  -24.80    0.12  1.0000
   5   8   1   14431     359     0 0 0 0 0 0   12690    7.10   -0.11  1.0000
   6   8   1     174      72     0 0 0 0 0 0     416   -6.84    0.24  1.0000
   7   8   1   11191     310     0 0 0 0 0 0    9291    8.89   -0.02  1.0000
   8   8   1    1128     294     0 0 0 0 0 0    4838   33.99    0.14  1.0000
   9   8   1   14189     322     0 0 0 0 0 0    9948  -18.40    0.30  1.0000
  10   8   1    1795      98     0 0 0 0 0 0    2231   -4.68    0.45  1.0000
  11   8   1   21673     608     0 0 0 0 0 0   21112    1.80    0.27  1.0000
  12   8   1     753      53     0 0 0 0 0 0     554   -3.68   -0.28  1.0000
  13   8   1   14091     379     0 0 0 0 0 0   16500    9.26    0.12  1.0000
  14   8   1     167      33     0 0 0 0 0 0      52   18.43   -0.19  1.0000
  15   8   1    5803     215     0 0 0 0 0 0    7081   -7.57   -0.31  1.0000
  16   8   1     682      43     0 0 0 0 0 0     508   -3.48    0.42  1.0000
  17   8   1    2981     135     0 0 0 0 0 0    3061    0.70   -0.07  1.0000
  18   8   1    1103      57     0 0 0 0 0 0    1319   -2.95    0.19  1.0000
  19   8   1     114      36     0 0 0 0 0 0      60    2.95   -0.29  1.0000
  20   8   1      18      37     0 0 0 0 0 0      -5    3.95   -0.01  1.0000
  21   8   1     729      41     0 0 0 0 0 0     700    0.50    0.15  1.0000
  22   8   1     434      33     0 0 0 0 0 0     375   -1.40   -0.03  1.0000
  23   8   1    1180      51     0 0 0 0 0 0    1089   -1.29   -0.07  1.0000
   1   9   1    1235      82     0 0 0 0 0 0    1413   -2.27   -0.61  1.0000
   2   9   1    1368      57     0 0 0 0 0 0     334  -51.68   -0.19  1.0000
   3   9   1   37904    1190     0 0 0 0 0 0   38144    0.58    0.03  1.0000
   4   9   1   11164     443     0 0 0 0 0 0   13149   -8.50   -0.43  1.0000
   5   9   1   72501    2047     0 0 0 0 0 0   72670   -0.27   -0.32  1.0000
   6   9   1   17951     946     0 0 0 0 0 0   32833   44.65    0.19  1.0000
   7   9   1   26268     721     0 0 0 0 0 0   26619    1.02    0.04  1.0000
   8   9   1     193      48     0 0 0 0 0 0      -3   13.14    0.02  1.0000
   9   9   1   18677     442     0 0 0 0 0 0   16695    7.15   -0.34  1.0000
  10   9   1     600      42     0 0 0 0 0 0      47  -17.23   -0.41  1.0000
  11   9   1     257      41     0 0 0 0 0 0       0  -15.10   -0.87  1.0000
  12   9   1     671      32     0 0 0 0 0 0       5  -26.50    0.02  1.0000
  13   9   1     336      55     0 0 0 0 0 0    1111   14.20   -0.37  1.0000
  14   9   1     287      33     0 0 0 0 0 0      -1   16.01   -0.17  1.0000
  15   9   1    3479     185     0 0 0 0 0 0    3922   -3.43   -0.38  1.0000
  16   9   1      59      30     0 0 0 0 0 0       2   -7.99   -0.08  1.0000
  17   9   1    1673      61     0 0 0 0 0 0    1674   -0.03    0.13  1.0000
  18   9   1    1056      54     0 0 0 0 0 0    1218   -2.30    0.20  1.0000
  19   9   1    4131     122     0 0 0 0 0 0    4772   -4.58   -0.09  1.0000
  20   9   1     134      30     0 0 0 0 0 0     131   -0.17    0.02  1.0000
  21   9   1    3909     107     0 0 0 0 0 0    4595    5.07   -0.09  1.0000
  22   9   1      71      32     0 0 0 0 0 0       5    6.06    0.12  1.0000
   0  10   1      21      65     0 0 0 0 0 0     229   15.13    3.54  1.0000
   1  10   1    5882     130     0 0 0 0 0 0    4060   12.50   -1.61  1.0000
   2  10   1     232      58     0 0 0 0 0 0     611   -8.96   -0.08  1.0000
   3  10   1    2222     176     0 0 0 0 0 0    3535   11.68    0.20  1.0000
   4  10   1     496     150     0 0 0 0 0 0    1902  -20.18   -0.64  1.0000
   5  10   1     188      62     0 0 0 0 0 0     226  -26.94   -0.79  1.0000
   6  10   1       4      75     0 0 0 0 0 0     663  -23.68    0.03  1.0000
   7  10   1     941      67     0 0 0 0 0 0     169   16.76   -0.03  1.0000
   8  10   1     274      59     0 0 0 0 0 0     201   29.01   -0.11  1.0000
   9  10   1    3278     179     0 0 0 0 0 0    3744    3.69    0.37  1.0000
  10  10   1     503      38     0 0 0 0 0 0     115   11.14    0.09  1.0000
  11  10   1    6195     138     0 0 0 0 0 0    7634   -8.19   -0.23  1.0000
  12  10   1      10      29     0 0 0 0 0 0     -29   -2.94   -0.24  1.0000
  13  10   1     419      57     0 0 0 0 0 0     263   -4.10    0.25  1.0000
  14  10   1     964      49     0 0 0 0 0 0     729    3.84    0.12  1.0000
  15  10   1    2602     150     0 0 0 0 0 0    2355    2.36    0.00  1.0000
  16  10   1     136      46     0 0 0 0 0 0     127    0.38   -0.16  1.0000
  17  10   1     244      33     0 0 0 0 0 0     127    4.14   -0.34  1.0000
  18  10   1      32      37     0 0 0 0 0 0     -18    5.33    0.16  1.0000
  19  10   1     148      40     0 0 0 0 0 0     255   -3.61   -0.09  1.0000
  20  10   1      40      30     0 0 0 0 0 0      75   -2.29    0.07  1.0000
  21  10   1     333      39     0 0 0 0 0 0     281    1.40    0.05  1.0000
   1  11   1    2965     216     0 0 0 0 0 0    6634  -25.55   -0.60  1.0000
   2  11   1    3705      75     0 0 0 0 0 0     780  -83.00    2.67  1.0000
   3  11   1   22562    1256     0 0 0 0 0 0   38826   44.40    0.27  1.0000
   4  11   1    4851     105     0 0 0 0 0 0    1816   25.91   -0.84  1.0000
   5  11   1   27765     938     0 0 0 0 0 0   32574  -13.15   -0.11  1.0000
   6  11   1    2437     220     0 0 0 0 0 0    6128   27.54   -0.47  1.0000
   7  11   1   31756     730     0 0 0 0 0 0   24930  -19.29   -0.34  1.0000
   8  11   1    4782     181     0 0 0 0 0 0    8427  -21.50    0.17  1.0000
   9  11   1    8780     153     0 0 0 0 0 0    6814   10.75   -0.29  1.0000
  10  11   1     376      43     0 0 0 0 0 0     493   -2.69   -0.10  1.0000
  11  11   1     282      48     0 0 0 0 0 0     620    8.28   -0.07  1.0000
  12  11   1     169      55     0 0 0 0 0 0    1154   19.85   -0.13  1.0000
  13  11   1    2214      66     0 0 0 0 0 0    1627   -6.34   -0.23  1.0000
  14  11   1      45      36     0 0 0 0 0 0      90   -2.82    0.15  1.0000
  15  11   1    3378     104     0 0 0 0 0 0    3542   -1.34    0.09  1.0000
  16  11   1     327      34     0 0 0 0 0 0      65   -9.79   -0.10  1.0000
  17  11   1    4628     128     0 0 0 0 0 0    4875    1.71    0.01  1.0000
  18  11   1     818      55     0 0 0 0 0 0     839   -0.36    0.04  1.0000
  19  11   1    3375     134     0 0 0 0 0 0    3310    0.56   -0.04  1.0000
  20  11   1      32      35     0 0 0 0 0 0      36    0.33    0.09  1.0000
   0  12   1     165     118     0 0 0 0 0 0    1274   45.70   -3.23  1.0000
   1  12   1      31      75     0 0 0 0 0 0     666  -23.64   -3.63  1.0000
   2  12   1     320      60     0 0 0 0 0 0      82   -8.24    2.46  1.0000
   3  12   1     578     179     0 0 0 0 0 0    1711  -16.38   -0.61  1.0000
   4  12   1     168     132     0 0 0 0 0 0    4343  -50.02   -0.23  1.0000
   5  12   1    2298     212     0 0 0 0 0 0    6577   31.37    0.52  1.0000
   6  12   1    1994      39     0 0 0 0 0 0     496   21.20   -0.16  1.0000
   7  12   1    1541      44     0 0 0 0 0 0     842   -9.67   -0.64  1.0000
   8  12   1     156      33     0 0 0 0 0 0     -14   11.80   -0.18  1.0000
   9  12   1     396      51     0 0 0 0 0 0     834   -8.48    0.19  1.0000
  10  12   1      23      39     0 0 0 0 0 0     114   -5.62   -0.03  1.0000
  11  12   1     305      51     0 0 0 0 0 0     416    3.00   -0.43  1.0000
  12  12   1     531      52     0 0 0 0 0 0     526   -0.13   -0.28  1.0000
  13  12   1     349      61     0 0 0 0 0 0     202    4.56    0.16  1.0000
  14  12   1     222      54     0 0 0 0 0 0     571    8.56   -0.09  1.0000
  15  12   1    1993      98     0 0 0 0 0 0    1668   -3.62   -0.03  1.0000
  16  12   1    1353      59     0 0 0 0 0 0    1222    1.71    0.29  1.0000
  17  12   1    2163     156     0 0 0 0 0 0    2328   -1.67    0.11  1.0000
  18  12   1     357      36     0 0 0 0 0 0     325   -0.83   -0.01  1.0000
  19  12   1     167      36     0 0 0 0 0 0     261    3.08    0.00  1.0000
   1  13   1    3574      90     0 0 0 0 0 0    2660    7.74    0.41  1.0000
   2  13   1    3799     134     0 0 0 0 0 0    4174    2.83   -0.55  1.0000
   3  13   1   23079     473     0 0 0 0 0 0   20515   -8.19   -0.53  1.0000
   4  13   1    4060     106     0 0 0 0 0 0    3831    1.68    0.57  1.0000
   5  13   1    9096     205     0 0 0 0 0 0    9865   -3.76    0.02  1.0000
   6  13   1    1579      40     0 0 0 0 0 0     748  -11.75   -0.53  1.0000
   7  13   1   14681     311     0 0 0 0 0 0   15921    4.80   -0.14  1.0000
   8  13   1    1125      68     0 0 0 0 0 0    1764   -8.04   -0.02  1.0000
   9  13   1    2540     106     0 0 0 0 0 0    2110    4.34   -0.03  1.0000
  10  13   1      74      50     0 0 0 0 0 0     752   17.99    0.21  1.0000
  11  13   1    1890      65     0 0 0 0 0 0    1197   -8.49   -0.17  1.0000
  12  13   1      32      37     0 0 0 0 0 0      27    0.49    0.16  1.0000
  13  13   1     453      52     0 0 0 0 0 0     644    3.87   -0.04  1.0000
  14  13   1     422      51     0 0 0 0 0 0     623   -4.15   -0.36  1.0000
  15  13   1    1284      65     0 0 0 0 0 0    1106    2.45    0.03  1.0000
  16  13   1     366      53     0 0 0 0 0 0     466    2.33    0.03  1.0000
  17  13   1     973      57     0 0 0 0 0 0     787   -3.06   -0.07  1.0000
  18  13   1     107      40     0 0 0 0 0 0     143   -1.62    0.12  1.0000
   0  14   1     255      64     0 0 0 0 0 0     367   -3.14   -0.25  1.0000
   1  14   1    2369      84     0 0 0 0 0 0    2196   -1.56   -0.87  1.0000
   2  14   1      49      45     0 0 0 0 0 0      93   -3.57    0.13  1.0000
   3  14   1    8227     224     0 0 0 0 0 0    8369   -0.69   -0.41  1.0000
   4  14   1    2049      76     0 0 0 0 0 0    2279    2.34   -0.02  1.0000
   5  14   1    6237     143     0 0 0 0 0 0    6174   -0.40    0.32  1.0000
   6  14   1     787      41     0 0 0 0 0 0     662    2.19    0.12  1.0000
   7  14   1    1405      67     0 0 0 0 0 0    1803   -4.70   -0.25  1.0000
   8  14   1     776      39     0 0 0 0 0 0     281  -10.48    0.07  1.0000
   9  14   1    1432      79     0 0 0 0 0 0     981    6.21    0.26  1.0000
  10  14   1     148      48     0 0 0 0 0 0     359    6.46   -0.03  1.0000
  11  14   1    8849     234     0 0 0 0 0 0    8607   -1.24    0.06  1.0000
  12  14   1    2587      84     0 0 0 0 0 0    2038    5.40    0.17  1.0000
  13  14   1   11478     327     0 0 0 0 0 0   12446   -4.21    0.02  1.0000
  14  14   1    2097      82     0 0 0 0 0 0    1588   -5.64   -0.05  1.0000
  15  14   1    8877     398     0 0 0 0 0 0    9655    3.84    0.08  1.0000
  16  14   1     760      57     0 0 0 0 0 0     579    3.34    0.04  1.0000
   1  15   1     580      60     0 0 0 0 0 0     740   -2.93   -0.17  1.0000
   2  15   1     142      47     0 0 0 0 0 0     237    3.31   -0.04  1.0000
   3  15   1    1533     134     0 0 0 0 0 0    2147    6.88   -0.23  1.0000
   4  15   1      69      37     0 0 0 0 0 0      -2    7.86   -0.35  1.0000
   5  15   1    2177     135     0 0 0 0 0 0    2258   -0.85    0.15  1.0000
   6  15   1     407      39     0 0 0 0 0 0     302   -2.63   -0.29  1.0000
   7  15   1     946     107     0 0 0 0 0 0     581   -6.52   -0.11  1.0000
   8  15   1     174      42     0 0 0 0 0 0     447   -7.58    0.08  1.0000
   9  15   1     605      99     0 0 0 0 0 0     412    4.12    0.06  1.0000
  10  15   1      79      40     0 0 0 0 0 0     210    5.28   -0.13  1.0000
  11  15   1    1148      86     0 0 0 0 0 0    1519    4.84   -0.22  1.0000
  12  15   1       6      48     0 0 0 0 0 0      71    5.59   -0.04  1.0000
  13  15   1     527      65     0 0 0 0 0 0     322   -4.75    0.01  1.0000
  14  15   1     134      50     0 0 0 0 0 0     251   -4.05   -0.03  1.0000
   0  16   1    1090     113     0 0 0 0 0 0    1497    5.44   -0.21  1.0000
   1  16   1    5979     151     0 0 0 0 0 0    4108  -12.76    0.05  1.0000
   2  16   1     498      70     0 0 0 0 0 0     841   -6.42    0.21  1.0000
   3  16   1    6157     219     0 0 0 0 0 0    6527   -2.23    0.07  1.0000
   4  16   1     673      61     0 0 0 0 0 0     539   -2.63    0.16  1.0000
   5  16   1    3167     165     0 0 0 0 0 0    4535   10.54   -0.03  1.0000
   6  16   1      46      38     0 0 0 0 0 0     -14    6.38   -0.19  1.0000
   7  16   1     745      64     0 0 0 0 0 0     977   -3.75   -0.11  1.0000
   8  16   1     201      44     0 0 0 0 0 0     146   -1.99    0.12  1.0000
   9  16   1     183      49     0 0 0 0 0 0     182   -7.14    0.31  1.0000
  10  16   1     248      45     0 0 0 0 0 0     130   -4.29    0.08  1.0000
  11  16   1    6955     286     0 0 0 0 0 0    8103    6.31    0.05  1.0000
   1  17   1     313      67     0 0 0 0 0 0     584    6.12   -0.02  1.0000
   2  17   1     363      46     0 0 0 0 0 0      28   12.97   -0.21  1.0000
   3  17   1      14      48     0 0 0 0 0 0     170   -8.84   -0.03  1.0000
   4  17   1     120      45     0 0 0 0 0 0      38   -4.51    0.05  1.0000
   5  17   1     102      50     0 0 0 0 0 0      89   -0.63    0.02  1.0000
   6  17   1      19      53     0 0 0 0 0 0      75   -4.08   -0.06  1.0000
   7  17   1     250      52     0 0 0 0 0 0      86    6.74   -0.07  1.0000
   8  17   1     158      74     0 0 0 0 0 0     440    8.02   -0.04  1.0000
   0   0   2  858067    7354     0 0 0 0 0 0  202622 -450.73   -0.26  1.0000
   1   0   2  647207    3153     0 0 0 0 0 0  144090  401.66    0.07  1.0000
   2   0   2   47270    1695     0 0 0 0 0 0   84771  -69.73    0.26  1.0000
   3   0   2   39782     182     0 0 0 0 0 0    7420 -107.99   -0.41  1.0000
   4   0   2  113026    7357     0 0 0 0 0 0  232417  138.04   -0.72  1.0000
   5   0   2    5801     103     0 0 0 0 0 0    3084 -124.23    0.59  1.0000
   6   0   2   15067     199     0 0 0 0 0 0    7631  -33.45    0.40  1.0000
   7   0   2   92478    2070     0 0 0 0 0 0  103010  -15.91   -0.20  1.0000
   8   0   2    1140      52     0 0 0 0 0 0     874    4.13   -0.17  1.0000
   9   0   2   40861    1946     0 0 0 0 0 0   89907   92.42   -0.23  1.0000
  10   0   2   10242     804     0 0 0 0 0 0   36422   85.13    0.01  1.0000
  11   0   2   16209    1153     0 0 0 0 0 0   47046  -84.92    0.24  1.0000
  12   0   2   76993    2083     0 0 0 0 0 0   63431   24.28    0.05  1.0000
  13   0   2    4891     442     0 0 0 0 0 0   11015   33.40    0.05  1.0000
  14   0   2   23496    1370     0 0 0 0 0 0   36717   36.35    0.13  1.0000
  15   0   2    2926     216     0 0 0 0 0 0    3330   -3.44   -0.22  1.0000
  16   0   2   10806     327     0 0 0 0 0 0    9485    6.23    0.16  1.0000
  17   0   2      41      82     0 0 0 0 0 0     229   12.98    0.18  1.0000
  18   0   2    4043      80     0 0 0 0 0 0    2066  -17.28    0.25  1.0000
  19   0   2     101      40     0 0 0 0 0 0     -40   -9.47   -0.14  1.0000
  20   0   2     115      50     0 0 0 0 0 0     183    2.66   -0.15  1.0000
  21   0   2    1247      85     0 0 0 0 0 0    1748    6.16    0.02  1.0000
  22   0   2    1834      97     0 0 0 0 0 0    1979   -1.57   -0.01  1.0000
  23   0   2     560      69     0 0 0 0 0 0     830    4.94    0.13  1.0000
  24   0   2    4392     120     0 0 0 0 0 0    3092  -10.19    0.00  1.0000
  25   0   2    1057      68     0 0 0 0 0 0    1162   -1.50   -0.07  1.0000
  26   0   2    3712     248     0 0 0 0 0 0    4194   -3.67   -0.02  1.0000
   1   1   2   15395      18     0 0 0 0 0 0     326 -133.60    0.46  1.0000
   2   1   2    3598      98     0 0 0 0 0 0    4737    8.37    0.23  1.0000
   3   1   2    2519    1126     0 0 0 0 0 0   52757  170.05   -0.32  1.0000
   4   1   2   32894     384     0 0 0 0 0 0   20532  -35.96   -0.68  1.0000
   5   1   2    7335     139     0 0 0 0 0 0    7572    1.30   -0.19  1.0000
   6   1   2     458      44     0 0 0 0 0 0     916    8.50   -0.17  1.0000
   7   1   2   18658      37     0 0 0 0 0 0     780 -103.90    0.01  1.0000
   8   1   2   15952     357     0 0 0 0 0 0   24270   27.85    0.48  1.0000
   9   1   2    2582      31     0 0 0 0 0 0     552   70.18   -0.21  1.0000
  10   1   2    6344     164     0 0 0 0 0 0    8679  -12.80    0.19  1.0000
  11   1   2   23194     400     0 0 0 0 0 0   23157   -0.12   -0.01  1.0000
  12   1   2      10      44     0 0 0 0 0 0     120   -7.55    0.05  1.0000
  13   1   2     792      58     0 0 0 0 0 0     615   -3.13   -0.46  1.0000
  14   1   2    5220     133     0 0 0 0 0 0    3519   12.21    0.35  1.0000
  15   1   2    1042     120     0 0 0 0 0 0    2515  -16.88   -0.12  1.0000
  16   1   2    4540     126     0 0 0 0 0 0    4106    3.15   -0.09  1.0000
  17   1   2    1873     147     0 0 0 0 0 0    4702   23.92    0.11  1.0000
  18   1   2     529      43     0 0 0 0 0 0     926   -7.03   -0.04  1.0000
  19   1   2     213      43     0 0 0 0 0 0     688  -11.27    0.12  1.0000
  20   1   2    5584     116     0 0 0 0 0 0    5562    0.14   -0.06  1.0000
  21   1   2       9      33     0 0 0 0 0 0       7   -0.69    0.05  1.0000
  22   1   2      99      34     0 0 0 0 0 0      91    0.46    0.06  1.0000
  23   1   2    1507      57     0 0 0 0 0 0    1621   -1.38    0.20  1.0000
  24   1   2      99      32     0 0 0 0 0 0     121   -1.01    0.08  1.0000
  25   1   2     122      31     0 0 0 0 0 0      49    3.85    0.16  1.0000
  26   1   2       2      35     0 0 0 0 0 0     -14   -1.40    0.00  1.0000
   0   2   2  364648    1632     0 0 0 0 0 0   81523 -301.17    0.36  1.0000
   1   2   2   69125    1860     0 0 0 0 0 0  113954  -70.63   -0.39  1.0000
   2   2   2   60012    1359     0 0 0 0 0 0   83049  -40.99    0.36  1.0000
   3   2   2   70317     912     0 0 0 0 0 0   61530  -16.19    0.06  1.0000
   4   2   2   13916      57     0 0 0 0 0 0    2179   68.69    0.08  1.0000
   5   2   2    1170      52     0 0 0 0 0 0    1083   -1.25    0.06  1.0000
   6   2   2    3305     210     0 0 0 0 0 0   13069  -53.75    0.24  1.0000
   7   2   2   19809     294     0 0 0 0 0 0   17740    7.14    0.09  1.0000
   8   2   2   21096     226     0 0 0 0 0 0   13857   26.04    0.37  1.0000
   9   2   2   17673     109     0 0 0 0 0 0    4360  -63.45    0.00  1.0000
  10   2   2   22061     738     0 0 0 0 0 0   45416   61.14   -0.18  1.0000
  11   2   2   41019     573     0 0 0 0 0 0   30814   25.54    0.50  1.0000
  12   2   2   35358     676     0 0 0 0 0 0   28418   18.48   -0.16  1.0000
  13   2   2    2581     164     0 0 0 0 0 0    4878   18.23   -0.32  1.0000
  14   2   2   15787     783     0 0 0 0 0 0   26334   34.79   -0.12  1.0000
  15   2   2    2890     206     0 0 0 0 0 0    5597  -20.14   -0.26  1.0000
  16   2   2    2682      76     0 0 0 0 0 0    1721   10.05   -0.19  1.0000
  17   2   2    2380      87     0 0 0 0 0 0    1950    4.37    0.00  1.0000
  18   2   2     374      29     0 0 0 0 0 0      83  -10.84    0.13  1.0000
  19   2   2     478      31     0 0 0 0 0 0      28   15.83    0.13  1.0000
  20   2   2     450      38     0 0 0 0 0 0     511    1.33   -0.23  1.0000
  21   2   2     795      46     0 0 0 0 0 0     985   -3.02   -0.11  1.0000
  22   2   2      11      31     0 0 0 0 0 0     -31   -3.07    0.15  1.0000
  23   2   2     492      41     0 0 0 0 0 0     623   -2.65   -0.03  1.0000
  24   2   2    2781      60     0 0 0 0 0 0    1957   -8.16    0.20  1.0000
  25   2   2     568      36     0 0 0 0 0 0     471    2.08   -0.03  1.0000
  26   2   2    1388      69     0 0 0 0 0 0    1561   -2.17    0.00  1.0000
   1   3   2    8707      95     0 0 0 0 0 0    3971  -28.61    0.50  1.0000
   2   3   2   11947     277     0 0 0 0 0 0   15309  -13.65    0.24  1.0000
   3   3   2    6983     140     0 0 0 0 0 0    6416   -3.25   -0.43  1.0000
   4   3   2   48678     525     0 0 0 0 0 0   38098  -24.07   -0.65  1.0000
   5   3   2      50      24     0 0 0 0 0 0     317  -17.21   -0.16  1.0000
   6   3   2    2878     101     0 0 0 0 0 0    5099   16.89   -0.19  1.0000
   7   3   2   17570     622     0 0 0 0 0 0   39792   63.44    0.71  1.0000
   8   3   2   46220     954     0 0 0 0 0 0   61085   30.49    0.29  1.0000
   9   3   2    5567     256     0 0 0 0 0 0   10564  -26.69   -0.33  1.0000
  10   3   2     810      72     0 0 0 0 0 0    2205  -17.79    0.24  1.0000
  11   3   2   21400     346     0 0 0 0 0 0   16686  -16.19   -0.06  1.0000
  12   3   2   10043     299     0 0 0 0 0 0    9231   -3.91   -0.08  1.0000
  13   3   2      25      81     0 0 0 0 0 0    1092   26.71    0.18  1.0000
  14   3   2     124      52     0 0 0 0 0 0     122   19.40    0.27  1.0000
  15   3   2    1897      81     0 0 0 0 0 0     858   13.49    0.11  1.0000
  16   3   2    3452     106     0 0 0 0 0 0    3331    0.96    0.26  1.0000
  17   3   2    4085      62     0 0 0 0 0 0    1376  -25.84    0.00  1.0000
  18   3   2   11407     145     0 0 0 0 0 0    9116  -10.77    0.12  1.0000
  19   3   2    1990      48     0 0 0 0 0 0    1275    8.54    0.06  1.0000
  20   3   2    3753      80     0 0 0 0 0 0    3441    2.49    0.01  1.0000
  21   3   2    7598     152     0 0 0 0 0 0    8138    2.88    0.07  1.0000
  22   3   2    4216      91     0 0 0 0 0 0    3966   -1.87    0.01  1.0000
  23   3   2     601      42     0 0 0 0 0 0     678   -1.47    0.03  1.0000
  24   3   2     284      38     0 0 0 0 0 0     417   -3.44   -0.01  1.0000
  25   3   2     458      41     0 0 0 0 0 0     346   -2.68    0.14  1.0000
   0   4   2    6103     200     0 0 0 0 0 0   10012   20.84    0.21  1.0000
   1   4   2     531      35     0 0 0 0 0 0    1141   10.51   -0.19  1.0000
   2   4   2   29552     657     0 0 0 0 0 0   40649  -28.11    0.09  1.0000
   3   4   2   36816     991     0 0 0 0 0 0   68622   66.22    0.24  1.0000
   4   4   2    1985      47     0 0 0 0 0 0    1492  -77.99    0.76  1.0000
   5   4   2    2504     595     0 0 0 0 0 0   34048 -127.02   -0.98  1.0000
   6   4   2    7568      97     0 0 0 0 0 0    4496  -18.89    0.36  1.0000
   7   4   2     676      43     0 0 0 0 0 0    1061   55.32    1.04  1.0000
   8   4   2      83      84     0 0 0 0 0 0    3426   46.66    0.72  1.0000
   9   4   2   12450     287     0 0 0 0 0 0   16004   14.13    0.11  1.0000
  10   4   2   26830     394     0 0 0 0 0 0   21484  -16.33    0.24  1.0000
  11   4   2    1714     139     0 0 0 0 0 0    4953  -27.43    0.38  1.0000
  12   4   2     552     102     0 0 0 0 0 0    1803   17.90   -1.11  1.0000
  13   4   2    6762     122     0 0 0 0 0 0    2456  -31.09   -0.07  1.0000
  14   4   2    5870     507     0 0 0 0 0 0   15834   46.66   -0.30  1.0000
  15   4   2    2944     245     0 0 0 0 0 0    9463   40.64   -0.23  1.0000
  16   4   2      18      45     0 0 0 0 0 0      90    6.59   -0.20  1.0000
  17   4   2    2284      47     0 0 0 0 0 0    1394   -9.92    0.13  1.0000
  18   4   2     980      65     0 0 0 0 0 0    1266   -4.04    0.06  1.0000
  19   4   2     390      36     0 0 0 0 0 0     379   -0.27    0.07  1.0000
  20   4   2    1027      41     0 0 0 0 0 0     676    5.74   -0.17  1.0000
  21   4   2     132      34     0 0 0 0 0 0     162    1.14    0.21  1.0000
  22   4   2     429      42     0 0 0 0 0 0     704   -5.60    0.03  1.0000
  23   4   2     197      36     0 0 0 0 0 0     399    5.64   -0.05  1.0000
  24   4   2     611      42     0 0 0 0 0 0     928   -5.44   -0.17  1.0000
  25   4   2       2      29     0 0 0 0 0 0      17   -2.75    0.06  1.0000
   1   5   2   19697      36     0 0 0 0 0 0    1119 -101.10   -0.12  1.0000
   2   5   2   25111     261     0 0 0 0 0 0   13451   40.27   -0.10  1.0000
   3   5   2    3023     583     0 0 0 0 0 0   33670  122.69    0.07  1.0000
   4   5   2   18671     299     0 0 0 0 0 0   16868   -6.42   -0.09  1.0000
   5   5   2    5460     131     0 0 0 0 0 0    6195   -4.49   -0.76  1.0000
   6   5   2   46525    1044     0 0 0 0 0 0   55014  -17.91    0.09  1.0000
   7   5   2   64710     672     0 0 0 0 0 0   34608  -64.87    0.56  1.0000
   8   5   2    4167     220     0 0 0 0 0 0   10169   34.79    0.08  1.0000
   9   5   2    5034      81     0 0 0 0 0 0    2168   23.54   -0.24  1.0000
  10   5   2   28436     744     0 0 0 0 0 0   28581   -0.40   -0.05  1.0000
  11   5   2   17972    1183     0 0 0 0 0 0   35241   50.78    0.32  1.0000
  12   5   2     107      56     0 0 0 0 0 0      22  -12.81   -0.62  1.0000
  13   5   2     159      75     0 0 0 0 0 0    1003  -41.83    0.00  1.0000
  14   5   2       6      65     0 0 0 0 0 0     299   14.34    0.34  1.0000
  15   5   2     345      43     0 0 0 0 0 0      29   17.36    0.99  1.0000
  16   5   2    9390     198     0 0 0 0 0 0    9200    0.94    0.02  1.0000
  17   5   2    4251      89     0 0 0 0 0 0    4022   -1.68   -0.10  1.0000
  18   5   2   11320     178     0 0 0 0 0 0    9638   -7.86    0.27  1.0000
  19   5   2   10312     183     0 0 0 0 0 0    9912    1.90   -0.08  1.0000
  20   5   2    6341     122     0 0 0 0 0 0    5888    2.76    0.10  1.0000
  21   5   2    8820     142     0 0 0 0 0 0    7058   -9.43    0.10  1.0000
  22   5   2    3776      81     0 0 0 0 0 0    3243   -4.36    0.19  1.0000
  23   5   2    1641      44     0 0 0 0 0 0    1033    8.08   -0.03  1.0000
  24   5   2    2761      73     0 0 0 0 0 0    3129   -3.22    0.01  1.0000
  25   5   2       7      29     0 0 0 0 0 0      20   -2.70   -0.02  1.0000
   0   6   2   72233     813     0 0 0 0 0 0   34144   79.39    0.09  1.0000
   1   6   2    2669     227     0 0 0 0 0 0   11433  -52.20   -0.15  1.0000
   2   6   2   15049     369     0 0 0 0 0 0   19933  -17.49    0.05  1.0000
   3   6   2    7207     432     0 0 0 0 0 0   22469  -61.40    0.20  1.0000
   4   6   2     176     125     0 0 0 0 0 0    2351  -57.05    0.04  1.0000
   5   6   2      27     289     0 0 0 0 0 0   12968  102.76   -0.57  1.0000
   6   6   2    1218      52     0 0 0 0 0 0     752    7.06    0.24  1.0000
   7   6   2    1414     128     0 0 0 0 0 0    3013  -16.35   -0.14  1.0000
   8   6   2    1183      85     0 0 0 0 0 0    1916   -8.95    0.97  1.0000
   9   6   2     514     224     0 0 0 0 0 0    4469  -41.72    0.55  1.0000
  10   6   2    2340     270     0 0 0 0 0 0    7358  -35.35   -0.09  1.0000
  11   6   2     619      99     0 0 0 0 0 0    1564   13.85   -0.58  1.0000
  12   6   2    1561     154     0 0 0 0 0 0    4159   23.67   -1.11  1.0000
  13   6   2     632      63     0 0 0 0 0 0     391    5.07    0.55  1.0000
  14   6   2    2587      46     0 0 0 0 0 0     274   32.72   -0.57  1.0000
  15   6   2     534      43     0 0 0 0 0 0      58  -15.90    0.77  1.0000
  16   6   2     762      47     0 0 0 0 0 0     977    3.48   -0.03  1.0000
  17   6   2     912      46     0 0 0 0 0 0     442    8.73   -0.24  1.0000
  18   6   2     591      38     0 0 0 0 0 0     349    5.31    0.15  1.0000
  19   6   2     148      31     0 0 0 0 0 0      75    3.52    0.11  1.0000
  20   6   2       6      32     0 0 0 0 0 0      28    7.36   -0.17  1.0000
  21   6   2     260      32     0 0 0 0 0 0     100   -5.85    0.16  1.0000
  22   6   2    1103      43     0 0 0 0 0 0     850   -3.83   -0.10  1.0000
  23   6   2      69      28     0 0 0 0 0 0      45    1.66   -0.02  1.0000
  24   6   2      41      28     0 0 0 0 0 0     105   -3.72   -0.09  1.0000
   1   7   2    4491      74     0 0 0 0 0 0    2324   17.89    0.28  1.0000
   2   7   2    4974      75     0 0 0 0 0 0    2332   21.30    0.12  1.0000
   3   7   2     554     108     0 0 0 0 0 0    3744  -35.82   -0.28  1.0000
   4   7   2   18259     460     0 0 0 0 0 0   21708   11.59   -0.12  1.0000
   5   7   2   20201     408     0 0 0 0 0 0   18911    4.32    0.54  1.0000
   6   7   2   52253    1206     0 0 0 0 0 0   47788    9.48   -0.22  1.0000
   7   7   2   16722     582     0 0 0 0 0 0   19072    8.36   -0.46  1.0000
   8   7   2   39860    1237     0 0 0 0 0 0   42269    5.62    0.19  1.0000
   9   7   2   30135     818     0 0 0 0 0 0   27296    7.95   -0.13  1.0000
  10   7   2    9169     357     0 0 0 0 0 0    9161    0.08   -0.34  1.0000
  11   7   2    4325     106     0 0 0 0 0 0    1135  -30.46   -0.46  1.0000
  12   7   2    7324     267     0 0 0 0 0 0    7915    3.24   -0.25  1.0000
  13   7   2    2981      53     0 0 0 0 0 0     136   40.70    0.01  1.0000
  14   7   2    3584     178     0 0 0 0 0 0    3453   -1.05   -0.02  1.0000
  15   7   2     832      56     0 0 0 0 0 0    1772  -12.65    0.64  1.0000
  16   7   2     121      34     0 0 0 0 0 0      29   -6.35   -0.18  1.0000
  17   7   2   11809     243     0 0 0 0 0 0   11960    0.63    0.25  1.0000
  18   7   2   14285     292     0 0 0 0 0 0   14952    2.62    0.08  1.0000
  19   7   2    5452     132     0 0 0 0 0 0    5926   -3.01    0.09  1.0000
  20   7   2    6581     134     0 0 0 0 0 0    6607   -0.15    0.00  1.0000
  21   7   2    6320     155     0 0 0 0 0 0    7848    8.64    0.09  1.0000
  22   7   2    3801      79     0 0 0 0 0 0    3178   -5.11    0.20  1.0000
  23   7   2     753      45     0 0 0 0 0 0    1231   -7.33    0.08  1.0000
  24   7   2    1085      45     0 0 0 0 0 0    1096   -0.17    0.13  1.0000
   0   8   2     100      59     0 0 0 0 0 0      91    5.61   -0.83  1.0000
   1   8   2    7797     158     0 0 0 0 0 0    6204   -9.00   -0.54  1.0000
   2   8   2   46212     872     0 0 0 0 0 0   39787  -14.68   -0.14  1.0000
   3   8   2    4190     143     0 0 0 0 0 0    3747    3.33    0.10  1.0000
   4   8   2    7724     237     0 0 0 0 0 0    5989    9.91    0.38  1.0000
   5   8   2   15148     405     0 0 0 0 0 0   11512  -14.93   -0.13  1.0000
   6   8   2    2367     223     0 0 0 0 0 0    6270   28.93   -0.24  1.0000
   7   8   2    2280     228     0 0 0 0 0 0    6111   28.75    0.10  1.0000
   8   8   2     466      60     0 0 0 0 0 0     661  -44.49   -0.34  1.0000
   9   8   2      60      46     0 0 0 0 0 0     -14    7.32    0.21  1.0000
  10   8   2    3508     258     0 0 0 0 0 0    8377  -30.73   -0.06  1.0000
  11   8   2    4350      88     0 0 0 0 0 0    1544  -25.45   -0.56  1.0000
  12   8   2    2250     229     0 0 0 0 0 0    5476   25.48   -0.69  1.0000
  13   8   2     217      50     0 0 0 0 0 0     324   -3.47    0.03  1.0000
  14   8   2   13458     180     0 0 0 0 0 0   10636   12.30   -0.50  1.0000
  15   8   2   15191     322     0 0 0 0 0 0   17907    9.96    0.64  1.0000
  16   8   2    5849     117     0 0 0 0 0 0    4977   -5.63    0.04  1.0000
  17   8   2    4969     111     0 0 0 0 0 0    4282    4.78    0.04  1.0000
  18   8   2    3551      81     0 0 0 0 0 0    2475    9.33    0.05  1.0000
  19   8   2    1445      43     0 0 0 0 0 0     547  -13.88    0.10  1.0000
  20   8   2     224      31     0 0 0 0 0 0      45    7.81   -0.21  1.0000
  21   8   2     583      54     0 0 0 0 0 0     984    6.87    0.09  1.0000
  22   8   2    2100      58     0 0 0 0 0 0    1972   -1.34   -0.04  1.0000
  23   8   2    2592      70     0 0 0 0 0 0    2413    1.69    0.09  1.0000
   1   9   2    2964     213     0 0 0 0 0 0    6147  -22.66    0.71  1.0000
   2   9   2    4953     272     0 0 0 0 0 0    6390   -8.98   -1.01  1.0000
   3   9   2   10392     779     0 0 0 0 0 0   24446   51.42   -0.41  1.0000
   4   9   2     128      76     0 0 0 0 0 0     216    4.36    0.30  1.0000
   5   9   2     126     303     0 0 0 0 0 0    1979  -32.76   -0.20  1.0000
   6   9   2   14211     308     0 0 0 0 0 0    6956   34.12   -0.35  1.0000
   7   9   2     405     103     0 0 0 0 0 0    2017  -23.72    0.11  1.0000
   8   9   2    5400     299     0 0 0 0 0 0    6593    7.33   -0.12  1.0000
   9   9   2    2304      60     0 0 0 0 0 0     430   26.76   -0.23  1.0000
  10   9   2    7085     229     0 0 0 0 0 0    9096  -10.63   -0.06  1.0000
  11   9   2     738      69     0 0 0 0 0 0    1046    4.90    0.31  1.0000
  12   9   2      16      35     0 0 0 0 0 0      74    4.40    0.10  1.0000
  13   9   2    4618     159     0 0 0 0 0 0    6725  -13.28   -0.11  1.0000
  14   9   2    1285      54     0 0 0 0 0 0    1248    0.49    0.05  1.0000
  15   9   2     609      41     0 0 0 0 0 0     511    2.03   -0.36  1.0000
  16   9   2    4156     122     0 0 0 0 0 0    5097   -6.55   -0.34  1.0000
  17   9   2    1632      80     0 0 0 0 0 0    2713   11.07    0.10  1.0000
  18   9   2    2588      90     0 0 0 0 0 0    2763    1.61    0.07  1.0000
  19   9   2    4821     126     0 0 0 0 0 0    5362   -3.62    0.20  1.0000
  20   9   2    9389     197     0 0 0 0 0 0   10147   -3.65    0.15  1.0000
  21   9   2     683      43     0 0 0 0 0 0     565   -2.29    0.10  1.0000
  22   9   2    1643      57     0 0 0 0 0 0    1533   -1.31    0.04  1.0000
   0  10   2    6501     667     0 0 0 0 0 0   19771  -57.20   -1.58  1.0000
   1  10   2    2634      48     0 0 0 0 0 0     339  -62.14    1.22  1.0000
   2  10   2    3288     119     0 0 0 0 0 0    3075   -1.92    0.41  1.0000
   3  10   2    2118     167     0 0 0 0 0 0    4658  -21.35    0.26  1.0000
   4  10   2   24480     360     0 0 0 0 0 0   12690   41.62   -0.46  1.0000
   5  10   2     586     244     0 0 0 0 0 0    7832   61.00   -0.17  1.0000
   6  10   2    1273     127     0 0 0 0 0 0    1756    5.87    0.28  1.0000
   7  10   2    4184     258     0 0 0 0 0 0    8543  -26.22   -0.05  1.0000
   8  10   2      71      59     0 0 0 0 0 0     376  -26.15   -0.53  1.0000
   9  10   2    1012      94     0 0 0 0 0 0    1671   -8.74   -0.21  1.0000
  10  10   2   10986     208     0 0 0 0 0 0   10827    0.77   -0.31  1.0000
  11  10   2     235      49     0 0 0 0 0 0     982   16.05   -0.06  1.0000
  12  10   2    4187     122     0 0 0 0 0 0    5144    6.80   -0.37  1.0000
  13  10   2   17489     372     0 0 0 0 0 0   18080   -2.12    0.18  1.0000
  14  10   2   12540     306     0 0 0 0 0 0   14576   -8.32   -0.16  1.0000
  15  10   2    6063     131     0 0 0 0 0 0    4962   -7.13    0.41  1.0000
  16  10   2   16295     328     0 0 0 0 0 0   15831   -1.72   -0.12  1.0000
  17  10   2    5164     134     0 0 0 0 0 0    4864    2.03   -0.11  1.0000
  18  10   2     593      44     0 0 0 0 0 0     287    7.18   -0.09  1.0000
  19  10   2     127      42     0 0 0 0 0 0     217    3.26    0.08  1.0000
  20  10   2       3      31     0 0 0 0 0 0      -5    1.76   -0.07  1.0000
  21  10   2      62      34     0 0 0 0 0 0      31   -2.25   -0.01  1.0000
   1  11   2    4431      95     0 0 0 0 0 0    1716   23.93   -1.12  1.0000
   2  11   2    3156      94     0 0 0 0 0 0     591  -30.05   -1.57  1.0000
   3  11   2    9194     479     0 0 0 0 0 0   16924  -32.40    1.22  1.0000
   4  11   2    1635     113     0 0 0 0 0 0    2372    7.83   -0.22  1.0000
   5  11   2     422      75     0 0 0 0 0 0     596   -3.67   -0.20  1.0000
   6  11   2    2498     235     0 0 0 0 0 0    6658   29.94   -0.34  1.0000
   7  11   2     446      52     0 0 0 0 0 0     -22   19.94   -0.15  1.0000
   8  11   2     769      77     0 0 0 0 0 0     932    2.63    0.16  1.0000
   9  11   2    1371      76     0 0 0 0 0 0    2339  -10.73    0.28  1.0000
  10  11   2     320      55     0 0 0 0 0 0     590   -6.03    0.34  1.0000
  11  11   2      45      38     0 0 0 0 0 0       8   -3.68    0.28  1.0000
  12  11   2    1246      72     0 0 0 0 0 0    1715    5.78   -0.09  1.0000
  13  11   2      53      40     0 0 0 0 0 0      32    7.38   -0.51  1.0000
  14  11   2     842      56     0 0 0 0 0 0     773   -1.15    0.47  1.0000
  15  11   2      74      40     0 0 0 0 0 0     119    2.17    0.13  1.0000
  16  11   2     431      56     0 0 0 0 0 0     564   -2.81   -0.38  1.0000
  17  11   2      39      38     0 0 0 0 0 0      -6   -5.87    0.09  1.0000
  18  11   2     125      35     0 0 0 0 0 0     109   -0.71    0.15  1.0000
  19  11   2      17      37     0 0 0 0 0 0     -20    3.84    0.05  1.0000
  20  11   2      29      36     0 0 0 0 0 0      62   -2.33    0.18  1.0000
   0  12   2    4616     371     0 0 0 0 0 0    8342  -22.38    0.40  1.0000
   1  12   2    2731     105     0 0 0 0 0 0    2354   -3.72    0.44  1.0000
   2  12   2   15623     402     0 0 0 0 0 0   15212   -1.53   -0.36  1.0000
   3  12   2    5940     233     0 0 0 0 0 0    7117   -6.92   -0.03  1.0000
   4  12   2     625      42     0 0 0 0 0 0     226   10.68   -0.18  1.0000
   5  12   2    1852      84     0 0 0 0 0 0    2463    6.27    0.06  1.0000
   6  12   2    1682      55     0 0 0 0 0 0    1472   -2.44   -0.59  1.0000
   7  12   2      53      30     0 0 0 0 0 0       1   -7.75   -0.21  1.0000
   8  12   2    2268      82     0 0 0 0 0 0    2579    2.97    0.27  1.0000
   9  12   2      66      45     0 0 0 0 0 0     416   12.21    0.05  1.0000
  10  12   2    2129      65     0 0 0 0 0 0    1345    9.06   -0.11  1.0000
  11  12   2    6220     140     0 0 0 0 0 0    5001   -7.84    0.53  1.0000
  12  12   2    8067     188     0 0 0 0 0 0    7135   -5.09   -0.16  1.0000
  13  12   2    6266     183     0 0 0 0 0 0    6484   -1.30   -0.04  1.0000
  14  12   2    8046     251     0 0 0 0 0 0    9419   -7.01   -0.06  1.0000
  15  12   2    2512     113     0 0 0 0 0 0    3706   10.32   -0.02  1.0000
  16  12   2    5419     148     0 0 0 0 0 0    5590    1.12   -0.11  1.0000
  17  12   2    2331      96     0 0 0 0 0 0    2801   -4.42   -0.03  1.0000
  18  12   2    2672      83     0 0 0 0 0 0    2656    0.16   -0.12  1.0000
  19  12   2     765      54     0 0 0 0 0 0     680   -1.50   -0.02  1.0000
   1  13   2    2184      87     0 0 0 0 0 0    2897    6.79   -1.25  1.0000
   2  13   2     874      50     0 0 0 0 0 0     567   -5.33   -1.12  1.0000
   3  13   2    1877     144     0 0 0 0 0 0    2998  -10.93    1.19  1.0000
   4  13   2    3288     109     0 0 0 0 0 0    2947    2.91    0.12  1.0000
   5  13   2    6758     162     0 0 0 0 0 0    7376    3.53   -0.32  1.0000
   6  13   2    3316      94     0 0 0 0 0 0    3744    3.44    0.02  1.0000
   7  13   2     203      38     0 0 0 0 0 0     295   -3.08   -0.09  1.0000
   8  13   2    5936     140     0 0 0 0 0 0    5337    3.78    0.11  1.0000
   9  13   2     945      66     0 0 0 0 0 0    1563    8.38    0.21  1.0000
  10  13   2     652      56     0 0 0 0 0 0     940    4.87    0.07  1.0000
  11  13   2    1205      59     0 0 0 0 0 0    1067    1.94    0.04  1.0000
  12  13   2     586      52     0 0 0 0 0 0     628   -0.83    0.12  1.0000
  13  13   2     417      58     0 0 0 0 0 0     962  -10.01    0.17  1.0000
  14  13   2    1661      74     0 0 0 0 0 0    1682   -0.26    0.19  1.0000
  15  13   2     372      46     0 0 0 0 0 0     467    2.21   -0.08  1.0000
  16  13   2     677      55     0 0 0 0 0 0     701    0.42    0.08  1.0000
  17  13   2    1410      55     0 0 0 0 0 0    1030    5.14    0.22  1.0000
  18  13   2    2732     141     0 0 0 0 0 0    2926   -1.73   -0.08  1.0000
   0  14   2   13318     416     0 0 0 0 0 0   11611    7.19    0.76  1.0000
   1  14   2    1855      52     0 0 0 0 0 0     735  -15.33   -0.09  1.0000
   2  14   2     994      67     0 0 0 0 0 0    1071    1.26   -0.75  1.0000
   3  14   2    4726     136     0 0 0 0 0 0    4208    3.67    0.13  1.0000
   4  14   2    2647     143     0 0 0 0 0 0    3547   -7.68   -0.31  1.0000
   5  14   2     213      57     0 0 0 0 0 0     477    6.90   -0.33  1.0000
   6  14   2      20      31     0 0 0 0 0 0      -7   -4.25   -0.39  1.0000
   7  14   2     171      36     0 0 0 0 0 0     305   -4.15   -0.18  1.0000
   8  14   2      27      36     0 0 0 0 0 0     155    6.98    0.33  1.0000
   9  14   2    3388     121     0 0 0 0 0 0    4522   -8.54   -0.12  1.0000
  10  14   2     469      55     0 0 0 0 0 0     241    6.07    0.03  1.0000
  11  14   2     844      77     0 0 0 0 0 0    1911   13.92    0.25  1.0000
  12  14   2    2908     119     0 0 0 0 0 0    2206   -6.64   -0.08  1.0000
  13  14   2    1646      74     0 0 0 0 0 0    1880   -2.70    0.12  1.0000
  14  14   2    1363     168     0 0 0 0 0 0    1455   -1.15   -0.12  1.0000
  15  14   2     303      48     0 0 0 0 0 0     205   -3.04   -0.09  1.0000
  16  14   2    1819      85     0 0 0 0 0 0    2002    1.99    0.12  1.0000
   1  15   2     267      60     0 0 0 0 0 0     736   10.30    0.12  1.0000
   2  15   2    3746     170     0 0 0 0 0 0    5312   11.11   -0.23  1.0000
   3  15   2    3053     163     0 0 0 0 0 0    5629  -18.91    0.45  1.0000
   4  15   2    9185     245     0 0 0 0 0 0    9412   -1.16    0.34  1.0000
   5  15   2    5909     156     0 0 0 0 0 0    5868   -0.19   -0.49  1.0000
   6  15   2   10640     213     0 0 0 0 0 0    9261   -6.57   -0.13  1.0000
   7  15   2   10181     153     0 0 0 0 0 0    6889   16.97    0.31  1.0000
   8  15   2    5961     155     0 0 0 0 0 0    5386    3.64    0.01  1.0000
   9  15   2    5007     109     0 0 0 0 0 0    3437  -11.52   -0.13  1.0000
  10  15   2    9523     274     0 0 0 0 0 0   10558    4.88    0.20  1.0000
  11  15   2     300      44     0 0 0 0 0 0     248    1.55   -0.14  1.0000
  12  15   2      64      38     0 0 0 0 0 0      86   -1.27    0.04  1.0000
  13  15   2       6      35     0 0 0 0 0 0     -25    2.31    0.09  1.0000
  14  15   2     353      52     0 0 0 0 0 0     380   -0.66   -0.04  1.0000
   0  16   2    1209     212     0 0 0 0 0 0    1901    8.34   -0.28  1.0000
   1  16   2       7      43     0 0 0 0 0 0      26    7.37   -0.46  1.0000
   2  16   2      49      40     0 0 0 0 0 0      58    1.37   -0.52  1.0000
   3  16   2     449      55     0 0 0 0 0 0     544    1.99    0.43  1.0000
   4  16   2       7      47     0 0 0 0 0 0      19   -5.64    0.02  1.0000
   5  16   2     225      42     0 0 0 0 0 0      99   -4.76   -0.27  1.0000
   6  16   2     699      65     0 0 0 0 0 0     781    1.43   -0.16  1.0000
   7  16   2      36      37     0 0 0 0 0 0      63    1.83    0.01  1.0000
   8  16   2      14      35     0 0 0 0 0 0      14   -0.03   -0.15  1.0000
   9  16   2     691      50     0 0 0 0 0 0     795    1.80    0.04  1.0000
  10  16   2     123      45     0 0 0 0 0 0     105   -0.83   -0.24  1.0000
  11  16   2     133      46     0 0 0 0 0 0      86   -2.16   -0.26  1.0000
   1  17   2    2326      93     0 0 0 0 0 0    2595    2.53    0.45  1.0000
   2  17   2    3737     144     0 0 0 0 0 0    4472    5.47   -0.34  1.0000
   3  17   2    2339     121     0 0 0 0 0 0    2982   -5.90   -0.35  1.0000
   4  17   2    9185     286     0 0 0 0 0 0    9531   -1.70   -0.09  1.0000
   5  17   2    6477     232     0 0 0 0 0 0    6592    0.70   -0.15  1.0000
   6  17   2    4442     191     0 0 0 0 0 0    4216   -1.68    0.17  1.0000
   7  17   2    2823     114     0 0 0 0 0 0    2590    2.16   -0.06  1.0000
   8  17   2    4721     237     0 0 0 0 0 0    4390    2.35    0.00  1.0000
   1   1   3   46629     118     0 0 0 0 0 0    8152 -118.85    0.52  1.0000
   2   1   3  134555      45     0 0 0 0 0 0    2094  389.30    0.03  1.0000
   3   1   3   28792     225     0 0 0 0 0 0   13872   49.12   -0.24  1.0000
   4   1   3   29516     362     0 0 0 0 0 0   20801  -26.16   -0.15  1.0000
   5   1   3   60840    1153     0 0 0 0 0 0   72739   21.79    0.08  1.0000
   6   1   3   66794    1148     0 0 0 0 0 0   79672  -22.56    0.09  1.0000
   7   1   3  103429    1780     0 0 0 0 0 0  114234  -15.51    0.31  1.0000
   8   1   3   49977    1851     0 0 0 0 0 0  124001  121.74    0.06  1.0000
   9   1   3    5984     125     0 0 0 0 0 0    7426    8.36    0.21  1.0000
  10   1   3   21976     388     0 0 0 0 0 0   22594   -1.96   -0.11  1.0000
  11   1   3   19160     262     0 0 0 0 0 0   14722   16.20    0.07  1.0000
  12   1   3    1713     106     0 0 0 0 0 0    1826    1.30   -0.08  1.0000
  13   1   3    1237      51     0 0 0 0 0 0     130   24.08   -0.29  1.0000
  14   1   3    1830     148     0 0 0 0 0 0    3627  -16.48   -0.11  1.0000
  15   1   3     603      82     0 0 0 0 0 0     792    3.40    0.04  1.0000
  16   1   3    7219     332     0 0 0 0 0 0   14050  -31.95    0.10  1.0000
  17   1   3   13933     376     0 0 0 0 0 0   13949   -0.05   -0.16  1.0000
  18   1   3   10958     159     0 0 0 0 0 0    9201   -8.35    0.05  1.0000
  19   1   3    6045     118     0 0 0 0 0 0    5710   -2.05   -0.23  1.0000
  20   1   3   25154     406     0 0 0 0 0 0   24637    1.58   -0.21  1.0000
  21   1   3    1862      77     0 0 0 0 0 0    1836    0.23    0.31  1.0000
  22   1   3    9814     147     0 0 0 0 0 0    7486  -11.95   -0.01  1.0000
  23   1   3    3693      89     0 0 0 0 0 0    3705    0.10   -0.06  1.0000
  24   1   3    2751      76     0 0 0 0 0 0    2855   -0.92   -0.08  1.0000
  25   1   3      15      29     0 0 0 0 0 0     -29   -3.69    0.14  1.0000
  26   1   3       8      35     0 0 0 0 0 0       6    0.42   -0.33  1.0000
   0   2   3     454    1024     0 0 0 0 0 0   50943 -195.16   -0.19  1.0000
   1   2   3    5682     729     0 0 0 0 0 0   46804 -133.33   -0.24  1.0000
   2   2   3   70333    2482     0 0 0 0 0 0  124015   82.24    0.03  1.0000
   3   2   3   18905     693     0 0 0 0 0 0   49445   80.24    0.93  1.0000
   4   2   3    2693      89     0 0 0 0 0 0    3132    3.86    0.06  1.0000
   5   2   3    4134      58     0 0 0 0 0 0    2701  -11.63   -1.58  1.0000
   6   2   3   22781     547     0 0 0 0 0 0   37217   39.64    0.98  1.0000
   7   2   3   28667     769     0 0 0 0 0 0   50151   51.60    0.38  1.0000
   8   2   3     549      76     0 0 0 0 0 0    3557  -35.06   -0.37  1.0000
   9   2   3    1386     126     0 0 0 0 0 0    6608  -41.88   -0.11  1.0000
  10   2   3      25      34     0 0 0 0 0 0      47    2.32    0.00  1.0000
  11   2   3    9922     153     0 0 0 0 0 0    5933   21.37    0.36  1.0000
  12   2   3   27553     831     0 0 0 0 0 0   28191    1.80    0.15  1.0000
  13   2   3    4878      98     0 0 0 0 0 0    1712  -26.99   -0.05  1.0000
  14   2   3   10723     228     0 0 0 0 0 0    6541   21.54   -0.59  1.0000
  15   2   3    4521     113     0 0 0 0 0 0    2385   17.60    0.14  1.0000
  16   2   3   10887     136     0 0 0 0 0 0    5148  -30.90   -0.11  1.0000
  17   2   3    1534      95     0 0 0 0 0 0    2300   -8.31    0.07  1.0000
  18   2   3     655      36     0 0 0 0 0 0     440    4.47   -0.08  1.0000
  19   2   3    2498      65     0 0 0 0 0 0    2150    3.46   -0.28  1.0000
  20   2   3     793      43     0 0 0 0 0 0     739    0.91    0.04  1.0000
  21   2   3      16      32     0 0 0 0 0 0      -6   -3.79    0.09  1.0000
  22   2   3     985      44     0 0 0 0 0 0     727   -4.21    0.13  1.0000
  23   2   3     140      35     0 0 0 0 0 0     172    1.28   -0.06  1.0000
  24   2   3    1761      57     0 0 0 0 0 0    1776   -0.17    0.01  1.0000
  25   2   3     235      30     0 0 0 0 0 0     247   -0.41    0.19  1.0000
  26   2   3     734      58     0 0 0 0 0 0     771    0.65    0.02  1.0000
   1   3   3   61222    1484     0 0 0 0 0 0   89929  -49.54   -0.18  1.0000
   2   3   3   45749    1183     0 0 0 0 0 0   70807   49.31   -0.31  1.0000
   3   3   3    1226      28     0 0 0 0 0 0     346   16.17    0.47  1.0000
   4   3   3    5024      53     0 0 0 0 0 0    2181   23.18    0.28  1.0000
   5   3   3    1360      46     0 0 0 0 0 0    1076   -4.14    0.71  1.0000
   6   3   3    7206      37     0 0 0 0 0 0     602   64.91    0.41  1.0000
   7   3   3   10951     153     0 0 0 0 0 0    8491   11.84    0.25  1.0000
   8   3   3   32698     727     0 0 0 0 0 0   45678   31.16   -0.30  1.0000
   9   3   3   16958     202     0 0 0 0 0 0   11575  -21.49    0.29  1.0000
  10   3   3   19057     236     0 0 0 0 0 0   12995   22.91   -0.60  1.0000
  11   3   3    1732     150     0 0 0 0 0 0    5529   30.97    0.47  1.0000
  12   3   3    9487     301     0 0 0 0 0 0    9303   -0.85   -0.72  1.0000
  13   3   3    1430      89     0 0 0 0 0 0    1448    0.25   -0.41  1.0000
  14   3   3      22      52     0 0 0 0 0 0     126   14.99   -0.14  1.0000
  15   3   3     779     115     0 0 0 0 0 0    2423   20.25    0.19  1.0000
  16   3   3    6378     338     0 0 0 0 0 0   15512  -42.31   -0.10  1.0000
  17   3   3    1450      67     0 0 0 0 0 0    2376  -10.15   -0.01  1.0000
  18   3   3   10037     162     0 0 0 0 0 0   10078    0.19    0.08  1.0000
  19   3   3    7060     146     0 0 0 0 0 0    8214    6.25    0.15  1.0000
  20   3   3    8645     171     0 0 0 0 0 0   10071   -6.99   -0.23  1.0000
  21   3   3    4010      97     0 0 0 0 0 0    4450   -3.20   -0.14  1.0000
  22   3   3    4623      93     0 0 0 0 0 0    3758   -6.41    0.18  1.0000
  23   3   3      63      34     0 0 0 0 0 0     140    4.05   -0.13  1.0000
  24   3   3    1512      74     0 0 0 0 0 0    1979   -5.30   -0.17  1.0000
  25   3   3     355      37     0 0 0 0 0 0     539   -4.14   -0.12  1.0000
   0   4   3   19476     218     0 0 0 0 0 0   10669   34.59    0.01  1.0000
   1   4   3    9245     188     0 0 0 0 0 0   11385  -10.13    0.63  1.0000
   2   4   3   41049     382     0 0 0 0 0 0   23917  -45.66   -0.04  1.0000
   3   4   3    4739      92     0 0 0 0 0 0    3001  -13.40   -0.49  1.0000
   4   4   3     862      77     0 0 0 0 0 0    3400   27.81   -0.09  1.0000
   5   4   3    1737     224     0 0 0 0 0 0   11982   64.12   -0.10  1.0000
   6   4   3    4980     151     0 0 0 0 0 0    7169   13.27    1.05  1.0000
   7   4   3       2      30     0 0 0 0 0 0      86   -7.55    0.19  1.0000
   8   4   3    5540     147     0 0 0 0 0 0    7362   10.78    0.29  1.0000
   9   4   3    6183     165     0 0 0 0 0 0    8569   13.27   -0.87  1.0000
  10   4   3    2752     221     0 0 0 0 0 0    7959  -35.14    0.06  1.0000
  11   4   3    6181     278     0 0 0 0 0 0    7995  -10.33    0.39  1.0000
  12   4   3   27462    1150     0 0 0 0 0 0   34322   18.54    0.35  1.0000
  13   4   3    6351     184     0 0 0 0 0 0    4806  -10.11    1.07  1.0000
  14   4   3    6556     315     0 0 0 0 0 0    5292    7.93   -0.19  1.0000
  15   4   3    1909      76     0 0 0 0 0 0    1539    4.42   -0.23  1.0000
  16   4   3   22225     389     0 0 0 0 0 0   17167  -17.14   -0.01  1.0000
  17   4   3     758      49     0 0 0 0 0 0     832    1.27   -0.13  1.0000
  18   4   3    2484      72     0 0 0 0 0 0    3175   -6.18    0.09  1.0000
  19   4   3    5649     121     0 0 0 0 0 0    6603   -5.76   -0.01  1.0000
  20   4   3       8      30     0 0 0 0 0 0     -15    2.63    0.01  1.0000
  21   4   3     400      39     0 0 0 0 0 0     573   -3.73   -0.21  1.0000
  22   4   3    3491      92     0 0 0 0 0 0    3239   -2.05   -0.10  1.0000
  23   4   3     629      41     0 0 0 0 0 0     827    3.53    0.02  1.0000
  24   4   3    3748      91     0 0 0 0 0 0    3722    0.22   -0.12  1.0000
  25   4   3    1226      53     0 0 0 0 0 0    1231   -0.08    0.04  1.0000
   1   5   3    3513     110     0 0 0 0 0 0    5660  -15.09    0.14  1.0000
   2   5   3    1282     239     0 0 0 0 0 0   12681  -72.56   -0.23  1.0000
   3   5   3   29812     584     0 0 0 0 0 0   33545    9.92    0.37  1.0000
   4   5   3     542      32     0 0 0 0 0 0      59   14.76    0.06  1.0000
   5   5   3     311      35     0 0 0 0 0 0      -1   16.66    0.34  1.0000
   6   5   3     105      73     0 0 0 0 0 0    2111   33.71   -0.46  1.0000
   7   5   3       4      72     0 0 0 0 0 0    2008  -44.14    1.04  1.0000
   8   5   3     984     106     0 0 0 0 0 0    3800   28.60    1.03  1.0000
   9   5   3    1252      91     0 0 0 0 0 0    2601   14.84   -0.01  1.0000
  10   5   3      12      54     0 0 0 0 0 0      71    6.58   -1.54  1.0000
  11   5   3    1592      99     0 0 0 0 0 0    1599    0.09   -0.08  1.0000
  12   5   3   10506     623     0 0 0 0 0 0   21000   40.11   -0.25  1.0000
  13   5   3    2201     196     0 0 0 0 0 0    4389   18.27    0.66  1.0000
  14   5   3    5029     210     0 0 0 0 0 0    7091  -12.56    0.22  1.0000
  15   5   3    1537      89     0 0 0 0 0 0    2222   -7.50    0.03  1.0000
  16   5   3     719      45     0 0 0 0 0 0     526   -3.67   -0.21  1.0000
  17   5   3     488      62     0 0 0 0 0 0    1294   13.13    0.19  1.0000
  18   5   3    7142     112     0 0 0 0 0 0    5406  -10.40    0.11  1.0000
  19   5   3      77      31     0 0 0 0 0 0      48   -2.68    0.67  1.0000
  20   5   3    1769      67     0 0 0 0 0 0    2391   -6.46   -0.19  1.0000
  21   5   3    2097      58     0 0 0 0 0 0    1735    3.92    0.07  1.0000
  22   5   3    2450      53     0 0 0 0 0 0    1476  -10.54    0.39  1.0000
  23   5   3     260      35     0 0 0 0 0 0     412   -3.94   -0.08  1.0000
  24   5   3       0      27     0 0 0 0 0 0     -11    0.47   -0.16  1.0000
  25   5   3       2      31     0 0 0 0 0 0      -3    1.23   -0.26  1.0000
   0   6   3   46482    1061     0 0 0 0 0 0   47096   -1.41    0.63  1.0000
   1   6   3   10764     506     0 0 0 0 0 0   27299  -58.49   -0.04  1.0000
   2   6   3   56054    1103     0 0 0 0 0 0   60044    7.86   -0.03  1.0000
   3   6   3   15483     194     0 0 0 0 0 0    9191  -27.08    0.06  1.0000
   4   6   3   23553     325     0 0 0 0 0 0   15450   27.59    0.60  1.0000
   5   6   3   48796     417     0 0 0 0 0 0   20051   75.04   -0.30  1.0000
   6   6   3   16406     285     0 0 0 0 0 0   12654  -14.72   -0.67  1.0000
   7   6   3   18220     436     0 0 0 0 0 0   20036   -6.19   -0.36  1.0000
   8   6   3    6716     123     0 0 0 0 0 0    3391  -22.56    0.05  1.0000
   9   6   3    1791      83     0 0 0 0 0 0    1189   -7.41   -0.41  1.0000
  10   6   3   30410     802     0 0 0 0 0 0   26799   10.11    0.23  1.0000
  11   6   3   11728     367     0 0 0 0 0 0   11840   -0.46   -0.28  1.0000
  12   6   3   33537    1094     0 0 0 0 0 0   37726   10.52    0.14  1.0000
  13   6   3    5799     248     0 0 0 0 0 0    7519    9.95    0.97  1.0000
  14   6   3   21258     628     0 0 0 0 0 0   27910  -20.17   -0.30  1.0000
  15   6   3    1134      88     0 0 0 0 0 0    1938  -10.00    0.13  1.0000
  16   6   3    9372     182     0 0 0 0 0 0   10133    3.64    0.19  1.0000
  17   6   3    7409     158     0 0 0 0 0 0    7911    2.79   -0.67  1.0000
  18   6   3     238      37     0 0 0 0 0 0     275   -1.19    0.03  1.0000
  19   6   3       1      32     0 0 0 0 0 0      50   -7.33    0.03  1.0000
  20   6   3     332      42     0 0 0 0 0 0     367   -0.89   -0.04  1.0000
  21   6   3      15      33     0 0 0 0 0 0      54    3.38    0.07  1.0000
  22   6   3     834      41     0 0 0 0 0 0     658   -3.16    0.13  1.0000
  23   6   3    1480      49     0 0 0 0 0 0    1335   -1.85    0.18  1.0000
  24   6   3    1116      39     0 0 0 0 0 0     863    3.93    0.08  1.0000
   1   7   3     546      93     0 0 0 0 0 0    3086   30.41    0.02  1.0000
   2   7   3   13173      55     0 0 0 0 0 0    1020  -79.69    0.27  1.0000
   3   7   3    3920      52     0 0 0 0 0 0     880  -31.45    0.23  1.0000
   4   7   3   14106     203     0 0 0 0 0 0    8871   23.27    0.36  1.0000
   5   7   3    8598     249     0 0 0 0 0 0    9967   -6.75    0.53  1.0000
   6   7   3   22783     936     0 0 0 0 0 0   36538   38.06    0.06  1.0000
   7   7   3    6085     265     0 0 0 0 0 0    7802    9.75    0.37  1.0000
   8   7   3   13419    1127     0 0 0 0 0 0   27264  -46.62   -0.03  1.0000
   9   7   3    1989     120     0 0 0 0 0 0    2377   -3.94    0.07  1.0000
  10   7   3     317      83     0 0 0 0 0 0    1248   16.93   -0.35  1.0000
  11   7   3      97      54     0 0 0 0 0 0      70  -16.59   -0.18  1.0000
  12   7   3    1435     326     0 0 0 0 0 0   10103   59.16    0.88  1.0000
  13   7   3     637      71     0 0 0 0 0 0    1455   12.18    0.77  1.0000
  14   7   3    1461     112     0 0 0 0 0 0    3172  -17.10   -0.33  1.0000
  15   7   3      57      35     0 0 0 0 0 0      97    2.29    0.45  1.0000
  16   7   3    1794      60     0 0 0 0 0 0    1387   -4.88    0.12  1.0000
  17   7   3    2769      99     0 0 0 0 0 0    3427    5.60    0.12  1.0000
  18   7   3      18      33     0 0 0 0 0 0     -30    4.05   -0.12  1.0000
  19   7   3     595      47     0 0 0 0 0 0     774   -3.29    0.20  1.0000
  20   7   3     511      36     0 0 0 0 0 0     253   -6.48   -0.14  1.0000
  21   7   3     946      52     0 0 0 0 0 0    1347    5.67    0.01  1.0000
  22   7   3     243      39     0 0 0 0 0 0     667   -9.75   -0.03  1.0000
  23   7   3     262      33     0 0 0 0 0 0     307   -1.27    0.10  1.0000
  24   7   3    1031      54     0 0 0 0 0 0    1063    0.47    0.04  1.0000
   0   8   3   42974    1643     0 0 0 0 0 0   37113   13.97   -0.66  1.0000
   1   8   3   20775     682     0 0 0 0 0 0   27498  -20.54    0.04  1.0000
   2   8   3   37899    1183     0 0 0 0 0 0   48876   24.99   -0.12  1.0000
   3   8   3   18655     454     0 0 0 0 0 0   18529   -0.42   -0.22  1.0000
   4   8   3   21455     831     0 0 0 0 0 0   25359  -12.13    0.32  1.0000
   5   8   3     569      65     0 0 0 0 0 0     195    9.87    0.05  1.0000
   6   8   3   10381     323     0 0 0 0 0 0    9759    2.93    0.18  1.0000
   7   8   3      19      60     0 0 0 0 0 0     136   -7.43   -0.58  1.0000
   8   8   3    4018     135     0 0 0 0 0 0    3807   -1.54   -0.95  1.0000
   9   8   3    6641     254     0 0 0 0 0 0    9420   14.74   -0.19  1.0000
  10   8   3   15136     512     0 0 0 0 0 0   19617  -16.16    0.01  1.0000
  11   8   3    3754     116     0 0 0 0 0 0    3219    4.32   -0.02  1.0000
  12   8   3   12132     296     0 0 0 0 0 0   11003   -5.02    0.23  1.0000
  13   8   3    8058     174     0 0 0 0 0 0    6841   -6.66   -0.39  1.0000
  14   8   3    9738     185     0 0 0 0 0 0    9173    2.75    0.08  1.0000
  15   8   3    3813     118     0 0 0 0 0 0    3317    3.95   -0.09  1.0000
  16   8   3     524      56     0 0 0 0 0 0     401   -2.79   -0.16  1.0000
  17   8   3    1679      68     0 0 0 0 0 0    1645   -0.47    0.38  1.0000
  18   8   3     142      38     0 0 0 0 0 0     152   -0.39    0.04  1.0000
  19   8   3     270      38     0 0 0 0 0 0     136   -4.48    0.13  1.0000
  20   8   3     413      40     0 0 0 0 0 0     486   -1.62    0.01  1.0000
  21   8   3      70      33     0 0 0 0 0 0     102   -1.66   -0.04  1.0000
  22   8   3     797      45     0 0 0 0 0 0     986    3.01    0.19  1.0000
  23   8   3     191      31     0 0 0 0 0 0     226    1.16    0.12  1.0000
   1   9   3     426      89     0 0 0 0 0 0     757    6.49    0.61  1.0000
   2   9   3   36427    1686     0 0 0 0 0 0   54237   39.75   -0.06  1.0000
   3   9   3    4361     165     0 0 0 0 0 0    3385   -7.59    0.35  1.0000
   4   9   3   50224    1319     0 0 0 0 0 0   46321    8.40    0.13  1.0000
   5   9   3     383      58     0 0 0 0 0 0     249    3.73    0.55  1.0000
   6   9   3   43344     864     0 0 0 0 0 0   27981  -38.86    0.11  1.0000
   7   9   3   12309     388     0 0 0 0 0 0   13492    4.97   -0.33  1.0000
   8   9   3    7627     301     0 0 0 0 0 0   10057  -12.39    0.14  1.0000
   9   9   3   13959     421     0 0 0 0 0 0   17945  -15.01    0.35  1.0000
  10   9   3    3401     302     0 0 0 0 0 0    9908   39.28    0.30  1.0000
  11   9   3     544      73     0 0 0 0 0 0    1216   10.95    0.17  1.0000
  12   9   3     361      34     0 0 0 0 0 0      76   -9.76   -0.10  1.0000
  13   9   3    2324      97     0 0 0 0 0 0    3665  -11.68    0.50  1.0000
  14   9   3     908      53     0 0 0 0 0 0     906   -0.02    0.45  1.0000
  15   9   3    1237      54     0 0 0 0 0 0     835    6.02   -0.27  1.0000
  16   9   3    2134      94     0 0 0 0 0 0    3054    8.71   -0.14  1.0000
  17   9   3    1088      54     0 0 0 0 0 0    1028   -0.90   -0.03  1.0000
  18   9   3    4069     115     0 0 0 0 0 0    3289    6.19   -0.16  1.0000
  19   9   3    1077      52     0 0 0 0 0 0     796    4.40    0.26  1.0000
  20   9   3    2404      56     0 0 0 0 0 0    1407  -11.10   -0.08  1.0000
  21   9   3    3721      91     0 0 0 0 0 0    3349   -2.96   -0.12  1.0000
  22   9   3    1268      53     0 0 0 0 0 0    1152    1.63   -0.08  1.0000
   0  10   3   13813     832     0 0 0 0 0 0   25206  -38.99   -0.66  1.0000
   1  10   3    6680     211     0 0 0 0 0 0    7909   -6.85    1.45  1.0000
   2  10   3     898     170     0 0 0 0 0 0    1911   13.10   -0.60  1.0000
   3  10   3     493      62     0 0 0 0 0 0     108  -12.24    0.16  1.0000
   4  10   3    1276      74     0 0 0 0 0 0     710   58.13    0.66  1.0000
   5  10   3    2074     182     0 0 0 0 0 0    4278   18.76    0.13  1.0000
   6  10   3    3829     265     0 0 0 0 0 0    8608  -29.19   -0.40  1.0000
   7  10   3     254      82     0 0 0 0 0 0     764  -11.07    0.22  1.0000
   8  10   3     980      54     0 0 0 0 0 0     138  -18.96    0.39  1.0000
   9  10   3     753      64     0 0 0 0 0 0     761    0.16   -0.29  1.0000
  10  10   3    3277      84     0 0 0 0 0 0    2442    7.42    0.16  1.0000
  11  10   3    2149      68     0 0 0 0 0 0    1345    9.18    0.08  1.0000
  12  10   3     553      46     0 0 0 0 0 0     571    0.34    0.17  1.0000
  13  10   3    1088      61     0 0 0 0 0 0    1309    3.04   -0.17  1.0000
  14  10   3     306     106     0 0 0 0 0 0    1024  -13.98   -0.03  1.0000
  15  10   3    1805      71     0 0 0 0 0 0    1808   -0.03    0.10  1.0000
  16  10   3     416      64     0 0 0 0 0 0     461   -1.02   -0.03  1.0000
  17  10   3      68      40     0 0 0 0 0 0      15   -4.09   -0.27  1.0000
  18  10   3     107      35     0 0 0 0 0 0      29    4.70    0.17  1.0000
  19  10   3      35      36     0 0 0 0 0 0      55    1.50    0.48  1.0000
  20  10   3      45      35     0 0 0 0 0 0     105   -3.37   -0.10  1.0000
  21  10   3       2      32     0 0 0 0 0 0      12   -1.86   -0.06  1.0000
   1  11   3    1224      50     0 0 0 0 0 0     291   17.16   -0.57  1.0000
   2  11   3   11216     290     0 0 0 0 0 0    9491   -7.93   -1.35  1.0000
   3  11   3     690      60     0 0 0 0 0 0     213  -36.07    1.36  1.0000
   4  11   3   31933     558     0 0 0 0 0 0   20457   33.88    0.20  1.0000
   5  11   3    2715     107     0 0 0 0 0 0    1381   14.48    0.23  1.0000
   6  11   3   18840     446     0 0 0 0 0 0   15869  -10.82    0.42  1.0000
   7  11   3    3350     172     0 0 0 0 0 0    6005   18.72    0.32  1.0000
   8  11   3   13172     321     0 0 0 0 0 0   16416  -12.75    0.09  1.0000
   9  11   3    7485     206     0 0 0 0 0 0    9695  -11.38    0.29  1.0000
  10  11   3     546      48     0 0 0 0 0 0     678    2.71   -0.11  1.0000
  11  11   3    5460     122     0 0 0 0 0 0    4197   -8.64    0.19  1.0000
  12  11   3       0      36     0 0 0 0 0 0      -3   -0.60    0.20  1.0000
  13  11   3      76      41     0 0 0 0 0 0     220    5.79   -0.27  1.0000
  14  11   3    3458     110     0 0 0 0 0 0    3539   -0.63   -0.18  1.0000
  15  11   3    2461      86     0 0 0 0 0 0    2422    0.35    0.37  1.0000
  16  11   3    3139     110     0 0 0 0 0 0    3741    4.87    0.12  1.0000
  17  11   3    1349      57     0 0 0 0 0 0    1213   -1.78   -0.21  1.0000
  18  11   3    4461     121     0 0 0 0 0 0    4404    0.41    0.00  1.0000
  19  11   3    1985      76     0 0 0 0 0 0    1941    0.49   -0.08  1.0000
  20  11   3     869      60     0 0 0 0 0 0     980    1.86   -0.07  1.0000
   0  12   3      40      78     0 0 0 0 0 0     466   14.42    1.05  1.0000
   1  12   3     517     121     0 0 0 0 0 0    1805   18.83   -1.17  1.0000
   2  12   3    2711     244     0 0 0 0 0 0    2709    0.12   -1.01  1.0000
   3  12   3     318      44     0 0 0 0 0 0     -19   16.82    0.82  1.0000
   4  12   3     198      48     0 0 0 0 0 0     515   -8.16   -0.04  1.0000
   5  12   3      27      46     0 0 0 0 0 0     633  -28.10   -0.25  1.0000
   6  12   3      43      46     0 0 0 0 0 0     907   22.61    0.14  1.0000
   7  12   3    1160      71     0 0 0 0 0 0    1865    8.61    0.53  1.0000
   8  12   3     581      55     0 0 0 0 0 0     946   -6.31    0.56  1.0000
   9  12   3      39      38     0 0 0 0 0 0      11    9.04    0.17  1.0000
  10  12   3     123      46     0 0 0 0 0 0     392   -8.23    0.21  1.0000
  11  12   3     830      51     0 0 0 0 0 0     678   -2.67    0.20  1.0000
  12  12   3     240      62     0 0 0 0 0 0     405   -4.60   -0.02  1.0000
  13  12   3     830     114     0 0 0 0 0 0    1059   -3.50   -0.31  1.0000
  14  12   3     905     139     0 0 0 0 0 0    1003    1.53   -0.04  1.0000
  15  12   3     228      89     0 0 0 0 0 0     414    5.00   -0.11  1.0000
  16  12   3    1907     148     0 0 0 0 0 0    2027   -1.26   -0.18  1.0000
  17  12   3     207      37     0 0 0 0 0 0     209   -0.05    0.06  1.0000
  18  12   3     324      38     0 0 0 0 0 0     167   -4.88    0.19  1.0000
  19  12   3      77      33     0 0 0 0 0 0     120   -2.09   -0.13  1.0000
   1  13   3     233      46     0 0 0 0 0 0     494   -6.74    0.47  1.0000
   2  13   3    9859     286     0 0 0 0 0 0   13026   14.08   -0.36  1.0000
   3  13   3     932      74     0 0 0 0 0 0    1129    2.96   -0.22  1.0000
   4  13   3   15756     407     0 0 0 0 0 0   18108   -8.56   -0.27  1.0000
   5  13   3    5692     117     0 0 0 0 0 0    4601    7.22    0.22  1.0000
   6  13   3   12504     254     0 0 0 0 0 0   12414   -0.49    0.78  1.0000
   7  13   3    2629     123     0 0 0 0 0 0    2474   -1.50    0.10  1.0000
   8  13   3    9753     184     0 0 0 0 0 0    7699   10.51   -0.19  1.0000
   9  13   3    2206     109     0 0 0 0 0 0    2961   -7.19    0.68  1.0000
  10  13   3     488      45     0 0 0 0 0 0     398   -2.23    0.37  1.0000
  11  13   3    1398      76     0 0 0 0 0 0    2054    7.54    0.10  1.0000
  12  13   3      17      41     0 0 0 0 0 0     133  -14.25   -0.01  1.0000
  13  13   3     153      41     0 0 0 0 0 0      96   -2.43    0.13  1.0000
  14  13   3     457      43     0 0 0 0 0 0     241    5.62   -0.08  1.0000
  15  13   3     239      50     0 0 0 0 0 0     334   -2.75    0.12  1.0000
  16  13   3    1581      83     0 0 0 0 0 0    1997    4.70    0.07  1.0000
  17  13   3     122      34     0 0 0 0 0 0     159    1.62   -0.21  1.0000
   0  14   3    6353     322     0 0 0 0 0 0    7264    5.27    0.03  1.0000
   1  14   3    5318     167     0 0 0 0 0 0    6257    5.82    0.46  1.0000
   2  14   3     636      62     0 0 0 0 0 0     523    2.35    0.10  1.0000
   3  14   3    4030     125     0 0 0 0 0 0    3769    2.01   -0.20  1.0000
   4  14   3    5213     134     0 0 0 0 0 0    4900   -2.05   -0.34  1.0000
   5  14   3     404      38     0 0 0 0 0 0     327   -1.90   -0.15  1.0000
   6  14   3    4725     111     0 0 0 0 0 0    4516    1.45    0.19  1.0000
   7  14   3     328      42     0 0 0 0 0 0     655    7.08    0.09  1.0000
   8  14   3      94      35     0 0 0 0 0 0     104    0.48   -0.11  1.0000
   9  14   3    2838      97     0 0 0 0 0 0    3279   -3.77   -0.15  1.0000
  10  14   3    4003     122     0 0 0 0 0 0    4571    4.13   -0.03  1.0000
  11  14   3    2053      75     0 0 0 0 0 0    1870   -1.96   -0.05  1.0000
  12  14   3    7016     215     0 0 0 0 0 0    7505   -2.71   -0.11  1.0000
  13  14   3    1914      69     0 0 0 0 0 0    1621    3.36   -0.10  1.0000
  14  14   3    7159     190     0 0 0 0 0 0    6315   -4.89   -0.08  1.0000
  15  14   3    1570      74     0 0 0 0 0 0    1433   -1.68    0.06  1.0000
  16  14   3    5467     153     0 0 0 0 0 0    5195    1.76    0.12  1.0000
   1  15   3     547      50     0 0 0 0 0 0     485    1.26    0.34  1.0000
   2  15   3     759      37     0 0 0 0 0 0     127  -16.13    0.24  1.0000
   3  15   3     928      74     0 0 0 0 0 0     648   -4.76    0.14  1.0000
   4  15   3    2243     123     0 0 0 0 0 0    1906    3.56   -0.10  1.0000
   5  15   3    1228      53     0 0 0 0 0 0    1085    2.02   -0.03  1.0000
   6  15   3    2004     102     0 0 0 0 0 0    3104   10.37    0.42  1.0000
   7  15   3     465      54     0 0 0 0 0 0     626    3.33   -0.10  1.0000
   8  15   3    1224      80     0 0 0 0 0 0    1794   -7.00   -0.10  1.0000
   9  15   3     161      49     0 0 0 0 0 0     305   -4.63    0.18  1.0000
  10  15   3     673      52     0 0 0 0 0 0     388   -5.98    0.31  1.0000
  11  15   3       3      34     0 0 0 0 0 0     -21   -1.73    0.14  1.0000
  12  15   3      13      39     0 0 0 0 0 0     112    6.59    0.02  1.0000
  13  15   3      70      35     0 0 0 0 0 0      30    2.76    0.03  1.0000
  14  15   3    1019      67     0 0 0 0 0 0    1014    0.06    0.04  1.0000
   0  16   3    2251     255     0 0 0 0 0 0    5375   25.06    0.05  1.0000
   1  16   3    5057     194     0 0 0 0 0 0    7082   12.46   -0.53  1.0000
   2  16   3    2626     118     0 0 0 0 0 0    3352   -6.48    0.27  1.0000
   3  16   3    2809      98     0 0 0 0 0 0    2739    0.68   -0.36  1.0000
   4  16   3    4250      86     0 0 0 0 0 0    2352  -15.89   -0.25  1.0000
   5  16   3     636      43     0 0 0 0 0 0     272   -8.47    0.44  1.0000
   6  16   3    1961      67     0 0 0 0 0 0    1062   11.06    0.07  1.0000
   7  16   3      37      36     0 0 0 0 0 0       0    6.35   -0.12  1.0000
   8  16   3     914      74     0 0 0 0 0 0    1557    8.72   -0.19  1.0000
   9  16   3    1948      68     0 0 0 0 0 0    1620    3.72   -0.24  1.0000
  10  16   3    1095      45     0 0 0 0 0 0     478  -10.83   -0.22  1.0000
  11  16   3    1111      48     0 0 0 0 0 0     741   -5.91   -0.01  1.0000
   1  17   3      87      37     0 0 0 0 0 0     237   -5.73    0.47  1.0000
   2  17   3       6      39     0 0 0 0 0 0      79    6.12    0.16  1.0000
   3  17   3     401      55     0 0 0 0 0 0     841    8.48   -0.47  1.0000
   4  17   3     323      42     0 0 0 0 0 0     196   -3.81    0.01  1.0000
   5  17   3     178      59     0 0 0 0 0 0     188    0.34    0.11  1.0000
   6  17   3      83      43     0 0 0 0 0 0     187   -4.49    0.19  1.0000
   7  17   3     357      67     0 0 0 0 0 0     692   -7.02   -0.05  1.0000
   8  17   3     377     129     0 0 0 0 0 0     463    2.02   -0.05  1.0000
   0   0   4   63111    1925     0 0 0 0 0 0   45209  -36.48    0.03  1.0000
   1   0   4  254235    4427     0 0 0 0 0 0  221713   31.53    0.42  1.0000
   2   0   4   15950     488     0 0 0 0 0 0   21499  257.67    0.23  1.0000
   3   0   4  308553   10912     0 0 0 0 0 0  419518   87.18    0.16  1.0000
   4   0   4     589     144     0 0 0 0 0 0    4316  -84.77   -0.70  1.0000
   5   0   4   16342     436     0 0 0 0 0 0   20786   15.40   -1.05  1.0000
   6   0   4   26311     511     0 0 0 0 0 0   22396   11.86    0.26  1.0000
   7   0   4    5345      79     0 0 0 0 0 0    2256   24.20    0.31  1.0000
   8   0   4     104     172     0 0 0 0 0 0    6446  -83.81    0.09  1.0000
   9   0   4   66204    1527     0 0 0 0 0 0   72630   11.55   -0.01  1.0000
  10   0   4    1688      49     0 0 0 0 0 0     445   18.98    0.07  1.0000
  11   0   4   45863    1026     0 0 0 0 0 0   36770   21.29   -0.25  1.0000
  12   0   4   59716    3556     0 0 0 0 0 0   96619  -62.84   -0.11  1.0000
  13   0   4   35707    1314     0 0 0 0 0 0   27525  -21.97    0.09  1.0000
  14   0   4    1215     175     0 0 0 0 0 0     446  -13.12   -0.12  1.0000
  15   0   4    5340     526     0 0 0 0 0 0    5702   -2.41    0.25  1.0000
  16   0   4    5464     319     0 0 0 0 0 0    7752  -13.41   -0.04  1.0000
  17   0   4    6203     247     0 0 0 0 0 0    5316   -5.58   -0.01  1.0000
  18   0   4    1953     131     0 0 0 0 0 0    4972   24.90   -0.19  1.0000
  19   0   4    1331      81     0 0 0 0 0 0    1973   -7.52    0.21  1.0000
  20   0   4     987      52     0 0 0 0 0 0     381  -11.25    0.11  1.0000
  21   0   4       3      47     0 0 0 0 0 0       7   -1.44   -0.07  1.0000
  22   0   4     800      61     0 0 0 0 0 0     667    2.32    0.04  1.0000
  23   0   4    3393     125     0 0 0 0 0 0    3204   -1.58    0.00  1.0000
  24   0   4    2098     121     0 0 0 0 0 0    3246   10.58    0.13  1.0000
  25   0   4    5084     283     0 0 0 0 0 0    5380   -1.93   -0.13  1.0000
  26   0   4     682      61     0 0 0 0 0 0     645    0.70   -0.04  1.0000
   1   1   4    8078     130     0 0 0 0 0 0    7885   -1.00   -0.57  1.0000
   2   1   4     675     270     0 0 0 0 0 0   15844 -143.42    0.42  1.0000
   3   1   4   63274    1332     0 0 0 0 0 0   84714   37.33    0.50  1.0000
   4   1   4   14049     834     0 0 0 0 0 0   51182  101.75    0.29  1.0000
   5   1   4   10982     132     0 0 0 0 0 0    7684  -16.18    0.17  1.0000
   6   1   4     128     116     0 0 0 0 0 0    6593   66.00   -0.29  1.0000
   7   1   4   73013     960     0 0 0 0 0 0   63163  -17.85   -0.19  1.0000
   8   1   4     693     129     0 0 0 0 0 0    7507 -106.48   -0.24  1.0000
   9   1   4     961      34     0 0 0 0 0 0     706    4.17    0.26  1.0000
  10   1   4    1823     127     0 0 0 0 0 0    6150   33.75    0.19  1.0000
  11   1   4    2792      81     0 0 0 0 0 0    2403   -3.61   -0.19  1.0000
  12   1   4     111      54     0 0 0 0 0 0     518   11.63    0.37  1.0000
  13   1   4     517      66     0 0 0 0 0 0     606   -1.78    0.17  1.0000
  14   1   4    4963     210     0 0 0 0 0 0    5882   -5.88   -0.53  1.0000
  15   1   4    3092     258     0 0 0 0 0 0    3460   -3.04    0.14  1.0000
  16   1   4    2967     194     0 0 0 0 0 0    6320  -23.69    0.07  1.0000
  17   1   4      17      53     0 0 0 0 0 0       0    3.54   -0.35  1.0000
  18   1   4    1228      31     0 0 0 0 0 0     104   23.95   -0.18  1.0000
  19   1   4    4066      95     0 0 0 0 0 0    4121   -0.42    0.10  1.0000
  20   1   4     620      45     0 0 0 0 0 0     904   -4.91   -0.01  1.0000
  21   1   4     186      34     0 0 0 0 0 0     148   -1.42    0.04  1.0000
  22   1   4     395      39     0 0 0 0 0 0     436   -0.94   -0.02  1.0000
  23   1   4     762      43     0 0 0 0 0 0     778   -0.26   -0.09  1.0000
  24   1   4       8      32     0 0 0 0 0 0      18   -1.31    0.09  1.0000
  25   1   4      47      31     0 0 0 0 0 0      27    1.58    0.04  1.0000
  26   1   4       9      59     0 0 0 0 0 0     -41    2.76    0.06  1.0000
   0   2   4    6349    1140     0 0 0 0 0 0   45969  277.76   -0.04  1.0000
   1   2   4   75529    1445     0 0 0 0 0 0   92994  -28.60    0.28  1.0000
   2   2   4    9130     179     0 0 0 0 0 0    9203   -0.31   -0.58  1.0000
   3   2   4   59970    1376     0 0 0 0 0 0   91304   54.20    0.17  1.0000
   4   2   4    1090     123     0 0 0 0 0 0    7679  -51.59   -0.32  1.0000
   5   2   4   14599      58     0 0 0 0 0 0    2778   64.88   -0.21  1.0000
   6   2   4    1218      36     0 0 0 0 0 0     439   52.08   -0.16  1.0000
   7   2   4   42195     751     0 0 0 0 0 0   48559  -14.13    0.01  1.0000
   8   2   4    1571      53     0 0 0 0 0 0    1977    4.56   -0.13  1.0000
   9   2   4    5409     141     0 0 0 0 0 0    7122   10.32    0.07  1.0000
  10   2   4    7561     618     0 0 0 0 0 0   36046  -97.20    0.11  1.0000
  11   2   4   88259    1453     0 0 0 0 0 0   70697   29.62   -0.74  1.0000
  12   2   4   23999     748     0 0 0 0 0 0   25339   -4.06    0.52  1.0000
  13   2   4   14543     380     0 0 0 0 0 0   12220   -9.59    0.20  1.0000
  14   2   4    6534     203     0 0 0 0 0 0    5600   -5.68    0.18  1.0000
  15   2   4   11163     446     0 0 0 0 0 0   13763  -11.19    0.30  1.0000
  16   2   4    5193     235     0 0 0 0 0 0    9142  -22.33    0.19  1.0000
  17   2   4     427      59     0 0 0 0 0 0     802   -7.33   -0.03  1.0000
  18   2   4     698      42     0 0 0 0 0 0     829    2.27   -0.36  1.0000
  19   2   4    1196      54     0 0 0 0 0 0    1418   -2.93    0.04  1.0000
  20   2   4       3      32     0 0 0 0 0 0      30    6.89    0.08  1.0000
  21   2   4     342      43     0 0 0 0 0 0     401   -1.48   -0.11  1.0000
  22   2   4    1074      43     0 0 0 0 0 0     756    5.00   -0.13  1.0000
  23   2   4     334      35     0 0 0 0 0 0     212   -3.69    0.09  1.0000
  24   2   4    1618      59     0 0 0 0 0 0    1928    3.50   -0.16  1.0000
  25   2   4    2153      66     0 0 0 0 0 0    2328   -1.78    0.03  1.0000
   1   3   4   27586     190     0 0 0 0 0 0   11438   55.98   -0.52  1.0000
   2   3   4    5360     102     0 0 0 0 0 0    5083    1.81    0.60  1.0000
   3   3   4     116      40     0 0 0 0 0 0    1059  -23.27    0.35  1.0000
   4   3   4   34533     861     0 0 0 0 0 0   54073   44.15   -0.07  1.0000
   5   3   4   37729     612     0 0 0 0 0 0   40620   -6.94    0.10  1.0000
   6   3   4     161      39     0 0 0 0 0 0     497  -32.43   -0.57  1.0000
   7   3   4   43483     741     0 0 0 0 0 0   47918    9.84    0.02  1.0000
   8   3   4      43      32     0 0 0 0 0 0     246   17.95    0.18  1.0000
   9   3   4   11080     273     0 0 0 0 0 0   16040  -20.36   -0.06  1.0000
  10   3   4    1009      55     0 0 0 0 0 0    1496    6.56    0.09  1.0000
  11   3   4   13858     221     0 0 0 0 0 0    9012  -21.71    0.67  1.0000
  12   3   4     132      53     0 0 0 0 0 0     129  -21.59    0.20  1.0000
  13   3   4      78      64     0 0 0 0 0 0     462   11.97   -0.09  1.0000
  14   3   4    5051     246     0 0 0 0 0 0    7931  -16.99   -0.09  1.0000
  15   3   4     762      69     0 0 0 0 0 0     889   -2.07   -0.22  1.0000
  16   3   4    3372      66     0 0 0 0 0 0    1276   21.27   -0.09  1.0000
  17   3   4   11163     165     0 0 0 0 0 0   10555   -2.80    0.14  1.0000
  18   3   4      27      32     0 0 0 0 0 0     161   -7.07   -0.12  1.0000
  19   3   4    5308     108     0 0 0 0 0 0    5354   -0.33    0.15  1.0000
  20   3   4     499      41     0 0 0 0 0 0     644   -2.89   -0.23  1.0000
  21   3   4   13867     244     0 0 0 0 0 0   14428    2.24    0.05  1.0000
  22   3   4      48      35     0 0 0 0 0 0     121    3.94   -0.02  1.0000
  23   3   4    1577      57     0 0 0 0 0 0    1670   -1.09   -0.07  1.0000
  24   3   4     110      30     0 0 0 0 0 0      28    5.03   -0.19  1.0000
  25   3   4     134      30     0 0 0 0 0 0     145    0.55   -0.18  1.0000
   0   4   4   21365     854     0 0 0 0 0 0   43849  -59.72   -0.32  1.0000
   1   4   4   42780     555     0 0 0 0 0 0   32308   25.65    0.21  1.0000
   2   4   4     454      49     0 0 0 0 0 0     612    3.45   -0.22  1.0000
   3   4   4   15315     387     0 0 0 0 0 0   23773   28.82   -0.22  1.0000
   4   4   4      22     574     0 0 0 0 0 0   35507  182.06    0.64  1.0000
   5   4   4     301      34     0 0 0 0 0 0     235   -1.89    0.35  1.0000
   6   4   4     936      82     0 0 0 0 0 0    3065  -81.16   -1.73  1.0000
   7   4   4      35      44     0 0 0 0 0 0     262  -20.83    0.25  1.0000
   8   4   4   16287     202     0 0 0 0 0 0    9466  -28.67   -0.10  1.0000
   9   4   4   23596     811     0 0 0 0 0 0   42806   50.46   -0.50  1.0000
  10   4   4     655     193     0 0 0 0 0 0    3340   30.75    0.21  1.0000
  11   4   4      63      61     0 0 0 0 0 0     126    5.04   -0.62  1.0000
  12   4   4    5228     191     0 0 0 0 0 0    4873   -2.42    1.27  1.0000
  13   4   4   26068     766     0 0 0 0 0 0   24684   -4.09   -0.29  1.0000
  14   4   4    8851      80     0 0 0 0 0 0     229  -75.39    0.30  1.0000
  15   4   4     402      51     0 0 0 0 0 0     435    0.75    0.21  1.0000
  16   4   4     271      44     0 0 0 0 0 0       0   16.05    0.19  1.0000
  17   4   4    1077      37     0 0 0 0 0 0     683   -6.43    0.07  1.0000
  18   4   4       0      29     0 0 0 0 0 0      -6    0.31    0.04  1.0000
  19   4   4     857      40     0 0 0 0 0 0     540   -5.72    0.04  1.0000
  20   4   4     803      47     0 0 0 0 0 0    1142   -5.17    0.19  1.0000
  21   4   4      15      33     0 0 0 0 0 0      33    1.83   -0.29  1.0000
  22   4   4     279      35     0 0 0 0 0 0     212    2.07   -0.06  1.0000
  23   4   4      12      31     0 0 0 0 0 0      36   -4.44    0.41  1.0000
  24   4   4       7      33     0 0 0 0 0 0     167    9.77   -0.56  1.0000
  25   4   4     283      38     0 0 0 0 0 0     326   -1.13   -0.31  1.0000
   1   5   4   12046     263     0 0 0 0 0 0   15897   15.42    0.30  1.0000
   2   5   4   36662    2311     0 0 0 0 0 0  139484 -171.93    0.16  1.0000
   3   5   4   48298     919     0 0 0 0 0 0   53038   10.02   -0.22  1.0000
   4   5   4      12     243     0 0 0 0 0 0   10374   94.95   -0.03  1.0000
   5   5   4   13586     180     0 0 0 0 0 0    8451   23.53    0.08  1.0000
   6   5   4    1120      56     0 0 0 0 0 0    1241   62.36   -0.35  1.0000
   7   5   4   80915    1217     0 0 0 0 0 0   63706  -30.44   -0.09  1.0000
   8   5   4     512     279     0 0 0 0 0 0    9773  -72.15   -0.34  1.0000
   9   5   4   23245     672     0 0 0 0 0 0   26963  -11.17    0.18  1.0000
  10   5   4     115      67     0 0 0 0 0 0     721  -15.85   -1.06  1.0000
  11   5   4   23267     797     0 0 0 0 0 0   25180    5.69    1.55  1.0000
  12   5   4      48     113     0 0 0 0 0 0    2303   51.81    1.63  1.0000
  13   5   4      47      69     0 0 0 0 0 0     436  -13.27   -0.77  1.0000
  14   5   4    1116     181     0 0 0 0 0 0    5742  -40.02   -0.28  1.0000
  15   5   4    4538     150     0 0 0 0 0 0    4948   -2.74   -0.80  1.0000
  16   5   4     372      33     0 0 0 0 0 0     134    7.69    0.09  1.0000
  17   5   4   14337     259     0 0 0 0 0 0   15515    4.55    0.25  1.0000
  18   5   4     637      44     0 0 0 0 0 0     793    2.83   -0.21  1.0000
  19   5   4   13914     242     0 0 0 0 0 0   14717   -3.22    0.12  1.0000
  20   5   4     233      33     0 0 0 0 0 0     172    2.23   -0.31  1.0000
  21   5   4    9869     197     0 0 0 0 0 0   10477    2.89   -0.04  1.0000
  22   5   4     509      35     0 0 0 0 0 0     284   -5.44   -0.08  1.0000
  23   5   4    8251     161     0 0 0 0 0 0    8077    0.90    0.16  1.0000
  24   5   4     923      39     0 0 0 0 0 0     465    8.37    0.02  1.0000
  25   5   4     204      45     0 0 0 0 0 0     200   -0.16    0.06  1.0000
   0   6   4     222      55     0 0 0 0 0 0      42   -7.96    0.23  1.0000
   1   6   4   15185     288     0 0 0 0 0 0   11363   15.71    0.13  1.0000
   2   6   4     172     103     0 0 0 0 0 0    1139   19.63    0.22  1.0000
   3   6   4    1672     101     0 0 0 0 0 0    2467   -8.33    0.32  1.0000
   4   6   4    1051      39     0 0 0 0 0 0      78  -22.34    0.33  1.0000
   5   6   4      18      40     0 0 0 0 0 0      60   -3.34    0.35  1.0000
   6   6   4     383     131     0 0 0 0 0 0    4612   45.73   -0.33  1.0000
   7   6   4   11130     349     0 0 0 0 0 0   12859   -7.45   -0.40  1.0000
   8   6   4    3346     183     0 0 0 0 0 0    4814   10.95   -0.34  1.0000
   9   6   4     614     102     0 0 0 0 0 0     292    7.29   -0.13  1.0000
  10   6   4     918     108     0 0 0 0 0 0    1241    4.69   -0.47  1.0000
  11   6   4     159      66     0 0 0 0 0 0      45   18.22    0.62  1.0000
  12   6   4    5674     143     0 0 0 0 0 0    3274  -17.18    0.65  1.0000
  13   6   4    8246     255     0 0 0 0 0 0    6529    9.48    0.04  1.0000
  14   6   4     221      92     0 0 0 0 0 0    1124  -17.68    0.64  1.0000
  15   6   4     639      42     0 0 0 0 0 0     270   -8.35   -0.70  1.0000
  16   6   4     335      35     0 0 0 0 0 0      41  -11.96    0.22  1.0000
  17   6   4    1459      61     0 0 0 0 0 0    1555   -1.18   -0.07  1.0000
  18   6   4      99      36     0 0 0 0 0 0      33   -4.07    0.04  1.0000
  19   6   4     284      42     0 0 0 0 0 0     370    2.25    0.03  1.0000
  20   6   4       0      33     0 0 0 0 0 0      -4    0.18    0.15  1.0000
  21   6   4       3      32     0 0 0 0 0 0     -12   -1.67   -0.10  1.0000
  22   6   4     155      35     0 0 0 0 0 0     168    0.47    0.03  1.0000
  23   6   4     739      43     0 0 0 0 0 0     898   -2.63   -0.01  1.0000
  24   6   4       7      31     0 0 0 0 0 0     -16    2.47   -0.20  1.0000
   1   7   4    8666     210     0 0 0 0 0 0    8701   -0.14   -0.38  1.0000
   2   7   4    4639     158     0 0 0 0 0 0    6777  -13.48    0.30  1.0000
   3   7   4    5194     229     0 0 0 0 0 0    6054    5.43    0.23  1.0000
   4   7   4     328      42     0 0 0 0 0 0      68  -23.36   -0.31  1.0000
   5   7   4   54912    1183     0 0 0 0 0 0   47114   16.37    0.28  1.0000
   6   7   4   18492     557     0 0 0 0 0 0   18337    0.54   -0.07  1.0000
   7   7   4   38132    1154     0 0 0 0 0 0   39247    2.77   -0.88  1.0000
   8   7   4    5189     173     0 0 0 0 0 0    4365   -5.61   -0.67  1.0000
   9   7   4   54917    1691     0 0 0 0 0 0   62392  -14.70    0.70  1.0000
  10   7   4      54      60     0 0 0 0 0 0     346   22.72    0.42  1.0000
  11   7   4    4965     163     0 0 0 0 0 0    4603   -2.54    0.30  1.0000
  12   7   4     218      62     0 0 0 0 0 0     701  -38.67   -0.17  1.0000
  13   7   4    3402     128     0 0 0 0 0 0    3758   -2.83    0.21  1.0000
  14   7   4    3330     178     0 0 0 0 0 0    7254   25.98   -0.20  1.0000
  15   7   4    2529     114     0 0 0 0 0 0    3047   -4.65   -0.16  1.0000
  16   7   4     815      72     0 0 0 0 0 0     916    1.62    0.20  1.0000
  17   7   4   12384     238     0 0 0 0 0 0   11363   -4.42   -0.30  1.0000
  18   7   4     871      46     0 0 0 0 0 0     659   -3.72   -0.02  1.0000
  19   7   4    9741     195     0 0 0 0 0 0    9618    0.61   -0.10  1.0000
  20   7   4     137      34     0 0 0 0 0 0      21   -6.93   -0.04  1.0000
  21   7   4   13184     277     0 0 0 0 0 0   14094    3.71    0.03  1.0000
  22   7   4     297      47     0 0 0 0 0 0    1006   13.88   -0.17  1.0000
  23   7   4    1943      59     0 0 0 0 0 0    1867    0.86   -0.12  1.0000
  24   7   4     243      74     0 0 0 0 0 0     347   -2.91    0.02  1.0000
   0   8   4    3750     356     0 0 0 0 0 0    6524   18.44    1.15  1.0000
   1   8   4   20208     833     0 0 0 0 0 0   28282   24.70   -0.39  1.0000
   2   8   4   14418     495     0 0 0 0 0 0   16026    6.16    0.16  1.0000
   3   8   4   14232     447     0 0 0 0 0 0   13495    2.97   -0.07  1.0000
   4   8   4      15      57     0 0 0 0 0 0       2   -2.37    0.01  1.0000
   5   8   4   16398     349     0 0 0 0 0 0    9653  -28.33    0.50  1.0000
   6   8   4    3409      99     0 0 0 0 0 0     151  -43.71    0.14  1.0000
   7   8   4    1238     157     0 0 0 0 0 0    1850    7.41   -0.07  1.0000
   8   8   4     297     131     0 0 0 0 0 0    3897   42.83    0.02  1.0000
   9   8   4     452      59     0 0 0 0 0 0     406   -1.07   -0.08  1.0000
  10   8   4     642      61     0 0 0 0 0 0     487   44.32    0.21  1.0000
  11   8   4   12055     320     0 0 0 0 0 0   13032    4.07    0.61  1.0000
  12   8   4     422      57     0 0 0 0 0 0     322  -35.94    0.42  1.0000
  13   8   4    9197     169     0 0 0 0 0 0    7696    7.78    0.07  1.0000
  14   8   4     504      62     0 0 0 0 0 0    1825  -19.21    0.12  1.0000
  15   8   4   26072     506     0 0 0 0 0 0   26871    2.38   -0.60  1.0000
  16   8   4     122      44     0 0 0 0 0 0     461    9.95   -0.19  1.0000
  17   8   4    6378     165     0 0 0 0 0 0    6956   -3.35   -0.07  1.0000
  18   8   4     231      42     0 0 0 0 0 0     260    0.87    0.08  1.0000
  19   8   4    2375      83     0 0 0 0 0 0    2443    0.66   -0.04  1.0000
  20   8   4      19      36     0 0 0 0 0 0     215  -17.73   -0.06  1.0000
  21   8   4    2389      98     0 0 0 0 0 0    2353   -0.35   -0.05  1.0000
  22   8   4     308      40     0 0 0 0 0 0     485    4.24    0.05  1.0000
  23   8   4    3095      88     0 0 0 0 0 0    3205   -0.93   -0.05  1.0000
   1   9   4     112      71     0 0 0 0 0 0      73  -17.90   -0.45  1.0000
   2   9   4      69     137     0 0 0 0 0 0    1880  -33.23    1.28  1.0000
   3   9   4    2847     442     0 0 0 0 0 0    6420   25.50   -0.13  1.0000
   4   9   4    9211     565     0 0 0 0 0 0   16596   31.05    0.00  1.0000
   5   9   4    3250     212     0 0 0 0 0 0    3065    1.53    0.26  1.0000
   6   9   4   14556     781     0 0 0 0 0 0   23315  -30.27   -0.22  1.0000
   7   9   4    8708     393     0 0 0 0 0 0    8715    0.03    0.01  1.0000
   8   9   4    4242      71     0 0 0 0 0 0     911  -33.12   -0.04  1.0000
   9   9   4    1833     101     0 0 0 0 0 0    1478    4.22    0.15  1.0000
  10   9   4     544      47     0 0 0 0 0 0       1   23.16   -0.27  1.0000
  11   9   4    2439      99     0 0 0 0 0 0    2086   -3.53   -0.03  1.0000
  12   9   4    1378      44     0 0 0 0 0 0     740    9.37    0.09  1.0000
  13   9   4    1305      66     0 0 0 0 0 0    1840   -6.42    0.33  1.0000
  14   9   4    4033     134     0 0 0 0 0 0    3112   -7.29   -0.21  1.0000
  15   9   4     113      40     0 0 0 0 0 0     126   -0.85    0.41  1.0000
  16   9   4     118      41     0 0 0 0 0 0     107    0.46    0.14  1.0000
  17   9   4    1500      60     0 0 0 0 0 0    1158   -4.47   -0.12  1.0000
  18   9   4      49      40     0 0 0 0 0 0     151    5.18    0.15  1.0000
  19   9   4   10096     238     0 0 0 0 0 0   10021    0.38   -0.21  1.0000
  20   9   4     119      33     0 0 0 0 0 0      89    1.42   -0.14  1.0000
  21   9   4    3843     105     0 0 0 0 0 0    3934    0.70   -0.07  1.0000
  22   9   4     170      35     0 0 0 0 0 0     187    0.64   -0.08  1.0000
   0  10   4     758     334     0 0 0 0 0 0    8896  114.22   -0.77  1.0000
   1  10   4    7421     197     0 0 0 0 0 0    7125   -1.35   -1.57  1.0000
   2  10   4    5039     115     0 0 0 0 0 0    2773  -17.44    0.61  1.0000
   3  10   4   23146     565     0 0 0 0 0 0   20064   10.00   -0.21  1.0000
   4  10   4    6483     769     0 0 0 0 0 0   28099  -82.33    0.86  1.0000
   5  10   4    9326     297     0 0 0 0 0 0    9112   -1.03   -0.32  1.0000
   6  10   4    1526      58     0 0 0 0 0 0      57   44.00    0.18  1.0000
   7  10   4     125      75     0 0 0 0 0 0     347   -7.10    0.30  1.0000
   8  10   4     823     113     0 0 0 0 0 0    2387   19.05    0.41  1.0000
   9  10   4    6582     223     0 0 0 0 0 0    7755   -6.61    0.05  1.0000
  10  10   4    3630     135     0 0 0 0 0 0    6490  -19.24   -0.01  1.0000
  11  10   4    6915     155     0 0 0 0 0 0    7816    5.01    0.04  1.0000
  12  10   4     315      43     0 0 0 0 0 0     349    0.86    0.16  1.0000
  13  10   4   23509     459     0 0 0 0 0 0   22740    2.44   -0.21  1.0000
  14  10   4     194      35     0 0 0 0 0 0       5   12.31   -0.08  1.0000
  15  10   4   10274     229     0 0 0 0 0 0   10004   -1.27   -0.08  1.0000
  16  10   4     995      52     0 0 0 0 0 0     743   -4.08    0.23  1.0000
  17  10   4   15355     366     0 0 0 0 0 0   15474   -0.46    0.03  1.0000
  18  10   4       8      37     0 0 0 0 0 0     109   -7.34   -0.08  1.0000
  19  10   4       5      39     0 0 0 0 0 0     -14    2.06   -0.16  1.0000
  20  10   4      70      32     0 0 0 0 0 0      55    0.94    0.06  1.0000
  21  10   4     573      42     0 0 0 0 0 0     528   -0.92    0.02  1.0000
   1  11   4    1702      81     0 0 0 0 0 0    1640    0.68    0.45  1.0000
   2  11   4     200     118     0 0 0 0 0 0    2440   59.98    0.51  1.0000
   3  11   4    7409     385     0 0 0 0 0 0    7912   -2.68   -0.57  1.0000
   4  11   4    1275      58     0 0 0 0 0 0      96  -24.81    0.41  1.0000
   5  11   4     125      67     0 0 0 0 0 0     236    4.13    0.48  1.0000
   6  11   4     709      64     0 0 0 0 0 0     396  -43.38    0.95  1.0000
   7  11   4    3270     116     0 0 0 0 0 0    2539    6.45   -0.21  1.0000
   8  11   4    1091      75     0 0 0 0 0 0    2406   15.18   -0.47  1.0000
   9  11   4    3635     101     0 0 0 0 0 0    3990   -2.72    0.14  1.0000
  10  11   4    1028      80     0 0 0 0 0 0    1313    3.96   -0.15  1.0000
  11  11   4    1140      83     0 0 0 0 0 0     919   -3.25    0.07  1.0000
  12  11   4       1      40     0 0 0 0 0 0     143  -10.57    0.36  1.0000
  13  11   4      54      38     0 0 0 0 0 0      13    3.63    0.01  1.0000
  14  11   4       7      39     0 0 0 0 0 0      10    5.23   -0.93  1.0000
  15  11   4      53      39     0 0 0 0 0 0     118   -3.31    0.53  1.0000
  16  11   4     149      37     0 0 0 0 0 0      18    7.50    0.27  1.0000
  17  11   4     221      34     0 0 0 0 0 0      92   -4.99   -0.13  1.0000
  18  11   4       1      34     0 0 0 0 0 0      48   -5.40   -0.01  1.0000
  19  11   4      75      35     0 0 0 0 0 0      66    0.53    0.02  1.0000
  20  11   4     130      33     0 0 0 0 0 0      60    3.46   -0.16  1.0000
   0  12   4    2721     119     0 0 0 0 0 0     896   21.46   -1.15  1.0000
   1  12   4   14489     387     0 0 0 0 0 0   16464    7.65   -0.62  1.0000
   2  12   4     272      53     0 0 0 0 0 0     291    0.56    0.01  1.0000
   3  12   4    6939     155     0 0 0 0 0 0    5848    6.72   -1.14  1.0000
   4  12   4     740      78     0 0 0 0 0 0    1798  -14.58    1.14  1.0000
   5  12   4    2571      71     0 0 0 0 0 0    2275   -3.06    0.99  1.0000
   6  12   4       1      34     0 0 0 0 0 0     194   13.83    0.52  1.0000
   7  12   4      39      35     0 0 0 0 0 0      81   -2.66   -0.08  1.0000
   8  12   4    1272      46     0 0 0 0 0 0     580  -10.97   -0.06  1.0000
   9  12   4    2543      83     0 0 0 0 0 0    2548   -0.06    0.05  1.0000
  10  12   4    1225      63     0 0 0 0 0 0    1339   -1.49   -0.21  1.0000
  11  12   4    9158     204     0 0 0 0 0 0    8603   -2.74   -0.52  1.0000
  12  12   4      28      36     0 0 0 0 0 0      44    1.37    0.23  1.0000
  13  12   4    7849     196     0 0 0 0 0 0    7971   -0.66    0.02  1.0000
  14  12   4     903      57     0 0 0 0 0 0     846    0.89    0.23  1.0000
  15  12   4   12836     300     0 0 0 0 0 0   12933    0.40    0.02  1.0000
  16  12   4     826      59     0 0 0 0 0 0    1167    5.13    0.17  1.0000
  17  12   4    3099      89     0 0 0 0 0 0    2980    1.05   -0.06  1.0000
  18  12   4      13      29     0 0 0 0 0 0      20   -0.74   -0.08  1.0000
  19  12   4    2126      92     0 0 0 0 0 0    2028   -1.04    0.14  1.0000
   1  13   4     844      60     0 0 0 0 0 0    1027    2.68    1.11  1.0000
   2  13   4     520      74     0 0 0 0 0 0    1667   17.04   -0.09  1.0000
   3  13   4     829      53     0 0 0 0 0 0     781    1.33   -1.42  1.0000
   4  13   4     815      67     0 0 0 0 0 0    1396   -8.35    0.10  1.0000
   5  13   4   12060     279     0 0 0 0 0 0   12148    0.34    0.31  1.0000
   6  13   4     948      48     0 0 0 0 0 0     849   -1.57    0.23  1.0000
   7  13   4    3621     154     0 0 0 0 0 0    3925   -2.37    0.03  1.0000
   8  13   4    2074      90     0 0 0 0 0 0    2958   -8.37   -0.06  1.0000
   9  13   4    3823     124     0 0 0 0 0 0    3494   -2.66    0.36  1.0000
  10  13   4     199      38     0 0 0 0 0 0     182    0.56   -0.30  1.0000
  11  13   4     247      40     0 0 0 0 0 0     183    2.27   -0.51  1.0000
  12  13   4      71      39     0 0 0 0 0 0     164    4.14   -0.23  1.0000
  13  13   4     131      40     0 0 0 0 0 0     118    0.56    0.10  1.0000
  14  13   4     668      58     0 0 0 0 0 0     890   -3.76   -0.17  1.0000
  15  13   4     788      64     0 0 0 0 0 0     757   -0.56    0.18  1.0000
  16  13   4       7      32     0 0 0 0 0 0      -4   -2.46   -0.11  1.0000
  17  13   4    1664     106     0 0 0 0 0 0    1816   -1.71   -0.16  1.0000
   0  14   4    4482     150     0 0 0 0 0 0    3279    9.16    0.46  1.0000
   1  14   4    6458     188     0 0 0 0 0 0    7342    5.00    0.55  1.0000
   2  14   4     276      91     0 0 0 0 0 0     923  -13.00    0.19  1.0000
   3  14   4    3208     122     0 0 0 0 0 0    3025    1.60   -0.18  1.0000
   4  14   4     372      38     0 0 0 0 0 0     176    5.68    0.70  1.0000
   5  14   4     355      56     0 0 0 0 0 0     295   -1.64    0.26  1.0000
   6  14   4       8      34     0 0 0 0 0 0     132   13.09    0.04  1.0000
   7  14   4    1135      50     0 0 0 0 0 0    1139   -0.06    0.19  1.0000
   8  14   4     747      72     0 0 0 0 0 0    1219   -7.17   -0.14  1.0000
   9  14   4    1144      60     0 0 0 0 0 0    1411   -3.61    0.27  1.0000
  10  14   4      24      38     0 0 0 0 0 0     233  -17.25   -0.02  1.0000
  11  14   4    1542      71     0 0 0 0 0 0    1686    1.74   -0.15  1.0000
  12  14   4      86      48     0 0 0 0 0 0     650   15.49    0.05  1.0000
  13  14   4    7718     219     0 0 0 0 0 0    7718    0.01   -0.07  1.0000
  14  14   4     146      38     0 0 0 0 0 0     113    1.39    0.09  1.0000
  15  14   4    1735     101     0 0 0 0 0 0    1548   -2.20   -0.05  1.0000
  16  14   4      79      35     0 0 0 0 0 0      30   -3.38   -0.03  1.0000
   1  15   4     356      48     0 0 0 0 0 0     357    0.07   -0.18  1.0000
   2  15   4     336      53     0 0 0 0 0 0     731    8.25   -0.24  1.0000
   3  15   4    9168     208     0 0 0 0 0 0    8300    4.48   -0.31  1.0000
   4  15   4     773      63     0 0 0 0 0 0    1486  -10.24    0.37  1.0000
   5  15   4   11299     252     0 0 0 0 0 0   11445    0.58    0.48  1.0000
   6  15   4     161      35     0 0 0 0 0 0     157   -0.07   -0.35  1.0000
   7  15   4   13135     296     0 0 0 0 0 0   13601   -1.88   -0.28  1.0000
   8  15   4     575      35     0 0 0 0 0 0     128   12.70    0.02  1.0000
   9  15   4   10354     209     0 0 0 0 0 0    9554   -3.79   -0.19  1.0000
  10  15   4     344      33     0 0 0 0 0 0      34  -12.86   -0.24  1.0000
  11  15   4    4756     143     0 0 0 0 0 0    4795   -0.28    0.17  1.0000
  12  15   4     304      39     0 0 0 0 0 0     314   -0.25   -0.14  1.0000
  13  15   4     481      43     0 0 0 0 0 0     332    3.51    0.02  1.0000
  14  15   4       9      44     0 0 0 0 0 0      32    2.52    0.10  1.0000
   0  16   4      20      63     0 0 0 0 0 0     511  -17.07    1.87  1.0000
   1  16   4    1014      65     0 0 0 0 0 0     947    1.00   -0.51  1.0000
   2  16   4     174      49     0 0 0 0 0 0     259    2.78   -0.51  1.0000
   3  16   4      35      33     0 0 0 0 0 0      60    1.74   -0.29  1.0000
   4  16   4       2      34     0 0 0 0 0 0     139    9.91    0.27  1.0000
   5  16   4     852      51     0 0 0 0 0 0     666   -3.23    0.41  1.0000
   6  16   4       9      36     0 0 0 0 0 0      77   -5.42   -0.14  1.0000
   7  16   4      16      32     0 0 0 0 0 0      31    1.57   -0.04  1.0000
   8  16   4       3      32     0 0 0 0 0 0     -16   -1.74   -0.01  1.0000
   9  16   4     372      46     0 0 0 0 0 0     378    0.15    0.18  1.0000
  10  16   4     115      35     0 0 0 0 0 0      42    3.97    0.31  1.0000
  11  16   4     616      65     0 0 0 0 0 0     580   -0.71    0.04  1.0000
   1  17   4    2942      92     0 0 0 0 0 0    2745   -1.74   -0.11  1.0000
   2  17   4      54      36     0 0 0 0 0 0      72   -0.96    0.68  1.0000
   3  17   4    5466     169     0 0 0 0 0 0    4968    3.26    0.19  1.0000
   4  17   4     533      54     0 0 0 0 0 0     679   -2.81   -0.13  1.0000
   5  17   4   14107     473     0 0 0 0 0 0   14237    0.54   -0.12  1.0000
   6  17   4      10      36     0 0 0 0 0 0      18    2.28    0.04  1.0000
   7  17   4    7252     307     0 0 0 0 0 0    7556   -1.71    0.12  1.0000
   1   1   5     620      30     0 0 0 0 0 0      82   14.99   -0.05  1.0000
   2   1   5   87975    5642     0 0 0 0 0 0  385576 -306.44    0.46  1.0000
   3   1   5    1043     157     0 0 0 0 0 0    9521  122.46   -0.54  1.0000
   4   1   5   33281     692     0 0 0 0 0 0   43751   25.43   -0.61  1.0000
   5   1   5    4353     181     0 0 0 0 0 0   11817  -40.37   -0.50  1.0000
   6   1   5   62243     707     0 0 0 0 0 0   45519   34.30   -0.14  1.0000
   7   1   5   43904    1061     0 0 0 0 0 0   68302  -48.95    0.13  1.0000
   8   1   5   64628     338     0 0 0 0 0 0   21508 -102.73    0.41  1.0000
   9   1   5    3934      49     0 0 0 0 0 0    1371   24.43    0.22  1.0000
  10   1   5   29582     525     0 0 0 0 0 0   30365   -2.14   -0.04  1.0000
  11   1   5    1212     162     0 0 0 0 0 0    6109  -41.02   -0.07  1.0000
  12   1   5   16177     560     0 0 0 0 0 0   17992    6.57    0.02  1.0000
  13   1   5    6619     301     0 0 0 0 0 0    8869  -12.17    0.41  1.0000
  14   1   5     196      57     0 0 0 0 0 0      68    6.14    0.22  1.0000
  15   1   5     365      79     0 0 0 0 0 0     789   -8.53   -0.14  1.0000
  16   1   5   15399     226     0 0 0 0 0 0    8689   29.37    0.04  1.0000
  17   1   5    1360      82     0 0 0 0 0 0    1725   -4.40    0.00  1.0000
  18   1   5   19693     323     0 0 0 0 0 0   21567    6.19    0.12  1.0000
  19   1   5     309      36     0 0 0 0 0 0     293    0.40    0.15  1.0000
  20   1   5   21318     367     0 0 0 0 0 0   22117   -2.57   -0.14  1.0000
  21   1   5    2859      81     0 0 0 0 0 0    3229    3.18   -0.02  1.0000
  22   1   5   11886     242     0 0 0 0 0 0   14044    8.99    0.38  1.0000
  23   1   5      12      33     0 0 0 0 0 0      28   -1.69   -0.03  1.0000
  24   1   5    1408      50     0 0 0 0 0 0    1237    2.28   -0.14  1.0000
  25   1   5     252      38     0 0 0 0 0 0     452    5.08    0.13  1.0000
   0   2   5   19708      77     0 0 0 0 0 0    1809  169.89   -0.11  1.0000
   1   2   5   32468    1785     0 0 0 0 0 0  118579 -155.06   -0.21  1.0000
   2   2   5   15246      74     0 0 0 0 0 0    3836  -58.47   -0.53  1.0000
   3   2   5      68      28     0 0 0 0 0 0      27    4.17    0.79  1.0000
   4   2   5     374      26     0 0 0 0 0 0      83   21.59    1.28  1.0000
   5   2   5    9145     151     0 0 0 0 0 0    9345    1.00   -0.39  1.0000
   6   2   5    2035      40     0 0 0 0 0 0    1225  -75.63   -2.35  1.0000
   7   2   5    1679      49     0 0 0 0 0 0    1838    1.72    0.76  1.0000
   8   2   5   13788      78     0 0 0 0 0 0    3628   54.20    0.68  1.0000
   9   2   5    9173     103     0 0 0 0 0 0    4736  -25.46   -0.02  1.0000
  10   2   5    3444     137     0 0 0 0 0 0    6735  -22.25    0.12  1.0000
  11   2   5     358      41     0 0 0 0 0 0      42   24.00    0.06  1.0000
  12   2   5   30145     927     0 0 0 0 0 0   31415    3.43    0.02  1.0000
  13   2   5   13609     480     0 0 0 0 0 0   15637   -7.94    0.20  1.0000
  14   2   5    5431     327     0 0 0 0 0 0    9917  -24.68    0.38  1.0000
  15   2   5     550     102     0 0 0 0 0 0    1498   14.43   -0.61  1.0000
  16   2   5    3811     218     0 0 0 0 0 0    8403   28.48   -0.03  1.0000
  17   2   5    6776     151     0 0 0 0 0 0    8224   -7.91   -0.10  1.0000
  18   2   5    2030      60     0 0 0 0 0 0    2267   -2.47    0.39  1.0000
  19   2   5    3108      73     0 0 0 0 0 0    2767    2.98   -0.05  1.0000
  20   2   5      18      32     0 0 0 0 0 0      27    0.91   -0.21  1.0000
  21   2   5       2      32     0 0 0 0 0 0     -10    1.42   -0.09  1.0000
  22   2   5       1      32     0 0 0 0 0 0       2    0.50   -0.10  1.0000
  23   2   5     654      42     0 0 0 0 0 0     697   -0.78    0.08  1.0000
  24   2   5    2118      58     0 0 0 0 0 0    1948    1.83   -0.20  1.0000
  25   2   5     273      34     0 0 0 0 0 0     278    0.16   -0.06  1.0000
   1   3   5    1201     156     0 0 0 0 0 0    8246   53.08   -0.09  1.0000
   2   3   5      85      98     0 0 0 0 0 0    5014  -70.66   -0.02  1.0000
   3   3   5    6372      98     0 0 0 0 0 0    4881    9.45   -0.64  1.0000
   4   3   5    6645     196     0 0 0 0 0 0   11269   23.49   -0.30  1.0000
   5   3   5     211      25     0 0 0 0 0 0      75  -21.88   -0.76  1.0000
   6   3   5   26089     872     0 0 0 0 0 0   54956  -69.15    0.34  1.0000
   7   3   5       1      31     0 0 0 0 0 0     369   17.07   -0.18  1.0000
   8   3   5   64044     750     0 0 0 0 0 0   48166  -31.80    0.07  1.0000
   9   3   5    3505     102     0 0 0 0 0 0    4827   -9.70   -0.44  1.0000
  10   3   5    6877     197     0 0 0 0 0 0    7935   -5.89    0.17  1.0000
  11   3   5    5951     154     0 0 0 0 0 0    4973   -6.31    0.68  1.0000
  12   3   5     793      84     0 0 0 0 0 0     728   -1.20    0.19  1.0000
  13   3   5      25     172     0 0 0 0 0 0    2094  -38.52    0.56  1.0000
  14   3   5     127      68     0 0 0 0 0 0     692  -14.23    0.23  1.0000
  15   3   5     197      46     0 0 0 0 0 0      50    8.71    0.09  1.0000
  16   3   5    4288      59     0 0 0 0 0 0     746   36.57    0.29  1.0000
  17   3   5     136      28     0 0 0 0 0 0      22  -15.37   -0.03  1.0000
  18   3   5   17150     260     0 0 0 0 0 0   16366   -2.87   -0.04  1.0000
  19   3   5     544      35     0 0 0 0 0 0     314    5.43   -0.22  1.0000
  20   3   5   12920     184     0 0 0 0 0 0   10876    8.88    0.34  1.0000
  21   3   5      65      34     0 0 0 0 0 0     100   -1.95   -0.09  1.0000
  22   3   5    3059     102     0 0 0 0 0 0    3523    3.92   -0.22  1.0000
  23   3   5     805      40     0 0 0 0 0 0     617    3.35    0.09  1.0000
  24   3   5    1248      45     0 0 0 0 0 0    1005    3.44    0.14  1.0000
  25   3   5     168      38     0 0 0 0 0 0     157    0.42   -0.06  1.0000
   0   4   5   47200     767     0 0 0 0 0 0   34168   30.93   -0.59  1.0000
   1   4   5    6567     154     0 0 0 0 0 0    7871    7.25    0.07  1.0000
   2   4   5   36613     827     0 0 0 0 0 0   47983   26.30    0.16  1.0000
   3   4   5     423      80     0 0 0 0 0 0    2150  -63.15    0.21  1.0000
   4   4   5   19898     498     0 0 0 0 0 0   29897  -30.16   -0.56  1.0000
   5   4   5    2338      87     0 0 0 0 0 0    3357    9.05   -0.24  1.0000
   6   4   5      31      36     0 0 0 0 0 0      20   -0.94   -0.63  1.0000
   7   4   5     600      91     0 0 0 0 0 0    3241  -30.63    0.22  1.0000
   8   4   5    9699     145     0 0 0 0 0 0    6219  -18.60   -0.07  1.0000
   9   4   5    2679      84     0 0 0 0 0 0    1566   11.49    0.66  1.0000
  10   4   5   21472     400     0 0 0 0 0 0   15143   22.39   -0.26  1.0000
  11   4   5    4124     179     0 0 0 0 0 0    4545   -3.02    0.34  1.0000
  12   4   5   25175     594     0 0 0 0 0 0   20132  -16.01    0.12  1.0000
  13   4   5    1298      84     0 0 0 0 0 0    1069    3.24   -0.92  1.0000
  14   4   5   17814     661     0 0 0 0 0 0   20826  -10.31   -0.19  1.0000
  15   4   5     916      72     0 0 0 0 0 0    1345    6.07    0.05  1.0000
  16   4   5   11000     396     0 0 0 0 0 0   15262   17.76    0.01  1.0000
  17   4   5    1144      43     0 0 0 0 0 0     801    5.21    0.19  1.0000
  18   4   5    3700      83     0 0 0 0 0 0    3258    3.54    0.18  1.0000
  19   4   5     493      43     0 0 0 0 0 0     573   -1.65   -0.04  1.0000
  20   4   5       0      32     0 0 0 0 0 0     -30   -0.27    0.09  1.0000
  21   4   5      80      34     0 0 0 0 0 0      79   -0.05    0.07  1.0000
  22   4   5    1977      69     0 0 0 0 0 0    2096    1.25    0.05  1.0000
  23   4   5    1094      51     0 0 0 0 0 0     967    1.86   -0.02  1.0000
  24   4   5    3582      93     0 0 0 0 0 0    3598   -0.12   -0.02  1.0000
  25   4   5     139      32     0 0 0 0 0 0     137   -0.07   -0.07  1.0000
   1   5   5      83      31     0 0 0 0 0 0      43   14.70    0.16  1.0000
   2   5   5   16463     753     0 0 0 0 0 0   44792   78.71    0.14  1.0000
   3   5   5    2664      78     0 0 0 0 0 0    2749    0.77   -0.10  1.0000
   4   5   5     474      60     0 0 0 0 0 0    1800  -19.51    0.12  1.0000
   5   5   5     133      45     0 0 0 0 0 0     424    9.03   -0.06  1.0000
   6   5   5    5010     288     0 0 0 0 0 0   14605  -47.31   -0.31  1.0000
   7   5   5      39      39     0 0 0 0 0 0      71  -12.46   -2.41  1.0000
   8   5   5    1152     123     0 0 0 0 0 0    3407  -23.08    0.44  1.0000
   9   5   5    6265     353     0 0 0 0 0 0   11805   27.85    0.97  1.0000
  10   5   5    5043     141     0 0 0 0 0 0    3567   10.67    0.24  1.0000
  11   5   5   19008     540     0 0 0 0 0 0   16628   -8.43   -0.10  1.0000
  12   5   5    3886      58     0 0 0 0 0 0     271  -43.71   -0.03  1.0000
  13   5   5      48      67     0 0 0 0 0 0     109  -15.82    0.12  1.0000
  14   5   5    1585      60     0 0 0 0 0 0     575   14.95    0.03  1.0000
  15   5   5    1486      56     0 0 0 0 0 0     215  -22.73   -0.13  1.0000
  16   5   5     467      45     0 0 0 0 0 0     694    4.46   -0.06  1.0000
  17   5   5    1755      74     0 0 0 0 0 0    2680    9.34   -0.30  1.0000
  18   5   5    3258     108     0 0 0 0 0 0    4389    8.69   -0.05  1.0000
  19   5   5    2388      77     0 0 0 0 0 0    2791   -3.74   -0.27  1.0000
  20   5   5    1577      58     0 0 0 0 0 0    1108    6.08    0.10  1.0000
  21   5   5     927      49     0 0 0 0 0 0     856   -1.11   -0.21  1.0000
  22   5   5    1352      74     0 0 0 0 0 0    2368   11.27   -0.21  1.0000
  23   5   5    1304      60     0 0 0 0 0 0    1404   -1.30    0.22  1.0000
  24   5   5       7      29     0 0 0 0 0 0       2   -2.86    0.40  1.0000
   0   6   5   94823    2362     0 0 0 0 0 0   84287   16.74   -0.60  1.0000
   1   6   5    1215      40     0 0 0 0 0 0      72  -25.23    0.37  1.0000
   2   6   5  111508    2064     0 0 0 0 0 0  103141  -12.05   -0.60  1.0000
   3   6   5    2700     190     0 0 0 0 0 0    5907  -23.55   -0.17  1.0000
   4   6   5   47560    1106     0 0 0 0 0 0   56952  -19.43   -0.47  1.0000
   5   6   5      91      53     0 0 0 0 0 0     782   17.68    1.34  1.0000
   6   6   5     580      43     0 0 0 0 0 0      89   31.46   -0.34  1.0000
   7   6   5     494     101     0 0 0 0 0 0    1211  -11.86   -0.45  1.0000
   8   6   5   17578     438     0 0 0 0 0 0   14937   -9.82    0.10  1.0000
   9   6   5    4013     322     0 0 0 0 0 0    9381  -31.70    0.38  1.0000
  10   6   5   30296     754     0 0 0 0 0 0   28257    5.65    0.15  1.0000
  11   6   5    3213     202     0 0 0 0 0 0    4137    7.21    0.28  1.0000
  12   6   5   34160     862     0 0 0 0 0 0   29628  -12.02   -0.45  1.0000
  13   6   5    1198      54     0 0 0 0 0 0     321   15.80   -0.41  1.0000
  14   6   5   19760     449     0 0 0 0 0 0   17029    9.62    0.00  1.0000
  15   6   5    1032      44     0 0 0 0 0 0     520   -8.83   -0.17  1.0000
  16   6   5   10132     190     0 0 0 0 0 0    9720   -1.98    0.04  1.0000
  17   6   5    2308      88     0 0 0 0 0 0    2990    6.26    0.30  1.0000
  18   6   5    2071      75     0 0 0 0 0 0    1839    2.52   -0.05  1.0000
  19   6   5       6      39     0 0 0 0 0 0     -24    2.36    0.02  1.0000
  20   6   5     205      39     0 0 0 0 0 0     240   -1.10   -0.18  1.0000
  21   6   5     170      38     0 0 0 0 0 0     276    3.42   -0.13  1.0000
  22   6   5    2185      85     0 0 0 0 0 0    2832    6.21   -0.16  1.0000
  23   6   5      38      32     0 0 0 0 0 0      62   -1.60   -0.20  1.0000
  24   6   5    2145      81     0 0 0 0 0 0    2503   -3.64    0.18  1.0000
   1   7   5    4633     329     0 0 0 0 0 0   10772   33.83   -0.17  1.0000
   2   7   5   26137    1235     0 0 0 0 0 0   61445   81.48   -0.24  1.0000
   3   7   5     301      62     0 0 0 0 0 0     874  -44.21   -0.07  1.0000
   4   7   5   27195    1125     0 0 0 0 0 0   43931  -42.27   -0.08  1.0000
   5   7   5   28421     601     0 0 0 0 0 0   21105  -22.02   -0.49  1.0000
   6   7   5   25943     580     0 0 0 0 0 0   18860  -22.46   -0.29  1.0000
   7   7   5     353      89     0 0 0 0 0 0    1320   52.04   -0.12  1.0000
   8   7   5   14044     283     0 0 0 0 0 0    7653   29.43   -0.03  1.0000
   9   7   5     135      62     0 0 0 0 0 0     480    9.79    0.12  1.0000
  10   7   5     365      51     0 0 0 0 0 0     -15  -18.04    0.40  1.0000
  11   7   5    6940     135     0 0 0 0 0 0    3418  -23.46   -0.51  1.0000
  12   7   5     276      87     0 0 0 0 0 0     626  -39.14   -0.37  1.0000
  13   7   5    2020      81     0 0 0 0 0 0    1431    6.73    0.07  1.0000
  14   7   5     839      36     0 0 0 0 0 0     196   14.65   -0.53  1.0000
  15   7   5     107      34     0 0 0 0 0 0     -34   -9.75   -0.51  1.0000
  16   7   5     979      70     0 0 0 0 0 0     943   -0.57    0.12  1.0000
  17   7   5     869      52     0 0 0 0 0 0     725   -2.41    0.04  1.0000
  18   7   5    4416     118     0 0 0 0 0 0    4256    1.13    0.13  1.0000
  19   7   5     316      46     0 0 0 0 0 0     390   -1.88   -0.17  1.0000
  20   7   5    1265      63     0 0 0 0 0 0    1605    4.25    0.22  1.0000
  21   7   5     723      43     0 0 0 0 0 0     689   -0.61    0.00  1.0000
  22   7   5     201      32     0 0 0 0 0 0      23    9.21   -0.05  1.0000
  23   7   5       8      31     0 0 0 0 0 0     -31   -2.65   -0.11  1.0000
   0   8   5   71810    3095     0 0 0 0 0 0   80125  -14.29    0.04  1.0000
   1   8   5     646     106     0 0 0 0 0 0    1839   16.54   -0.01  1.0000
   2   8   5   48443    1200     0 0 0 0 0 0   40697  -17.39   -0.16  1.0000
   3   8   5      12      96     0 0 0 0 0 0    1284   34.06    0.08  1.0000
   4   8   5    2166     158     0 0 0 0 0 0    2419   -2.44   -0.52  1.0000
   5   8   5    7134     610     0 0 0 0 0 0   15144  -36.46   -0.17  1.0000
   6   8   5      66      58     0 0 0 0 0 0      86   16.05   -0.16  1.0000
   7   8   5     362      50     0 0 0 0 0 0      87  -11.48    0.83  1.0000
   8   8   5    4388     158     0 0 0 0 0 0    5184    5.43    0.28  1.0000
   9   8   5      27      55     0 0 0 0 0 0     286   11.30   -0.25  1.0000
  10   8   5   13531     295     0 0 0 0 0 0   12641    3.68    0.19  1.0000
  11   8   5     831      55     0 0 0 0 0 0     365   -9.27    0.12  1.0000
  12   8   5    7533     237     0 0 0 0 0 0    8315    4.22   -0.09  1.0000
  13   8   5     132      33     0 0 0 0 0 0      -1  -10.86    0.16  1.0000
  14   8   5   14144     287     0 0 0 0 0 0   13533    2.47   -0.01  1.0000
  15   8   5       3      41     0 0 0 0 0 0      99   10.21   -0.12  1.0000
  16   8   5    5521     203     0 0 0 0 0 0    4935   -3.85   -0.16  1.0000
  17   8   5    2160      80     0 0 0 0 0 0    2366    2.06   -0.06  1.0000
  18   8   5     914      80     0 0 0 0 0 0     943   -0.44   -0.14  1.0000
  19   8   5       8      37     0 0 0 0 0 0       4    0.97   -0.03  1.0000
  20   8   5     117      33     0 0 0 0 0 0      50    3.55   -0.15  1.0000
  21   8   5     186      37     0 0 0 0 0 0     271    2.68   -0.11  1.0000
  22   8   5     837      46     0 0 0 0 0 0     722   -1.96   -0.10  1.0000
  23   8   5     416      40     0 0 0 0 0 0     476    1.34   -0.04  1.0000
   1   9   5    5921     226     0 0 0 0 0 0    6321    2.44   -0.37  1.0000
   2   9   5   13332     290     0 0 0 0 0 0    9862  -15.34   -0.04  1.0000
   3   9   5    5520     277     0 0 0 0 0 0    5480    0.27   -0.37  1.0000
   4   9   5   17550     721     0 0 0 0 0 0   23545  -19.91   -0.24  1.0000
   5   9   5   11331     307     0 0 0 0 0 0    9852   -6.77   -0.62  1.0000
   6   9   5   38556    1482     0 0 0 0 0 0   48879   23.44    0.43  1.0000
   7   9   5       9      62     0 0 0 0 0 0     -30   -2.82    0.39  1.0000
   8   9   5   17913     324     0 0 0 0 0 0   12357   21.76   -0.80  1.0000
   9   9   5    4186     129     0 0 0 0 0 0    3484    5.36   -0.21  1.0000
  10   9   5   11071     157     0 0 0 0 0 0    4167  -38.88    0.07  1.0000
  11   9   5     718      81     0 0 0 0 0 0    2554   22.43    0.06  1.0000
  12   9   5    1849      54     0 0 0 0 0 0    1305    6.54   -0.19  1.0000
  13   9   5     971     104     0 0 0 0 0 0    2345  -16.33   -0.26  1.0000
  14   9   5     142      41     0 0 0 0 0 0     106    1.74    0.04  1.0000
  15   9   5     226      42     0 0 0 0 0 0     126   -3.70    0.22  1.0000
  16   9   5    6788     152     0 0 0 0 0 0    5873   -5.45   -0.19  1.0000
  17   9   5      40      35     0 0 0 0 0 0      65    1.63   -0.06  1.0000
  18   9   5    8400     204     0 0 0 0 0 0    9718   -6.61    0.03  1.0000
  19   9   5      93      44     0 0 0 0 0 0     188    3.84   -0.16  1.0000
  20   9   5    4429     133     0 0 0 0 0 0    5783    9.06    0.22  1.0000
  21   9   5     476      31     0 0 0 0 0 0     187   -7.74    0.05  1.0000
  22   9   5    3002      91     0 0 0 0 0 0    2994    0.06    0.03  1.0000
   0  10   5    7541     357     0 0 0 0 0 0    4947   15.71   -0.49  1.0000
   1  10   5    1122      65     0 0 0 0 0 0     651   -7.56    0.09  1.0000
   2  10   5     593      53     0 0 0 0 0 0     265   -8.18   -0.08  1.0000
   3  10   5    1630      79     0 0 0 0 0 0    1120   -6.54    0.02  1.0000
   4  10   5      32      94     0 0 0 0 0 0    1405  -39.79    0.33  1.0000
   5  10   5     672     142     0 0 0 0 0 0    3118   28.28    0.21  1.0000
   6  10   5      22      82     0 0 0 0 0 0     614   18.98    0.03  1.0000
   7  10   5    1293      65     0 0 0 0 0 0     191  -21.02   -0.43  1.0000
   8  10   5     984     125     0 0 0 0 0 0    2753   20.03   -0.11  1.0000
   9  10   5      71      38     0 0 0 0 0 0      23  -12.14    0.01  1.0000
  10  10   5     346      49     0 0 0 0 0 0     551   -4.65   -0.16  1.0000
  11  10   5       6      35     0 0 0 0 0 0      17    2.39    0.02  1.0000
  12  10   5    2747     175     0 0 0 0 0 0    2888    1.29   -0.28  1.0000
  13  10   5    1623      77     0 0 0 0 0 0    2133    5.58    0.09  1.0000
  14  10   5    1568      72     0 0 0 0 0 0     929    8.65    0.22  1.0000
  15  10   5     720      60     0 0 0 0 0 0    1206   -7.47    0.03  1.0000
  16  10   5     644      68     0 0 0 0 0 0     650    0.04    0.58  1.0000
  17  10   5     265      41     0 0 0 0 0 0     182   -2.65    0.13  1.0000
  18  10   5      52      35     0 0 0 0 0 0      31   -3.96   -0.84  1.0000
  19  10   5      14      35     0 0 0 0 0 0      23    7.84   -0.14  1.0000
  20  10   5      40      31     0 0 0 0 0 0       9    3.12    0.10  1.0000
  21  10   5      47      33     0 0 0 0 0 0      37    0.74   -0.07  1.0000
   1  11   5     215     130     0 0 0 0 0 0    2695   35.16   -0.77  1.0000
   2  11   5    4771     204     0 0 0 0 0 0    4897    0.94   -0.48  1.0000
   3  11   5    4014     364     0 0 0 0 0 0   12433  -45.51   -0.43  1.0000
   4  11   5   13228     576     0 0 0 0 0 0   19091  -22.15    0.32  1.0000
   5  11   5    1849     120     0 0 0 0 0 0    2121    2.89   -0.06  1.0000
   6  11   5   13455     331     0 0 0 0 0 0   15991   10.13   -0.60  1.0000
   7  11   5     368      37     0 0 0 0 0 0      22   14.74   -0.27  1.0000
   8  11   5   16569     265     0 0 0 0 0 0   14720    7.06   -0.01  1.0000
   9  11   5     798      53     0 0 0 0 0 0    1049   -3.92   -0.13  1.0000
  10  11   5    8919     186     0 0 0 0 0 0    7946   -5.00   -0.33  1.0000
  11  11   5      72      38     0 0 0 0 0 0       5   -5.96   -0.39  1.0000
  12  11   5    1297      62     0 0 0 0 0 0    1101    2.67    0.26  1.0000
  13  11   5     240      40     0 0 0 0 0 0      73    6.78    0.21  1.0000
  14  11   5    1921      70     0 0 0 0 0 0    1887    0.41   -0.34  1.0000
  15  11   5      67      39     0 0 0 0 0 0     112    2.32   -0.15  1.0000
  16  11   5    5569     129     0 0 0 0 0 0    4680   -5.96    0.31  1.0000
  17  11   5      66      37     0 0 0 0 0 0      74   -0.48    0.10  1.0000
  18  11   5    5469     146     0 0 0 0 0 0    5424    0.31   -0.08  1.0000
  19  11   5     337      42     0 0 0 0 0 0     432   -2.28   -0.08  1.0000
  20  11   5    3655     140     0 0 0 0 0 0    3640   -0.12   -0.03  1.0000
   0  12   5     821     106     0 0 0 0 0 0     671   -3.15    2.09  1.0000
   1  12   5     326      55     0 0 0 0 0 0      19   21.11    0.06  1.0000
   2  12   5    1288     155     0 0 0 0 0 0    1751   -5.54   -0.99  1.0000
   3  12   5     135      40     0 0 0 0 0 0      12   11.66    0.33  1.0000
   4  12   5     318      43     0 0 0 0 0 0     166    4.86    0.45  1.0000
   5  12   5    2278      40     0 0 0 0 0 0     346  -27.52    0.22  1.0000
   6  12   5      52      44     0 0 0 0 0 0     500  -14.74   -0.39  1.0000
   7  12   5     530      51     0 0 0 0 0 0     897    6.60   -0.55  1.0000
   8  12   5      65      34     0 0 0 0 0 0      16    4.43   -0.75  1.0000
   9  12   5    1948      66     0 0 0 0 0 0    1567    4.29    0.15  1.0000
  10  12   5     143      42     0 0 0 0 0 0     288    5.28    0.08  1.0000
  11  12   5     336      42     0 0 0 0 0 0     275   -1.65    0.11  1.0000
  12  12   5      33      38     0 0 0 0 0 0     103    5.31    0.02  1.0000
  13  12   5       3      38     0 0 0 0 0 0      68   -6.61    0.25  1.0000
  14  12   5    2125     146     0 0 0 0 0 0    2111   -0.17    0.21  1.0000
  15  12   5     432      46     0 0 0 0 0 0     479   -1.01   -0.16  1.0000
  16  12   5    1737      89     0 0 0 0 0 0    1720    0.18    0.14  1.0000
  17  12   5      20      32     0 0 0 0 0 0      66    3.50    0.03  1.0000
  18  12   5     705      63     0 0 0 0 0 0     798    1.62   -0.05  1.0000
  19  12   5      85      45     0 0 0 0 0 0     128   -2.12    0.19  1.0000
   1  13   5    1044      88     0 0 0 0 0 0    1259   -2.98   -0.25  1.0000
   2  13   5    4744     132     0 0 0 0 0 0    4555   -1.40    0.64  1.0000
   3  13   5    4670     101     0 0 0 0 0 0    3310   10.28   -0.47  1.0000
   4  13   5   20514     435     0 0 0 0 0 0   20270    0.81    0.02  1.0000
   5  13   5    1717      59     0 0 0 0 0 0    1403   -3.76    0.14  1.0000
   6  13   5   13405     262     0 0 0 0 0 0   13222   -0.68   -0.54  1.0000
   7  13   5    3326     111     0 0 0 0 0 0    4305   -7.51    0.11  1.0000
   8  13   5    7832     268     0 0 0 0 0 0    8841   -5.21   -0.50  1.0000
   9  13   5       9      34     0 0 0 0 0 0      20    1.04   -1.55  1.0000
  10  13   5    5624     138     0 0 0 0 0 0    5583   -0.25   -0.09  1.0000
  11  13   5    1179      72     0 0 0 0 0 0    1885    8.58    0.15  1.0000
  12  13   5       6      36     0 0 0 0 0 0     115   10.79   -0.15  1.0000
  13  13   5     829      61     0 0 0 0 0 0    1195   -5.47    0.16  1.0000
  14  13   5     978      61     0 0 0 0 0 0    1331   -4.95    0.16  1.0000
  15  13   5       0      36     0 0 0 0 0 0       0   -0.24   -0.31  1.0000
  16  13   5    1456      60     0 0 0 0 0 0    1261   -2.58    0.09  1.0000
  17  13   5      24      54     0 0 0 0 0 0     -29    4.58    0.19  1.0000
   0  14   5   11666     372     0 0 0 0 0 0    8971  -12.69    0.19  1.0000
   1  14   5     541      44     0 0 0 0 0 0     355   -4.18   -0.35  1.0000
   2  14   5    4462     125     0 0 0 0 0 0    4089    2.76   -0.15  1.0000
   3  14   5     495      48     0 0 0 0 0 0     626   -2.59    0.81  1.0000
   4  14   5    4548     145     0 0 0 0 0 0    5738    7.94   -0.29  1.0000
   5  14   5    1615      65     0 0 0 0 0 0    1442    2.10   -0.34  1.0000
   6  14   5     581      51     0 0 0 0 0 0    1069   -8.14    0.10  1.0000
   7  14   5    1101      53     0 0 0 0 0 0     959   -2.10    0.36  1.0000
   8  14   5      34      35     0 0 0 0 0 0      87   -3.53   -0.30  1.0000
   9  14   5     241      43     0 0 0 0 0 0     523   -6.95    0.15  1.0000
  10  14   5    1546      69     0 0 0 0 0 0    1543   -0.02   -0.12  1.0000
  11  14   5     267      34     0 0 0 0 0 0      73    7.46   -0.05  1.0000
  12  14   5    8789     223     0 0 0 0 0 0    8308    2.44    0.29  1.0000
  13  14   5     523      65     0 0 0 0 0 0     686    3.13    0.17  1.0000
  14  14   5    7964     255     0 0 0 0 0 0    8547    3.05    0.03  1.0000
  15  14   5     571      58     0 0 0 0 0 0     995   -7.24   -0.13  1.0000
   1  15   5      52      37     0 0 0 0 0 0      -3    6.79   -0.01  1.0000
   2  15   5    1296      87     0 0 0 0 0 0    2415   12.48   -0.19  1.0000
   3  15   5     231      53     0 0 0 0 0 0     728  -11.17    0.04  1.0000
   4  15   5    3544     187     0 0 0 0 0 0    3922   -2.95    0.04  1.0000
   5  15   5      68      39     0 0 0 0 0 0      67   -0.03   -0.35  1.0000
   6  15   5    4191     194     0 0 0 0 0 0    3357   -6.43   -0.23  1.0000
   7  15   5     484      37     0 0 0 0 0 0     118   10.56   -0.06  1.0000
   8  15   5    3145     150     0 0 0 0 0 0    2667    4.22    0.02  1.0000
   9  15   5      16      33     0 0 0 0 0 0      65   -3.90   -0.41  1.0000
  10  15   5     141      46     0 0 0 0 0 0     185    1.78   -0.21  1.0000
  11  15   5     239      35     0 0 0 0 0 0      91   -5.62    0.03  1.0000
  12  15   5      22      33     0 0 0 0 0 0       8   -1.94   -0.14  1.0000
  13  15   5     790      47     0 0 0 0 0 0     513    5.15   -0.04  1.0000
   0  16   5   12232     258     0 0 0 0 0 0    7401  -23.46   -0.09  1.0000
   1  16   5    1884     100     0 0 0 0 0 0    3321   13.44    0.43  1.0000
   2  16   5   10480     197     0 0 0 0 0 0    8856    7.91   -0.17  1.0000
   3  16   5     186      34     0 0 0 0 0 0      98    4.10    0.88  1.0000
   4  16   5    2987     131     0 0 0 0 0 0    4772   13.79   -0.18  1.0000
   5  16   5    1169      81     0 0 0 0 0 0    2378  -13.77   -0.26  1.0000
   6  16   5    1503      87     0 0 0 0 0 0    2496  -10.60    0.06  1.0000
   7  16   5     202      49     0 0 0 0 0 0     189   -0.46   -0.01  1.0000
   8  16   5     834      59     0 0 0 0 0 0    1220   -5.79    0.14  1.0000
   9  16   5     641      38     0 0 0 0 0 0     235    9.44    0.22  1.0000
  10  16   5    4668     155     0 0 0 0 0 0    5560    5.91    0.24  1.0000
  11  16   5     116      48     0 0 0 0 0 0     203   -3.29   -0.08  1.0000
   1  17   5      26      46     0 0 0 0 0 0     -26   -4.82   -0.47  1.0000
   2  17   5      30      38     0 0 0 0 0 0      -7   -5.13   -0.06  1.0000
   3  17   5      98      61     0 0 0 0 0 0     320    7.52    0.29  1.0000
   4  17   5     242      52     0 0 0 0 0 0     325    2.39   -0.09  1.0000
   5  17   5     116      50     0 0 0 0 0 0     105    0.49   -0.13  1.0000
   6  17   5     151      71     0 0 0 0 0 0      83    3.44   -0.05  1.0000
   7  17   5     175      55     0 0 0 0 0 0     107   -2.76    0.09  1.0000
   0   0   6   93042   12403     0 0 0 0 0 0  392178 -303.59   -0.24  1.0000
   1   0   6   70144    6961     0 0 0 0 0 0  337504 -299.04   -0.62  1.0000
   2   0   6   20754     314     0 0 0 0 0 0   14727  -21.56    0.38  1.0000
   3   0   6  130284    1993     0 0 0 0 0 0  105298  -34.56    0.49  1.0000
   4   0   6   11972     182     0 0 0 0 0 0    3234  154.26    0.35  1.0000
   5   0   6    2495      90     0 0 0 0 0 0    2883   -3.57    0.12  1.0000
   6   0   6   26604    1502     0 0 0 0 0 0   71495  -98.55    0.00  1.0000
   7   0   6   11943     502     0 0 0 0 0 0   20900   33.33    0.48  1.0000
   8   0   6   25105     827     0 0 0 0 0 0   32544   20.73    0.14  1.0000
   9   0   6   26936     124     0 0 0 0 0 0    2321 -110.88   -0.02  1.0000
  10   0   6   98508    1421     0 0 0 0 0 0   62840   59.80   -0.19  1.0000
  11   0   6   38291     780     0 0 0 0 0 0   24230   37.91    0.28  1.0000
  12   0   6   17205    1226     0 0 0 0 0 0   12534   18.15   -0.18  1.0000
  13   0   6   63838    2874     0 0 0 0 0 0   61958   -3.55   -0.05  1.0000
  14   0   6     254      78     0 0 0 0 0 0     164    4.04    0.14  1.0000
  15   0   6    5934     290     0 0 0 0 0 0    3674   15.95   -0.41  1.0000
  16   0   6      26      68     0 0 0 0 0 0     174   11.85   -0.09  1.0000
  17   0   6    9133     217     0 0 0 0 0 0    9487    1.74    0.01  1.0000
  18   0   6     136      48     0 0 0 0 0 0     527  -10.67    0.01  1.0000
  19   0   6     584      44     0 0 0 0 0 0      78   15.77   -0.10  1.0000
  20   0   6    1100      68     0 0 0 0 0 0    1115    0.21    0.16  1.0000
  21   0   6      20      45     0 0 0 0 0 0      -2   -4.22    0.10  1.0000
  22   0   6     101      44     0 0 0 0 0 0      45   -3.33   -0.10  1.0000
  23   0   6    7734     240     0 0 0 0 0 0    8388    3.47   -0.05  1.0000
  24   0   6     280      49     0 0 0 0 0 0     162   -3.77    0.14  1.0000
  25   0   6    3916     153     0 0 0 0 0 0    3431    3.81    0.11  1.0000
   1   1   6   13782     477     0 0 0 0 0 0   32455   59.27    0.13  1.0000
   2   1   6     430      61     0 0 0 0 0 0    2111  -62.54   -0.21  1.0000
   3   1   6     268     253     0 0 0 0 0 0   16453 -106.52    0.81  1.0000
   4   1   6    7638     135     0 0 0 0 0 0    8810    6.11   -0.25  1.0000
   5   1   6    1008      32     0 0 0 0 0 0     666   -5.81   -0.35  1.0000
   6   1   6   21156     361     0 0 0 0 0 0   23321    6.84    0.52  1.0000
   7   1   6    4373     397     0 0 0 0 0 0   25549   88.86   -0.11  1.0000
   8   1   6   13691     270     0 0 0 0 0 0   15621   -7.53    0.22  1.0000
   9   1   6    1453     160     0 0 0 0 0 0    7024  -43.23    0.00  1.0000
  10   1   6     636      43     0 0 0 0 0 0     672    0.69   -0.13  1.0000
  11   1   6   11101     359     0 0 0 0 0 0   12488    6.04    0.05  1.0000
  12   1   6      53      51     0 0 0 0 0 0      86    1.86   -0.40  1.0000
  13   1   6     577      66     0 0 0 0 0 0     544    0.66    0.49  1.0000
  14   1   6     725      61     0 0 0 0 0 0     189   12.48   -0.05  1.0000
  15   1   6     878      67     0 0 0 0 0 0     231   14.01   -0.35  1.0000
  16   1   6     882      56     0 0 0 0 0 0     673   -3.55    0.01  1.0000
  17   1   6      49      37     0 0 0 0 0 0     712  -20.58    0.44  1.0000
  18   1   6    1693      53     0 0 0 0 0 0    1870   -1.99    0.02  1.0000
  19   1   6    2862      54     0 0 0 0 0 0    1673   12.06   -0.27  1.0000
  20   1   6     575      41     0 0 0 0 0 0     668    1.78   -0.17  1.0000
  21   1   6      34      32     0 0 0 0 0 0      25   -0.80   -0.03  1.0000
  22   1   6      57      42     0 0 0 0 0 0      72   -0.90    0.10  1.0000
  23   1   6    1251      48     0 0 0 0 0 0    1197    0.74   -0.15  1.0000
  24   1   6      99      31     0 0 0 0 0 0      61   -2.02   -0.21  1.0000
  25   1   6      74      38     0 0 0 0 0 0     115   -2.02   -0.01  1.0000
   0   2   6   14929     959     0 0 0 0 0 0   48469  -92.79    0.09  1.0000
   1   2   6   35644     372     0 0 0 0 0 0   24494   30.68    0.27  1.0000
   2   2   6    9116      48     0 0 0 0 0 0    1942  -48.91    0.41  1.0000
   3   2   6   26370     150     0 0 0 0 0 0    6197  -79.80   -0.34  1.0000
   4   2   6   13239     182     0 0 0 0 0 0   10870   10.20    0.31  1.0000
   5   2   6   18452     561     0 0 0 0 0 0   37467  -54.63    0.23  1.0000
   6   2   6     521      51     0 0 0 0 0 0     987   -8.15    0.32  1.0000
   7   2   6     119      27     0 0 0 0 0 0     114   -0.15    0.11  1.0000
   8   2   6    9931     252     0 0 0 0 0 0   15601   23.87    0.16  1.0000
   9   2   6    5554     155     0 0 0 0 0 0    8262   15.52    0.03  1.0000
  10   2   6   14681     203     0 0 0 0 0 0    9300   23.43    0.20  1.0000
  11   2   6   57184    2237     0 0 0 0 0 0   88355  -55.05    0.38  1.0000
  12   2   6    1514     170     0 0 0 0 0 0    2833   13.67   -0.32  1.0000
  13   2   6   23967     763     0 0 0 0 0 0   24634    2.05   -0.16  1.0000
  14   2   6     336      59     0 0 0 0 0 0     125   25.39    0.14  1.0000
  15   2   6   22716     390     0 0 0 0 0 0   14141   30.28   -0.03  1.0000
  16   2   6    2604     131     0 0 0 0 0 0    2041    5.52   -0.23  1.0000
  17   2   6    1260      69     0 0 0 0 0 0    1870    7.49    0.03  1.0000
  18   2   6     134      30     0 0 0 0 0 0       9  -12.11    0.42  1.0000
  19   2   6     943      52     0 0 0 0 0 0    1157   -3.14   -0.10  1.0000
  20   2   6     168      32     0 0 0 0 0 0      87    3.47    0.17  1.0000
  21   2   6     925      44     0 0 0 0 0 0     768    2.57    0.00  1.0000
  22   2   6     420      40     0 0 0 0 0 0     545   -2.72   -0.25  1.0000
  23   2   6    2492     108     0 0 0 0 0 0    3435    8.32   -0.25  1.0000
  24   2   6      74      32     0 0 0 0 0 0       8   -5.66    0.25  1.0000
  25   2   6    5057     124     0 0 0 0 0 0    4841    1.45    0.11  1.0000
   1   3   6   67757    1429     0 0 0 0 0 0   89751  -37.18    0.65  1.0000
   2   3   6   12947     326     0 0 0 0 0 0   19839   25.60   -0.41  1.0000
   3   3   6    4525     122     0 0 0 0 0 0    3851    5.00    1.13  1.0000
   4   3   6     679     184     0 0 0 0 0 0   10920  -74.42    0.52  1.0000
   5   3   6   37376     475     0 0 0 0 0 0   31073   16.27   -0.18  1.0000
   6   3   6   13882     137     0 0 0 0 0 0    7444  -29.97    0.30  1.0000
   7   3   6    3924      40     0 0 0 0 0 0     836  -33.22   -0.81  1.0000
   8   3   6   13886     102     0 0 0 0 0 0    4709   46.56    0.83  1.0000
   9   3   6   20937     178     0 0 0 0 0 0    9116   46.97    0.22  1.0000
  10   3   6    2817     107     0 0 0 0 0 0    2546   -2.46   -0.19  1.0000
  11   3   6    2560     201     0 0 0 0 0 0    6154   26.49   -0.46  1.0000
  12   3   6     576     110     0 0 0 0 0 0    2425  -24.04   -0.39  1.0000
  13   3   6    2431     174     0 0 0 0 0 0    5466  -23.27   -0.18  1.0000
  14   3   6    6006     103     0 0 0 0 0 0    1743   34.04   -0.17  1.0000
  15   3   6     820      92     0 0 0 0 0 0    1749  -12.64    0.07  1.0000
  16   3   6    1384      73     0 0 0 0 0 0    1027    4.88   -0.14  1.0000
  17   3   6    2833     119     0 0 0 0 0 0    5930   22.73    0.05  1.0000
  18   3   6   11520     242     0 0 0 0 0 0   14118  -10.89    0.02  1.0000
  19   3   6    6983     152     0 0 0 0 0 0    7699   -3.98    0.01  1.0000
  20   3   6     801      49     0 0 0 0 0 0     893    1.46    0.33  1.0000
  21   3   6    9709     179     0 0 0 0 0 0    8784   -4.57   -0.14  1.0000
  22   3   6    1897      63     0 0 0 0 0 0    1711    2.06    0.17  1.0000
  23   3   6    3215      88     0 0 0 0 0 0    3206    0.07    0.04  1.0000
  24   3   6      31      33     0 0 0 0 0 0     100   -4.47    0.16  1.0000
  25   3   6     543      41     0 0 0 0 0 0     675    2.58   -0.19  1.0000
   0   4   6   57849    1143     0 0 0 0 0 0   53077    9.56    0.46  1.0000
   1   4   6   25108     698     0 0 0 0 0 0   41348  -42.46   -0.26  1.0000
   2   4   6    2138      85     0 0 0 0 0 0    1179  -11.30    0.13  1.0000
   3   4   6    4025      88     0 0 0 0 0 0    1140  -91.16   -0.39  1.0000
   4   4   6    3422     252     0 0 0 0 0 0   14766  -59.61   -0.25  1.0000
   5   4   6     187     171     0 0 0 0 0 0    8473   99.30    1.52  1.0000
   6   4   6      22      36     0 0 0 0 0 0      65   -3.30    0.35  1.0000
   7   4   6     182      99     0 0 0 0 0 0    3803  -45.50   -1.32  1.0000
   8   4   6    8412     204     0 0 0 0 0 0    9469    5.27    0.36  1.0000
   9   4   6    6028      63     0 0 0 0 0 0     869  -46.25   -0.08  1.0000
  10   4   6     360      51     0 0 0 0 0 0     161   29.69    0.00  1.0000
  11   4   6      39      61     0 0 0 0 0 0     226  -10.06    0.19  1.0000
  12   4   6    8336     262     0 0 0 0 0 0    7998   -1.74   -0.35  1.0000
  13   4   6   14056     687     0 0 0 0 0 0   21973   28.08    0.58  1.0000
  14   4   6      21      53     0 0 0 0 0 0     323   21.18   -0.47  1.0000
  15   4   6    1396     154     0 0 0 0 0 0    3884  -23.62   -0.22  1.0000
  16   4   6      13      33     0 0 0 0 0 0      82   11.83   -0.26  1.0000
  17   4   6    4305     151     0 0 0 0 0 0    7155   18.00   -0.05  1.0000
  18   4   6     725      44     0 0 0 0 0 0     709   -0.27   -0.13  1.0000
  19   4   6     412      50     0 0 0 0 0 0     673    5.34   -0.11  1.0000
  20   4   6     398      43     0 0 0 0 0 0     496   -2.18   -0.20  1.0000
  21   4   6       3      35     0 0 0 0 0 0     -35    1.65    0.12  1.0000
  22   4   6      13      37     0 0 0 0 0 0      27   -1.42    0.05  1.0000
  23   4   6     528      44     0 0 0 0 0 0     520   -0.18    0.12  1.0000
  24   4   6       2      32     0 0 0 0 0 0      44   -4.69    1.11  1.0000
  25   4   6     999      46     0 0 0 0 0 0     712    4.70   -0.03  1.0000
   1   5   6    7450      37     0 0 0 0 0 0     326   64.55    0.02  1.0000
   2   5   6    1795     124     0 0 0 0 0 0    5976   33.05    0.24  1.0000
   3   5   6   47702     233     0 0 0 0 0 0    5709 -136.73    0.43  1.0000
   4   5   6    8166     330     0 0 0 0 0 0   18562  -43.50    0.85  1.0000
   5   5   6   41255     719     0 0 0 0 0 0   40067    2.80   -0.07  1.0000
   6   5   6     981      78     0 0 0 0 0 0    1131    2.17    0.25  1.0000
   7   5   6   69670    2118     0 0 0 0 0 0  114377   70.30    0.55  1.0000
   8   5   6   11100     274     0 0 0 0 0 0   10989    0.46    0.47  1.0000
   9   5   6   15774     458     0 0 0 0 0 0   15591    0.70   -0.02  1.0000
  10   5   6   18872     457     0 0 0 0 0 0   15677  -11.53    0.31  1.0000
  11   5   6     799      53     0 0 0 0 0 0     118  -28.26   -3.16  1.0000
  12   5   6      17      60     0 0 0 0 0 0     383   14.89    0.48  1.0000
  13   5   6     239     105     0 0 0 0 0 0     671   38.70    0.82  1.0000
  14   5   6      89      55     0 0 0 0 0 0     284    7.03   -0.66  1.0000
  15   5   6    2954     158     0 0 0 0 0 0    4590  -12.85    0.44  1.0000
  16   5   6    2111      62     0 0 0 0 0 0    1571   -6.05    0.04  1.0000
  17   5   6    6100     159     0 0 0 0 0 0    6857    4.50   -0.09  1.0000
  18   5   6    2889      80     0 0 0 0 0 0    2397    4.54    0.13  1.0000
  19   5   6   12165     250     0 0 0 0 0 0   12625   -1.98    0.06  1.0000
  20   5   6    3295     101     0 0 0 0 0 0    3497    1.62    0.19  1.0000
  21   5   6    9183     211     0 0 0 0 0 0   10230    5.10   -0.28  1.0000
  22   5   6    1644      66     0 0 0 0 0 0    1919   -3.10   -0.09  1.0000
  23   5   6    7511     190     0 0 0 0 0 0    9086   -8.24    0.06  1.0000
  24   5   6     327      40     0 0 0 0 0 0     261   -1.84    0.08  1.0000
   0   6   6   17144     338     0 0 0 0 0 0    4516   60.26   -0.16  1.0000
   1   6   6    5186     129     0 0 0 0 0 0    2026   25.50   -0.63  1.0000
   2   6   6   15821     277     0 0 0 0 0 0   13910   -7.40   -0.36  1.0000
   3   6   6   18439     198     0 0 0 0 0 0    8286   42.31    0.34  1.0000
   4   6   6   10547      49     0 0 0 0 0 0     318  -80.78   -0.11  1.0000
   5   6   6     150     186     0 0 0 0 0 0    6019  -61.75   -0.44  1.0000
   6   6   6     231      74     0 0 0 0 0 0     252   29.29    0.27  1.0000
   7   6   6    5796     152     0 0 0 0 0 0    2680   23.06    0.04  1.0000
   8   6   6   22605     756     0 0 0 0 0 0   26578   11.98    0.11  1.0000
   9   6   6   10328     364     0 0 0 0 0 0    9890    2.01    1.06  1.0000
  10   6   6     326     159     0 0 0 0 0 0    3279  -37.18   -0.18  1.0000
  11   6   6     754      53     0 0 0 0 0 0      51  -28.69   -1.50  1.0000
  12   6   6     144      79     0 0 0 0 0 0     919   17.34   -0.10  1.0000
  13   6   6    9537     351     0 0 0 0 0 0   12398  -12.93   -0.40  1.0000
  14   6   6    3708     307     0 0 0 0 0 0    9458   34.40    0.05  1.0000
  15   6   6      86      33     0 0 0 0 0 0      67   16.46    0.45  1.0000
  16   6   6     228      35     0 0 0 0 0 0      51   -7.87   -0.35  1.0000
  17   6   6    1331      61     0 0 0 0 0 0    1286    0.58    0.15  1.0000
  18   6   6     351      47     0 0 0 0 0 0     498    3.42   -0.21  1.0000
  19   6   6     294      47     0 0 0 0 0 0     535   -5.66    0.11  1.0000
  20   6   6     914      46     0 0 0 0 0 0     460    8.31   -0.08  1.0000
  21   6   6       4      38     0 0 0 0 0 0      56    8.11    0.04  1.0000
  22   6   6     315      43     0 0 0 0 0 0     493   -4.28    0.08  1.0000
  23   6   6     929      59     0 0 0 0 0 0     752    2.88    0.05  1.0000
  24   6   6      11      32     0 0 0 0 0 0     -24   -3.13    0.34  1.0000
   1   7   6      63      58     0 0 0 0 0 0     107    4.95   -0.15  1.0000
   2   7   6    4856      65     0 0 0 0 0 0     177   53.26   -0.44  1.0000
   3   7   6   15576     425     0 0 0 0 0 0   12147  -13.85    0.03  1.0000
   4   7   6    1240     187     0 0 0 0 0 0    2284  -12.07   -0.27  1.0000
   5   7   6   85866    2915     0 0 0 0 0 0  100838  -23.20   -0.27  1.0000
   6   7   6      31      55     0 0 0 0 0 0     120   -9.25    1.85  1.0000
   7   7   6   34683    1103     0 0 0 0 0 0   39490   11.79    0.67  1.0000
   8   7   6   17131     375     0 0 0 0 0 0   12351   18.75   -0.28  1.0000
   9   7   6   32976     793     0 0 0 0 0 0   33830   -2.16   -0.65  1.0000
  10   7   6    1222      61     0 0 0 0 0 0     446  -13.41    0.30  1.0000
  11   7   6    1873     167     0 0 0 0 0 0    5916   32.11   -0.26  1.0000
  12   7   6    4081     157     0 0 0 0 0 0    4337   -1.86   -0.19  1.0000
  13   7   6       7      71     0 0 0 0 0 0     738  -23.96   -0.41  1.0000
  14   7   6     267      39     0 0 0 0 0 0     389    3.20    0.19  1.0000
  15   7   6    4104      70     0 0 0 0 0 0    2167   16.69   -0.17  1.0000
  16   7   6    5627     126     0 0 0 0 0 0    5116   -3.30    0.06  1.0000
  17   7   6    7223     178     0 0 0 0 0 0    8033    4.41    0.11  1.0000
  18   7   6    2571      84     0 0 0 0 0 0    2433    1.31    0.00  1.0000
  19   7   6    4284     133     0 0 0 0 0 0    3992    2.18    0.01  1.0000
  20   7   6    3050      85     0 0 0 0 0 0    3184    1.14    0.03  1.0000
  21   7   6    5113      88     0 0 0 0 0 0    3477  -12.05   -0.17  1.0000
  22   7   6    1251      60     0 0 0 0 0 0    1506   -3.28    0.09  1.0000
  23   7   6     948      51     0 0 0 0 0 0     681    4.55    0.01  1.0000
   0   8   6    8017     321     0 0 0 0 0 0    2620  -36.37   -0.23  1.0000
   1   8   6   14596     491     0 0 0 0 0 0   15970    5.28   -0.01  1.0000
   2   8   6     625      87     0 0 0 0 0 0     612   -0.28   -0.16  1.0000
   3   8   6   21700     739     0 0 0 0 0 0   23758   -6.48    0.29  1.0000
   4   8   6     360     139     0 0 0 0 0 0    1932   24.07   -0.94  1.0000
   5   8   6   14524     729     0 0 0 0 0 0   22041   26.45   -0.05  1.0000
   6   8   6    1529     130     0 0 0 0 0 0    2215   -7.54    0.13  1.0000
   7   8   6    3310     122     0 0 0 0 0 0    1817  -14.12    0.08  1.0000
   8   8   6     240      46     0 0 0 0 0 0     -27  -14.64    0.41  1.0000
   9   8   6     394      67     0 0 0 0 0 0     852   -8.93   -0.16  1.0000
  10   8   6      13      60     0 0 0 0 0 0     477  -17.34    0.03  1.0000
  11   8   6   12903     374     0 0 0 0 0 0   15515   10.46   -0.43  1.0000
  12   8   6    1738      52     0 0 0 0 0 0     491   18.84   -0.01  1.0000
  13   8   6    6587     157     0 0 0 0 0 0    8285   -9.37   -0.07  1.0000
  14   8   6    6037     156     0 0 0 0 0 0    7090    6.15    0.17  1.0000
  15   8   6    9861     172     0 0 0 0 0 0    8098   -8.92    0.37  1.0000
  16   8   6    3701      98     0 0 0 0 0 0    3972   -2.08    0.09  1.0000
  17   8   6    3150      87     0 0 0 0 0 0    3017    1.13    0.05  1.0000
  18   8   6    5203     150     0 0 0 0 0 0    6392    7.40   -0.04  1.0000
  19   8   6     646      59     0 0 0 0 0 0    1267    9.63    0.25  1.0000
  20   8   6     197      39     0 0 0 0 0 0     410    5.91    0.09  1.0000
  21   8   6    1009      41     0 0 0 0 0 0     683   -5.34   -0.13  1.0000
  22   8   6      93      34     0 0 0 0 0 0     170   -3.21    0.08  1.0000
   1   9   6    4053     263     0 0 0 0 0 0    9672   32.77   -0.15  1.0000
   2   9   6     260      93     0 0 0 0 0 0    1719  -24.09   -0.60  1.0000
   3   9   6   18869     227     0 0 0 0 0 0    5375  -60.90   -0.09  1.0000
   4   9   6     107     178     0 0 0 0 0 0    1825   30.59   -0.17  1.0000
   5   9   6    5016     310     0 0 0 0 0 0    3360   12.18    0.36  1.0000
   6   9   6     337     107     0 0 0 0 0 0    1882   24.07   -0.17  1.0000
   7   9   6   15390     693     0 0 0 0 0 0   20869   19.38    0.02  1.0000
   8   9   6    5527     164     0 0 0 0 0 0    4714   -5.36    0.22  1.0000
   9   9   6    1647     162     0 0 0 0 0 0    4356  -24.21   -0.14  1.0000
  10   9   6    1838      76     0 0 0 0 0 0     978  -11.03   -0.11  1.0000
  11   9   6    2293      95     0 0 0 0 0 0    2523    2.27   -0.24  1.0000
  12   9   6     710      40     0 0 0 0 0 0     398    6.33   -0.02  1.0000
  13   9   6    1652     118     0 0 0 0 0 0    3689   18.99   -0.28  1.0000
  14   9   6    1901      65     0 0 0 0 0 0    1284   -7.36    0.37  1.0000
  15   9   6     623      51     0 0 0 0 0 0     553    1.39   -0.12  1.0000
  16   9   6      27      35     0 0 0 0 0 0     -35   -4.89   -0.19  1.0000
  17   9   6    1615      57     0 0 0 0 0 0    1462   -1.85   -0.13  1.0000
  18   9   6      12      35     0 0 0 0 0 0       1    2.30   -0.09  1.0000
  19   9   6    3682      94     0 0 0 0 0 0    3180    4.09    0.01  1.0000
  20   9   6    2706      77     0 0 0 0 0 0    2779    0.65    0.14  1.0000
  21   9   6     867      51     0 0 0 0 0 0     754   -1.91    0.03  1.0000
  22   9   6     175      46     0 0 0 0 0 0     240   -2.16   -0.03  1.0000
   0  10   6   10354     265     0 0 0 0 0 0    5014  -29.53    0.82  1.0000
   1  10   6   12411     618     0 0 0 0 0 0   24098   41.78    0.31  1.0000
   2  10   6      86      67     0 0 0 0 0 0     280  -10.03   -0.63  1.0000
   3  10   6    9590     252     0 0 0 0 0 0    8130    7.34    0.51  1.0000
   4  10   6    1371     177     0 0 0 0 0 0    4868   31.20   -0.62  1.0000
   5  10   6    6583      97     0 0 0 0 0 0     895  -48.92    0.20  1.0000
   6  10   6     258      63     0 0 0 0 0 0     156    3.54   -0.77  1.0000
   7  10   6       1      86     0 0 0 0 0 0    1043   31.21    0.11  1.0000
   8  10   6     600      49     0 0 0 0 0 0      16  -19.33    0.05  1.0000
   9  10   6    5098      82     0 0 0 0 0 0    2866   17.14    0.14  1.0000
  10  10   6     195      40     0 0 0 0 0 0     131   -2.48    0.13  1.0000
  11  10   6    4846      80     0 0 0 0 0 0    2400  -20.06    0.14  1.0000
  12  10   6    5069     102     0 0 0 0 0 0    3501   11.43    0.14  1.0000
  13  10   6   19416     418     0 0 0 0 0 0   20384   -3.29    0.16  1.0000
  14  10   6    2083      69     0 0 0 0 0 0    1622   -5.13   -0.02  1.0000
  15  10   6    9295     241     0 0 0 0 0 0   10662    6.55   -0.23  1.0000
  16  10   6    5894     144     0 0 0 0 0 0    6145   -1.54    0.10  1.0000
  17  10   6    8787     207     0 0 0 0 0 0    9246   -2.31    0.03  1.0000
  18  10   6     625      51     0 0 0 0 0 0     857    4.07    0.01  1.0000
  19  10   6       9      36     0 0 0 0 0 0      -9   -2.85    0.10  1.0000
  20  10   6     221      36     0 0 0 0 0 0     320    2.87   -0.07  1.0000
  21  10   6     708      50     0 0 0 0 0 0     827    2.04    0.01  1.0000
   1  11   6    1124     144     0 0 0 0 0 0    3133  -21.22    0.04  1.0000
   2  11   6     940     177     0 0 0 0 0 0    2523  -18.48   -0.39  1.0000
   3  11   6    1305      72     0 0 0 0 0 0      48   27.72    0.23  1.0000
   4  11   6    2220     136     0 0 0 0 0 0    2773    5.25    0.03  1.0000
   5  11   6      89      55     0 0 0 0 0 0      65   -1.46   -0.76  1.0000
   6  11   6    1006      37     0 0 0 0 0 0      96   23.63   -0.86  1.0000
   7  11   6       3      49     0 0 0 0 0 0     828  -25.60    0.53  1.0000
   8  11   6       4      36     0 0 0 0 0 0      49    5.68   -0.06  1.0000
   9  11   6       9      38     0 0 0 0 0 0      69   10.65   -0.55  1.0000
  10  11   6    1538      54     0 0 0 0 0 0     973   -7.58    0.39  1.0000
  11  11   6     404      54     0 0 0 0 0 0     765    7.14   -0.06  1.0000
  12  11   6     718      55     0 0 0 0 0 0     805   -1.49   -0.12  1.0000
  13  11   6     116      41     0 0 0 0 0 0      14   -7.16    0.36  1.0000
  14  11   6     136      38     0 0 0 0 0 0     140   -0.16    0.34  1.0000
  15  11   6     233      47     0 0 0 0 0 0     312    2.29   -0.41  1.0000
  16  11   6     758      49     0 0 0 0 0 0     842   -1.41    0.02  1.0000
  17  11   6     274      48     0 0 0 0 0 0     787   10.89   -0.04  1.0000
  18  11   6     109      36     0 0 0 0 0 0     158   -2.05    0.02  1.0000
  19  11   6      17      35     0 0 0 0 0 0      57   -3.33   -0.17  1.0000
  20  11   6       3      35     0 0 0 0 0 0     -35   -1.58    0.11  1.0000
   0  12   6     388      63     0 0 0 0 0 0      51  -21.47    1.28  1.0000
   1  12   6   11004     224     0 0 0 0 0 0    9977   -4.83    0.18  1.0000
   2  12   6    7362     147     0 0 0 0 0 0    6454    5.17    0.17  1.0000
   3  12   6    5403     142     0 0 0 0 0 0    6135   -4.68    0.34  1.0000
   4  12   6     124      39     0 0 0 0 0 0      98   11.13   -2.23  1.0000
   5  12   6    4351     102     0 0 0 0 0 0    3659   -5.20   -0.09  1.0000
   6  12   6    2245     107     0 0 0 0 0 0    3694  -12.69    0.16  1.0000
   7  12   6     212      50     0 0 0 0 0 0     862   14.19   -0.53  1.0000
   8  12   6     104      39     0 0 0 0 0 0     109   -0.07   -0.43  1.0000
   9  12   6    2003      93     0 0 0 0 0 0    2598   -5.95    0.14  1.0000
  10  12   6     644      69     0 0 0 0 0 0    1747   15.56    0.43  1.0000
  11  12   6    9717     252     0 0 0 0 0 0   10797    5.07    0.21  1.0000
  12  12   6    1743      92     0 0 0 0 0 0    2429   -7.17   -0.16  1.0000
  13  12   6    4908     175     0 0 0 0 0 0    4736    1.19    0.00  1.0000
  14  12   6    3934     101     0 0 0 0 0 0    3079   -6.86   -0.25  1.0000
  15  12   6   14616     303     0 0 0 0 0 0   13060   -6.32    0.15  1.0000
  16  12   6     708      44     0 0 0 0 0 0     492    4.29   -0.17  1.0000
  17  12   6    1623      70     0 0 0 0 0 0    1491    1.59    0.11  1.0000
  18  12   6     421      47     0 0 0 0 0 0     509    1.95   -0.03  1.0000
   1  13   6    1892      61     0 0 0 0 0 0    1008  -11.22    0.48  1.0000
   2  13   6     315      49     0 0 0 0 0 0     682   -8.03    0.73  1.0000
   3  13   6    1517      54     0 0 0 0 0 0     869    8.98    0.10  1.0000
   4  13   6    2999     106     0 0 0 0 0 0    3411    3.47   -0.13  1.0000
   5  13   6   11489     230     0 0 0 0 0 0   10971   -2.27   -0.47  1.0000
   6  13   6     935      48     0 0 0 0 0 0     715    3.77   -0.39  1.0000
   7  13   6    4042     114     0 0 0 0 0 0    3868    1.32    0.04  1.0000
   8  13   6     632      47     0 0 0 0 0 0     601   -0.56   -0.21  1.0000
   9  13   6    2925      80     0 0 0 0 0 0    2541   -3.46   -0.33  1.0000
  10  13   6     296      38     0 0 0 0 0 0     218    2.59    1.24  1.0000
  11  13   6     117      36     0 0 0 0 0 0     151    1.49    0.18  1.0000
  12  13   6       4      35     0 0 0 0 0 0      45    4.33   -0.01  1.0000
  13  13   6     371      42     0 0 0 0 0 0     316    1.40   -0.09  1.0000
  14  13   6     122      35     0 0 0 0 0 0      43   -4.33    0.12  1.0000
  15  13   6     631      64     0 0 0 0 0 0     658    0.53   -0.17  1.0000
  16  13   6      27      32     0 0 0 0 0 0      28   -0.16    0.14  1.0000
  17  13   6    1194      64     0 0 0 0 0 0    1227   -0.49    0.15  1.0000
   0  14   6     799      74     0 0 0 0 0 0     961    2.63   -0.64  1.0000
   1  14   6    7125     210     0 0 0 0 0 0    9206   10.93    0.36  1.0000
   2  14   6     462      47     0 0 0 0 0 0     282    4.51    0.05  1.0000
   3  14   6    4228     142     0 0 0 0 0 0    5334   -7.62   -0.01  1.0000
   4  14   6     145      36     0 0 0 0 0 0      15   -7.73   -0.76  1.0000
   5  14   6     522      52     0 0 0 0 0 0     309   -5.10    0.03  1.0000
   6  14   6     503      50     0 0 0 0 0 0     838   -6.17    0.04  1.0000
   7  14   6     683      43     0 0 0 0 0 0     260    9.55   -0.74  1.0000
   8  14   6     117      35     0 0 0 0 0 0      -1   10.22   -0.34  1.0000
   9  14   6    2029      60     0 0 0 0 0 0    1481    6.29   -0.16  1.0000
  10  14   6     585      43     0 0 0 0 0 0     621    0.71   -0.18  1.0000
  11  14   6    1523      67     0 0 0 0 0 0     680  -12.47    0.21  1.0000
  12  14   6     771      56     0 0 0 0 0 0    1091   -5.03    0.32  1.0000
  13  14   6    3987     121     0 0 0 0 0 0    3418    4.48    0.00  1.0000
  14  14   6    1168      55     0 0 0 0 0 0    1225    0.79   -0.09  1.0000
  15  14   6    1933      89     0 0 0 0 0 0    2207    2.89    0.04  1.0000
   1  15   6     146      35     0 0 0 0 0 0      -1  -11.40    0.37  1.0000
   2  15   6     462      39     0 0 0 0 0 0     249    5.55    0.34  1.0000
   3  15   6    7633     132     0 0 0 0 0 0    5116   15.19   -0.43  1.0000
   4  15   6     537      44     0 0 0 0 0 0     610    1.50   -0.08  1.0000
   5  15   6    7256     168     0 0 0 0 0 0    6299   -5.56    0.10  1.0000
   6  15   6    5681     187     0 0 0 0 0 0    7357   -9.92    0.26  1.0000
   7  15   6   16546     415     0 0 0 0 0 0   19350   -9.96    0.00  1.0000
   8  15   6    2205      84     0 0 0 0 0 0    2583    3.64    0.35  1.0000
   9  15   6    6095     207     0 0 0 0 0 0    9032   16.14    0.01  1.0000
  10  15   6    1738      57     0 0 0 0 0 0    1264    5.81    0.08  1.0000
  11  15   6    2717     105     0 0 0 0 0 0    3187   -4.13    0.05  1.0000
  12  15   6     562      67     0 0 0 0 0 0     676   -2.18    0.12  1.0000
  13  15   6     329      46     0 0 0 0 0 0     523   -4.47   -0.09  1.0000
   0  16   6    2581      95     0 0 0 0 0 0    1944    6.38   -0.47  1.0000
   1  16   6      18      38     0 0 0 0 0 0     178   -9.08    1.81  1.0000
   2  16   6     425      41     0 0 0 0 0 0     345   -1.92   -0.05  1.0000
   3  16   6      15      35     0 0 0 0 0 0      52   -3.27   -0.37  1.0000
   4  16   6       7      34     0 0 0 0 0 0      39   -3.39   -0.12  1.0000
   5  16   6     331      53     0 0 0 0 0 0     675    7.40   -0.19  1.0000
   6  16   6     388      43     0 0 0 0 0 0     368    0.50    0.03  1.0000
   7  16   6      40      36     0 0 0 0 0 0      18   -2.04    0.11  1.0000
   8  16   6     555      46     0 0 0 0 0 0     655    1.93    0.04  1.0000
   9  16   6      12      33     0 0 0 0 0 0     -15   -3.24   -0.30  1.0000
  10  16   6     719      74     0 0 0 0 0 0     810   -1.56   -0.02  1.0000
   1  17   6     734      60     0 0 0 0 0 0     743    0.21   -0.40  1.0000
   2  17   6    1174      63     0 0 0 0 0 0     945    3.33    0.16  1.0000
   3  17   6    2989     129     0 0 0 0 0 0    2817    1.48    0.34  1.0000
   4  17   6    2914     154     0 0 0 0 0 0    2962    0.40    0.25  1.0000
   5  17   6    6624     257     0 0 0 0 0 0    6043   -3.46   -0.17  1.0000
   6  17   6    2069     164     0 0 0 0 0 0    2313   -2.45   -0.21  1.0000
   1   1   7     434      48     0 0 0 0 0 0    1678  -19.03   -0.05  1.0000
   2   1   7    6912      32     0 0 0 0 0 0     449   97.76    0.14  1.0000
   3   1   7   14204      35     0 0 0 0 0 0     366 -108.17    1.68  1.0000
   4   1   7   52330     958     0 0 0 0 0 0   64233   23.35    0.44  1.0000
   5   1   7    7463      98     0 0 0 0 0 0    2982   30.73    0.06  1.0000
   6   1   7   36554     519     0 0 0 0 0 0   33547    7.61    0.04  1.0000
   7   1   7     196     135     0 0 0 0 0 0    4144   50.64   -0.33  1.0000
   8   1   7   52948    1287     0 0 0 0 0 0   75490   42.34   -0.40  1.0000
   9   1   7   30784     720     0 0 0 0 0 0   38466  -19.61    0.18  1.0000
  10   1   7    6568     271     0 0 0 0 0 0    4544   12.92    0.41  1.0000
  11   1   7    7919     459     0 0 0 0 0 0   15491   33.58   -0.18  1.0000
  12   1   7    2542     141     0 0 0 0 0 0     764  -21.69   -0.12  1.0000
  13   1   7    7917     211     0 0 0 0 0 0    4349   21.84   -0.24  1.0000
  14   1   7    1941     143     0 0 0 0 0 0    2921    9.47   -0.15  1.0000
  15   1   7     979      75     0 0 0 0 0 0     808    2.75    0.00  1.0000
  16   1   7    4789     221     0 0 0 0 0 0    8224  -20.40   -0.12  1.0000
  17   1   7    5619     125     0 0 0 0 0 0    7113    8.94   -0.08  1.0000
  18   1   7    9684     157     0 0 0 0 0 0    8657   -5.09   -0.07  1.0000
  19   1   7    9544     175     0 0 0 0 0 0    9830   -1.46    0.67  1.0000
  20   1   7    6472     132     0 0 0 0 0 0    6853   -2.17   -0.42  1.0000
  21   1   7   13731     233     0 0 0 0 0 0   12988   -2.98   -0.72  1.0000
  22   1   7    2982      82     0 0 0 0 0 0    2538   -4.02   -0.22  1.0000
  23   1   7    2547      75     0 0 0 0 0 0    2581   -0.35    0.22  1.0000
  24   1   7     197      35     0 0 0 0 0 0     227   -1.09    0.18  1.0000
  25   1   7      68      38     0 0 0 0 0 0      34   -2.41   -0.04  1.0000
   0   2   7   66371     792     0 0 0 0 0 0   29770   80.62    0.51  1.0000
   1   2   7   11233     982     0 0 0 0 0 0   59985  131.54    0.12  1.0000
   2   2   7       9     193     0 0 0 0 0 0   10531  -97.85    0.27  1.0000
   3   2   7    7015     171     0 0 0 0 0 0    9808  -14.39   -1.20  1.0000
   4   2   7   25371     410     0 0 0 0 0 0   25554   -0.63    1.36  1.0000
   5   2   7   18832     434     0 0 0 0 0 0   27717   27.57    1.83  1.0000
   6   2   7      39      67     0 0 0 0 0 0    2796   44.20   -0.03  1.0000
   7   2   7    7084      51     0 0 0 0 0 0    1596  -41.83   -1.38  1.0000
   8   2   7    2590     113     0 0 0 0 0 0    5680   23.12    0.22  1.0000
   9   2   7    2427      31     0 0 0 0 0 0      37   51.94    0.10  1.0000
  10   2   7   12263     448     0 0 0 0 0 0   19279  -26.57   -0.39  1.0000
  11   2   7    8687     128     0 0 0 0 0 0    3084  -35.69   -0.46  1.0000
  12   2   7     443     164     0 0 0 0 0 0    2590   28.98    0.08  1.0000
  13   2   7   19810     485     0 0 0 0 0 0   16168   12.89   -0.24  1.0000
  14   2   7    1978     123     0 0 0 0 0 0    2608   -6.32    0.09  1.0000
  15   2   7     702      53     0 0 0 0 0 0     168  -15.24    0.67  1.0000
  16   2   7     100      54     0 0 0 0 0 0     274   -6.66    0.02  1.0000
  17   2   7    2241      49     0 0 0 0 0 0    1533    7.86   -0.20  1.0000
  18   2   7     368      40     0 0 0 0 0 0     608   -5.30    0.04  1.0000
  19   2   7      66      34     0 0 0 0 0 0     128   -3.16    0.54  1.0000
  20   2   7      49      36     0 0 0 0 0 0      93    2.55   -0.09  1.0000
  21   2   7       0      36     0 0 0 0 0 0       3    1.43    0.19  1.0000
  22   2   7     434      43     0 0 0 0 0 0     515   -1.78   -0.11  1.0000
  23   2   7     913      50     0 0 0 0 0 0    1084   -2.56   -0.08  1.0000
  24   2   7     848      43     0 0 0 0 0 0     883   -0.59    0.09  1.0000
  25   2   7    1640      68     0 0 0 0 0 0    1639    0.00   -0.11  1.0000
   1   3   7     295      38     0 0 0 0 0 0      90  -24.85    0.54  1.0000
   2   3   7    1085      32     0 0 0 0 0 0     146   24.90   -0.15  1.0000
   3   3   7    2100     240     0 0 0 0 0 0   13737  -67.46    0.43  1.0000
   4   3   7   23824     393     0 0 0 0 0 0   23849    0.01    0.94  1.0000
   5   3   7     147      79     0 0 0 0 0 0    2538   50.84    0.13  1.0000
   6   3   7   31248     336     0 0 0 0 0 0   19945   33.79   -0.49  1.0000
   7   3   7    6247     101     0 0 0 0 0 0    4171  -13.85    0.39  1.0000
   8   3   7    1619     174     0 0 0 0 0 0    8710   50.98   -0.93  1.0000
   9   3   7   10780     350     0 0 0 0 0 0   11756   -4.36    0.07  1.0000
  10   3   7    9375     449     0 0 0 0 0 0   15628  -26.68   -0.35  1.0000
  11   3   7   19455     825     0 0 0 0 0 0   26250   21.34   -0.23  1.0000
  12   3   7    4121     255     0 0 0 0 0 0    7821   22.89    0.59  1.0000
  13   3   7    1032      56     0 0 0 0 0 0      66   34.67   -1.15  1.0000
  14   3   7    1888      80     0 0 0 0 0 0     873  -13.19   -0.31  1.0000
  15   3   7     986      85     0 0 0 0 0 0    1397   -5.65   -0.21  1.0000
  16   3   7    3061      89     0 0 0 0 0 0    3518   -3.76   -0.18  1.0000
  17   3   7    3287     124     0 0 0 0 0 0    5663   17.03    0.02  1.0000
  18   3   7    6568     119     0 0 0 0 0 0    4608  -12.52    0.17  1.0000
  19   3   7    8328     199     0 0 0 0 0 0   10160   -9.07    0.07  1.0000
  20   3   7    5888     134     0 0 0 0 0 0    6182   -1.77   -0.22  1.0000
  21   3   7    1908      73     0 0 0 0 0 0    2309    4.14    0.22  1.0000
  22   3   7     826      56     0 0 0 0 0 0     420   -8.07    0.02  1.0000
  23   3   7    1979      76     0 0 0 0 0 0    2239   -2.73    0.27  1.0000
  24   3   7     130      35     0 0 0 0 0 0      61    3.69   -0.10  1.0000
  25   3   7       2      36     0 0 0 0 0 0     -36   -1.29    0.11  1.0000
   0   4   7  121721    3312     0 0 0 0 0 0  138834  -22.48    0.56  1.0000
   1   4   7   24303     741     0 0 0 0 0 0   43527   50.11   -1.38  1.0000
   2   4   7   18201     341     0 0 0 0 0 0   17281   -3.48    2.12  1.0000
   3   4   7   39222     372     0 0 0 0 0 0   21415   48.87    1.24  1.0000
   4   4   7   14303     525     0 0 0 0 0 0   30784  -53.09    0.90  1.0000
   5   4   7    9040      96     0 0 0 0 0 0    3678  -32.64   -0.35  1.0000
   6   4   7   21471     160     0 0 0 0 0 0    7494   56.64    0.07  1.0000
   7   4   7    7586     303     0 0 0 0 0 0   15842   36.63    0.00  1.0000
   8   4   7      41      45     0 0 0 0 0 0      68   -1.64    0.40  1.0000
   9   4   7    5624     208     0 0 0 0 0 0    6328   -4.29   -0.37  1.0000
  10   4   7   17665     466     0 0 0 0 0 0   16057    6.00   -1.14  1.0000
  11   4   7    6077     187     0 0 0 0 0 0    5309   -4.77   -0.56  1.0000
  12   4   7   14043     494     0 0 0 0 0 0   17723   13.88    0.09  1.0000
  13   4   7   20538     688     0 0 0 0 0 0   20590   -0.27    1.05  1.0000
  14   4   7    6693     215     0 0 0 0 0 0    6980   -1.68    0.06  1.0000
  15   4   7    4757     147     0 0 0 0 0 0    3819   -6.81   -0.25  1.0000
  16   4   7    3741      64     0 0 0 0 0 0    2074  -14.98   -0.10  1.0000
  17   4   7    1612      62     0 0 0 0 0 0    1675   -0.73   -0.07  1.0000
  18   4   7    2048      65     0 0 0 0 0 0    1539    5.77   -0.08  1.0000
  19   4   7      31      36     0 0 0 0 0 0      23   -0.80    0.15  1.0000
  20   4   7       7      38     0 0 0 0 0 0       6   -0.10    0.06  1.0000
  21   4   7     291      43     0 0 0 0 0 0     313    0.59    0.03  1.0000
  22   4   7     116      36     0 0 0 0 0 0      26   -7.40    0.04  1.0000
  23   4   7    2593      83     0 0 0 0 0 0    2772   -1.66    0.13  1.0000
  24   4   7    1338      55     0 0 0 0 0 0    1202    1.80    0.12  1.0000
   1   5   7     637      83     0 0 0 0 0 0    3231  -29.88   -0.71  1.0000
   2   5   7    2275      59     0 0 0 0 0 0    1594  -82.60   -0.01  1.0000
   3   5   7    7576     135     0 0 0 0 0 0    6000    9.08   -0.55  1.0000
   4   5   7      16      43     0 0 0 0 0 0     298   19.28    0.62  1.0000
   5   5   7     488      49     0 0 0 0 0 0     516   -0.57    0.57  1.0000
   6   5   7    7165      38     0 0 0 0 0 0      79   84.64    1.39  1.0000
   7   5   7    1957      74     0 0 0 0 0 0    1603   -4.02    0.57  1.0000
   8   5   7     228      55     0 0 0 0 0 0     249  -28.95   -2.21  1.0000
   9   5   7       0      89     0 0 0 0 0 0     966  -28.95   -0.14  1.0000
  10   5   7     275      59     0 0 0 0 0 0     279   -0.13    0.08  1.0000
  11   5   7   15865     721     0 0 0 0 0 0   24603   29.22   -0.31  1.0000
  12   5   7     755      53     0 0 0 0 0 0      54   32.63   -0.14  1.0000
  13   5   7     357      48     0 0 0 0 0 0     135    6.85   -0.05  1.0000
  14   5   7     351      61     0 0 0 0 0 0     218    3.79    0.35  1.0000
  15   5   7     227      59     0 0 0 0 0 0    1460   21.92    0.08  1.0000
  16   5   7      45      44     0 0 0 0 0 0     455  -26.38   -0.08  1.0000
  17   5   7    2336      69     0 0 0 0 0 0    1769   -5.92   -0.12  1.0000
  18   5   7      92      40     0 0 0 0 0 0     173    3.36   -0.07  1.0000
  19   5   7    4561     110     0 0 0 0 0 0    4140    3.01    0.16  1.0000
  20   5   7      24      38     0 0 0 0 0 0      12   -7.58    0.05  1.0000
  21   5   7    1670      72     0 0 0 0 0 0    1622   -0.55   -0.09  1.0000
  22   5   7     373      60     0 0 0 0 0 0     605   -4.99    0.15  1.0000
  23   5   7     830      43     0 0 0 0 0 0     625    3.61   -0.10  1.0000
  24   5   7     100      33     0 0 0 0 0 0     123   -1.05   -0.23  1.0000
   0   6   7   41630     434     0 0 0 0 0 0   13216   84.56    0.24  1.0000
   1   6   7   35390     964     0 0 0 0 0 0   48309   30.03   -0.24  1.0000
   2   6   7   42111     659     0 0 0 0 0 0   34652  -18.21    1.32  1.0000
   3   6   7   34205     565     0 0 0 0 0 0   29073   13.70   -0.31  1.0000
   4   6   7    6472     538     0 0 0 0 0 0   23697  -69.68   -0.22  1.0000
   5   6   7     449      58     0 0 0 0 0 0      -2  -20.01   -0.40  1.0000
   6   6   7      31      84     0 0 0 0 0 0    1070   26.71    1.98  1.0000
   7   6   7     969     193     0 0 0 0 0 0    5551   40.97    0.28  1.0000
   8   6   7    1199     172     0 0 0 0 0 0    4653   31.78    0.14  1.0000
   9   6   7   15668     468     0 0 0 0 0 0   17001   -4.92   -0.32  1.0000
  10   6   7   10389     455     0 0 0 0 0 0   16436  -24.90   -0.83  1.0000
  11   6   7   20746     616     0 0 0 0 0 0   22761    6.47    0.17  1.0000
  12   6   7    3128     161     0 0 0 0 0 0    3242    1.09   -0.51  1.0000
  13   6   7    9569     297     0 0 0 0 0 0   11127   -7.33    0.31  1.0000
  14   6   7   21037     355     0 0 0 0 0 0   17145   13.35    0.53  1.0000
  15   6   7    9144     191     0 0 0 0 0 0    9201    0.28    0.00  1.0000
  16   6   7    9503     182     0 0 0 0 0 0    8274   -6.19   -0.07  1.0000
  17   6   7     147      45     0 0 0 0 0 0     380   -7.30   -0.04  1.0000
  18   6   7    2724      79     0 0 0 0 0 0    2357    3.47   -0.10  1.0000
  19   6   7     253      42     0 0 0 0 0 0     288    0.99    0.15  1.0000
  20   6   7       1      40     0 0 0 0 0 0      54   -5.77    0.11  1.0000
  21   6   7     582      40     0 0 0 0 0 0     295   -6.64    0.11  1.0000
  22   6   7     772      46     0 0 0 0 0 0     701   -1.27    0.01  1.0000
  23   6   7     921      43     0 0 0 0 0 0     757    2.78   -0.20  1.0000
   1   7   7    7671     102     0 0 0 0 0 0    2056  -40.09   -0.09  1.0000
   2   7   7    2935     161     0 0 0 0 0 0    4139    9.61   -0.34  1.0000
   3   7   7    7061      77     0 0 0 0 0 0     786   53.39   -0.02  1.0000
   4   7   7     844      76     0 0 0 0 0 0     193   14.72    0.54  1.0000
   5   7   7   14901     413     0 0 0 0 0 0   13752   -4.55   -0.02  1.0000
   6   7   7    1050      70     0 0 0 0 0 0     124  -21.62   -0.16  1.0000
   7   7   7    6120     506     0 0 0 0 0 0   11314  -26.66    0.13  1.0000
   8   7   7    6186     189     0 0 0 0 0 0    5896    1.72    0.50  1.0000
   9   7   7     737      53     0 0 0 0 0 0     269  -10.46   -0.23  1.0000
  10   7   7    2614     228     0 0 0 0 0 0    7711   34.72    0.20  1.0000
  11   7   7    1430     105     0 0 0 0 0 0    2133    7.91    0.35  1.0000
  12   7   7   11061     289     0 0 0 0 0 0   10135    4.29   -0.69  1.0000
  13   7   7     185      40     0 0 0 0 0 0      48    6.22    0.92  1.0000
  14   7   7     516      48     0 0 0 0 0 0     853   -6.18    0.64  1.0000
  15   7   7      90      58     0 0 0 0 0 0     630   15.26   -0.31  1.0000
  16   7   7    1677      61     0 0 0 0 0 0    1575   -1.19   -0.13  1.0000
  17   7   7     468      51     0 0 0 0 0 0     824   -6.75    0.02  1.0000
  18   7   7    4321     104     0 0 0 0 0 0    3884    3.23    0.06  1.0000
  19   7   7     392      48     0 0 0 0 0 0     665    5.72   -0.12  1.0000
  20   7   7    2734      65     0 0 0 0 0 0    1769   -9.70   -0.11  1.0000
  21   7   7       0      37     0 0 0 0 0 0     -37    0.17    0.13  1.0000
  22   7   7    1239      57     0 0 0 0 0 0    1452   -2.76   -0.09  1.0000
  23   7   7      71      35     0 0 0 0 0 0      96    1.40   -0.02  1.0000
   0   8   7   10007     325     0 0 0 0 0 0    7308   13.82    0.36  1.0000
   1   8   7   28383     594     0 0 0 0 0 0   21806  -19.71   -0.05  1.0000
   2   8   7   13331     574     0 0 0 0 0 0   13221   -0.44   -0.11  1.0000
   3   8   7    3722     231     0 0 0 0 0 0    5790  -14.36   -0.26  1.0000
   4   8   7    2820      96     0 0 0 0 0 0     659   26.03    0.82  1.0000
   5   8   7    3509     109     0 0 0 0 0 0    1858   15.26    0.20  1.0000
   6   8   7    7133     147     0 0 0 0 0 0    3537  -23.67    0.37  1.0000
   7   8   7     153      86     0 0 0 0 0 0    1090   19.52   -0.31  1.0000
   8   8   7    4492     110     0 0 0 0 0 0    1775  -23.58   -0.24  1.0000
   9   8   7    7050     198     0 0 0 0 0 0    6805    1.42   -0.25  1.0000
  10   8   7    1424      72     0 0 0 0 0 0     739   10.19   -0.06  1.0000
  11   8   7    1970     105     0 0 0 0 0 0    2094    1.30    0.14  1.0000
  12   8   7    4559     162     0 0 0 0 0 0    5624    7.10    0.23  1.0000
  13   8   7    1563      53     0 0 0 0 0 0    1331    2.92    0.15  1.0000
  14   8   7   11207     286     0 0 0 0 0 0   15094  -16.11   -0.06  1.0000
  15   8   7    2619      75     0 0 0 0 0 0    2552   -0.65    0.15  1.0000
  16   8   7    5790     160     0 0 0 0 0 0    7641   10.78   -0.11  1.0000
  17   8   7     356      45     0 0 0 0 0 0     604   -5.44   -0.21  1.0000
  18   8   7     860      46     0 0 0 0 0 0     506    6.49    0.31  1.0000
  19   8   7     224      38     0 0 0 0 0 0     108   -4.34    0.01  1.0000
  20   8   7      67      31     0 0 0 0 0 0     -31   -7.75    0.06  1.0000
  21   8   7     160      34     0 0 0 0 0 0     120   -1.62    0.02  1.0000
  22   8   7    1143      49     0 0 0 0 0 0    1067   -1.08   -0.03  1.0000
   1   9   7    2068      60     0 0 0 0 0 0     619  -19.75    0.43  1.0000
   2   9   7    1825     139     0 0 0 0 0 0    3978   19.39    0.19  1.0000
   3   9   7    6099     122     0 0 0 0 0 0    2767   24.36    0.47  1.0000
   4   9   7     637      74     0 0 0 0 0 0     140   16.31    0.16  1.0000
   5   9   7   29953     915     0 0 0 0 0 0   31448    4.07   -0.30  1.0000
   6   9   7   12663     267     0 0 0 0 0 0    8429  -19.81    0.21  1.0000
   7   9   7   16424     546     0 0 0 0 0 0   21133  -16.40    0.52  1.0000
   8   9   7   10182     345     0 0 0 0 0 0   12693  -11.23    0.75  1.0000
   9   9   7     825      84     0 0 0 0 0 0    1240    6.40   -0.28  1.0000
  10   9   7   14550     351     0 0 0 0 0 0   18216   13.59    0.00  1.0000
  11   9   7    1725      97     0 0 0 0 0 0    3648  -17.95    0.37  1.0000
  12   9   7    2630      49     0 0 0 0 0 0     846   21.07    0.27  1.0000
  13   9   7     805      46     0 0 0 0 0 0     289   10.86   -0.14  1.0000
  14   9   7     288      39     0 0 0 0 0 0       0  -15.61    0.05  1.0000
  15   9   7    2033      77     0 0 0 0 0 0    2397    3.65    0.30  1.0000
  16   9   7    1996      74     0 0 0 0 0 0    2251    2.63    0.03  1.0000
  17   9   7    4164      97     0 0 0 0 0 0    3924    1.80    0.00  1.0000
  18   9   7    9868     188     0 0 0 0 0 0    9342    2.54    0.08  1.0000
  19   9   7    3411     110     0 0 0 0 0 0    3021   -3.26   -0.13  1.0000
  20   9   7    2925      82     0 0 0 0 0 0    3080    1.37   -0.08  1.0000
  21   9   7     271      31     0 0 0 0 0 0     129    5.00    0.02  1.0000
   0  10   7     696     211     0 0 0 0 0 0     535    3.11   -0.17  1.0000
   1  10   7    3004      97     0 0 0 0 0 0    1739  -12.42   -0.42  1.0000
   2  10   7    2736     160     0 0 0 0 0 0    4034   10.60    0.48  1.0000
   3  10   7     931      86     0 0 0 0 0 0     950    0.20   -0.91  1.0000
   4  10   7     722      79     0 0 0 0 0 0     731    0.14   -0.53  1.0000
   5  10   7     193      66     0 0 0 0 0 0     116   -3.00    0.03  1.0000
   6  10   7     203      87     0 0 0 0 0 0    1026   16.89    0.30  1.0000
   7  10   7     313      85     0 0 0 0 0 0     893   11.67   -0.16  1.0000
   8  10   7     567      36     0 0 0 0 0 0      31  -25.74    0.30  1.0000
   9  10   7     177      44     0 0 0 0 0 0     549    9.59    0.29  1.0000
  10  10   7     459      38     0 0 0 0 0 0     136   -9.28   -0.26  1.0000
  11  10   7     141      41     0 0 0 0 0 0     139   -0.10   -0.07  1.0000
  12  10   7    6466     182     0 0 0 0 0 0    6298   -1.01    0.21  1.0000
  13  10   7      32      40     0 0 0 0 0 0      48   -1.26   -0.19  1.0000
  14  10   7     485      43     0 0 0 0 0 0     322    3.93   -0.09  1.0000
  15  10   7      61      42     0 0 0 0 0 0     125    3.21   -0.06  1.0000
  16  10   7     465      47     0 0 0 0 0 0     611    3.08   -0.38  1.0000
  17  10   7       3      36     0 0 0 0 0 0      -7    1.54    0.22  1.0000
  18  10   7     431      46     0 0 0 0 0 0     607   -3.69    0.48  1.0000
  19  10   7     294      46     0 0 0 0 0 0     611   -7.13   -0.20  1.0000
  20  10   7       0      29     0 0 0 0 0 0       4    1.20    0.07  1.0000
   1  11   7     548      70     0 0 0 0 0 0     103  -23.70    1.72  1.0000
   2  11   7     415     258     0 0 0 0 0 0    7427   62.91   -0.11  1.0000
   3  11   7    7404     128     0 0 0 0 0 0    3280   27.52   -0.42  1.0000
   4  11   7    6468     288     0 0 0 0 0 0   12136  -28.33    0.09  1.0000
   5  11   7   16900     324     0 0 0 0 0 0   17299    1.48   -0.23  1.0000
   6  11   7    4302     139     0 0 0 0 0 0    1943  -21.14    0.53  1.0000
   7  11   7   10452     226     0 0 0 0 0 0   12436   -8.78   -0.49  1.0000
   8  11   7    5722     141     0 0 0 0 0 0    2723   22.41    0.59  1.0000
   9  11   7    4646     122     0 0 0 0 0 0    4694    0.21    0.83  1.0000
  10  11   7   10340     256     0 0 0 0 0 0   12499    9.52    0.77  1.0000
  11  11   7    1054      59     0 0 0 0 0 0    1071   -0.24   -0.03  1.0000
  12  11   7    1370     106     0 0 0 0 0 0    3396  -20.16   -0.32  1.0000
  13  11   7     623      56     0 0 0 0 0 0     755   -2.38    0.12  1.0000
  14  11   7      15      36     0 0 0 0 0 0     -10    3.66    0.08  1.0000
  15  11   7    2855     132     0 0 0 0 0 0    2878    0.23   -0.35  1.0000
  16  11   7    3909     132     0 0 0 0 0 0    4945    7.43   -0.14  1.0000
  17  11   7    2335     103     0 0 0 0 0 0    2505   -1.69    0.22  1.0000
  18  11   7    4663     142     0 0 0 0 0 0    4790   -0.91    0.14  1.0000
  19  11   7     661      78     0 0 0 0 0 0     724    1.12    0.26  1.0000
   0  12   7     316      76     0 0 0 0 0 0     878  -41.89   -0.04  1.0000
   1  12   7     925      77     0 0 0 0 0 0    1271   -5.06    1.44  1.0000
   2  12   7     455      43     0 0 0 0 0 0     102   10.96    0.13  1.0000
   3  12   7      71      38     0 0 0 0 0 0      30   -9.14   -1.35  1.0000
   4  12   7     711     128     0 0 0 0 0 0    4486   38.17   -0.22  1.0000
   5  12   7     848      73     0 0 0 0 0 0    1983   14.57    0.41  1.0000
   6  12   7     242      38     0 0 0 0 0 0      47  -20.83    0.33  1.0000
   7  12   7     223      43     0 0 0 0 0 0     226    0.12   -0.15  1.0000
   8  12   7     611      58     0 0 0 0 0 0    1160   -8.84    0.42  1.0000
   9  12   7     481      46     0 0 0 0 0 0     438    0.94   -0.50  1.0000
  10  12   7     843      83     0 0 0 0 0 0    1316    6.91   -0.11  1.0000
  11  12   7     285      41     0 0 0 0 0 0     238   -1.38    0.23  1.0000
  12  12   7      23      40     0 0 0 0 0 0      41   -1.54    0.08  1.0000
  13  12   7     138      42     0 0 0 0 0 0     226    3.29   -0.20  1.0000
  14  12   7    1330      78     0 0 0 0 0 0     821   -7.46   -0.02  1.0000
  15  12   7    2096     116     0 0 0 0 0 0    1635    5.08    0.06  1.0000
  16  12   7       3      36     0 0 0 0 0 0     -17    1.53   -0.32  1.0000
  17  12   7     509      52     0 0 0 0 0 0     448   -1.33   -0.09  1.0000
  18  12   7     466      46     0 0 0 0 0 0     600    2.74    0.03  1.0000
   1  13   7      52      41     0 0 0 0 0 0     -28   -6.84    0.31  1.0000
   2  13   7    1666      51     0 0 0 0 0 0     732  -13.21    0.12  1.0000
   3  13   7   13105     253     0 0 0 0 0 0   11239    8.00    0.35  1.0000
   4  13   7    3184     130     0 0 0 0 0 0    2933    2.19   -0.14  1.0000
   5  13   7   11793     242     0 0 0 0 0 0   11583   -0.86   -0.72  1.0000
   6  13   7    3476     219     0 0 0 0 0 0    4815    9.91    0.52  1.0000
   7  13   7    8268     200     0 0 0 0 0 0    8449   -0.98    0.37  1.0000
   8  13   7    3861     132     0 0 0 0 0 0    3248    4.79    0.84  1.0000
   9  13   7    2652      89     0 0 0 0 0 0    2980    2.83    0.78  1.0000
  10  13   7    4822      94     0 0 0 0 0 0    3338  -11.07   -0.27  1.0000
  11  13   7       3      34     0 0 0 0 0 0      52   -5.93    0.21  1.0000
  12  13   7     773      47     0 0 0 0 0 0     662    1.95    0.14  1.0000
  13  13   7     613      41     0 0 0 0 0 0     502    2.23   -0.14  1.0000
  14  13   7      51      37     0 0 0 0 0 0      14    3.16    0.06  1.0000
  15  13   7    1311      58     0 0 0 0 0 0    1204   -1.45    0.18  1.0000
  16  13   7    1624      59     0 0 0 0 0 0    1408   -2.64   -0.03  1.0000
  17  13   7     382      81     0 0 0 0 0 0     468   -2.04   -0.05  1.0000
   0  14   7   12174     413     0 0 0 0 0 0   14102    7.93    0.57  1.0000
   1  14   7    1355      75     0 0 0 0 0 0    1880   -6.36    0.24  1.0000
   2  14   7    6258     203     0 0 0 0 0 0    6692   -2.55   -0.10  1.0000
   3  14   7     646      51     0 0 0 0 0 0     653    0.22   -0.30  1.0000
   4  14   7     752      42     0 0 0 0 0 0     320   -9.59    0.56  1.0000
   5  14   7    1099      51     0 0 0 0 0 0     617    7.91   -0.17  1.0000
   6  14   7     362      51     0 0 0 0 0 0     706    7.11   -0.22  1.0000
   7  14   7    1333      73     0 0 0 0 0 0    1274   -0.77   -0.10  1.0000
   8  14   7    1217      45     0 0 0 0 0 0     499   11.91    0.56  1.0000
   9  14   7     543      43     0 0 0 0 0 0     514    0.56   -0.25  1.0000
  10  14   7     953      42     0 0 0 0 0 0     521   -7.88    0.13  1.0000
  11  14   7    1991      82     0 0 0 0 0 0    2339   -3.56   -0.05  1.0000
  12  14   7    3495     119     0 0 0 0 0 0    3973   -3.68   -0.37  1.0000
  13  14   7    6377     233     0 0 0 0 0 0    6309   -0.40   -0.05  1.0000
  14  14   7    1181      59     0 0 0 0 0 0    1477    3.92   -0.04  1.0000
  15  14   7    3693     114     0 0 0 0 0 0    2992    5.76    0.11  1.0000
   1  15   7      36      37     0 0 0 0 0 0      87   -3.66   -0.11  1.0000
   2  15   7     732      48     0 0 0 0 0 0     785    0.82    0.89  1.0000
   3  15   7     607      53     0 0 0 0 0 0     371    5.19    0.04  1.0000
   4  15   7     737      76     0 0 0 0 0 0    1203   -7.19    0.08  1.0000
   5  15   7    2552     145     0 0 0 0 0 0    2468   -0.82    0.23  1.0000
   6  15   7     722      82     0 0 0 0 0 0     722    0.02   -0.02  1.0000
   7  15   7    1958     113     0 0 0 0 0 0    2389   -4.40    0.12  1.0000
   8  15   7    1398      81     0 0 0 0 0 0     785    8.98    0.00  1.0000
   9  15   7     401      42     0 0 0 0 0 0     545    3.12    0.48  1.0000
  10  15   7     599      39     0 0 0 0 0 0     496   -2.11   -0.01  1.0000
  11  15   7     443      39     0 0 0 0 0 0     421   -0.50    0.07  1.0000
  12  15   7     174      41     0 0 0 0 0 0     363   -5.60    0.19  1.0000
  13  15   7     752      86     0 0 0 0 0 0     834   -1.39   -0.07  1.0000
   0  16   7   11745     359     0 0 0 0 0 0   10470   -5.72   -0.29  1.0000
   1  16   7    2290     112     0 0 0 0 0 0    3708  -12.46   -0.44  1.0000
   2  16   7   10431     242     0 0 0 0 0 0    9700    3.46    0.08  1.0000
   3  16   7    1194      61     0 0 0 0 0 0    1074   -1.66   -0.32  1.0000
   4  16   7    1120      69     0 0 0 0 0 0    1236    1.56    0.38  1.0000
   5  16   7    1305      48     0 0 0 0 0 0     650   10.15   -0.05  1.0000
   6  16   7     141      41     0 0 0 0 0 0     313   -5.58    0.12  1.0000
   7  16   7       0      33     0 0 0 0 0 0      -9   -0.64   -0.12  1.0000
   8  16   7    2290     159     0 0 0 0 0 0    2000    3.01   -0.16  1.0000
   9  16   7     217      36     0 0 0 0 0 0      99   -4.56   -0.09  1.0000
  10  16   7    3207     189     0 0 0 0 0 0    3866    5.29   -0.02  1.0000
   1  17   7      43      41     0 0 0 0 0 0      80    2.27    0.43  1.0000
   2  17   7     173      57     0 0 0 0 0 0     518   -9.10    0.36  1.0000
   3  17   7       3      34     0 0 0 0 0 0      61   -5.72   -0.20  1.0000
   4  17   7     110      67     0 0 0 0 0 0     257    5.29   -0.13  1.0000
   5  17   7     279     104     0 0 0 0 0 0     305   -0.76    0.22  1.0000
   0   0   8   62823    1710     0 0 0 0 0 0   52656  451.09    0.01  1.0000
   1   0   8    2554      64     0 0 0 0 0 0    1103  -16.54    0.20  1.0000
   2   0   8   51494     222     0 0 0 0 0 0    8691 -127.83   -0.23  1.0000
   3   0   8    7523     339     0 0 0 0 0 0   15375   35.40    0.25  1.0000
   4   0   8   42730    2268     0 0 0 0 0 0  111830 -120.77    0.49  1.0000
   5   0   8   14393      40     0 0 0 0 0 0     170  125.21   -0.72  1.0000
   6   0   8     310     163     0 0 0 0 0 0    2705   65.64   -0.80  1.0000
   7   0   8   92898    1536     0 0 0 0 0 0   65817  -45.58   -0.04  1.0000
   8   0   8   18080    1158     0 0 0 0 0 0   43632   70.33    0.35  1.0000
   9   0   8    1744     170     0 0 0 0 0 0    4146   21.55   -0.03  1.0000
  10   0   8   36490    3603     0 0 0 0 0 0  101866 -121.42    0.16  1.0000
  11   0   8    9697     569     0 0 0 0 0 0    4852   27.28    0.07  1.0000
  12   0   8   17897    1160     0 0 0 0 0 0   26040   26.19    0.23  1.0000
  13   0   8   26751    1546     0 0 0 0 0 0   26225   -1.52   -0.13  1.0000
  14   0   8   15613     840     0 0 0 0 0 0   19988  -15.66    0.06  1.0000
  15   0   8   11101     585     0 0 0 0 0 0   16426  -21.62    0.14  1.0000
  16   0   8    4947     234     0 0 0 0 0 0    4478   -3.29    0.07  1.0000
  17   0   8    3986     107     0 0 0 0 0 0    3121   -6.94   -0.03  1.0000
  18   0   8     138      43     0 0 0 0 0 0      59    4.32    0.04  1.0000
  19   0   8      17      51     0 0 0 0 0 0     116   -6.59   -0.18  1.0000
  20   0   8    2657     124     0 0 0 0 0 0    3331    5.83   -0.12  1.0000
  21   0   8       0      54     0 0 0 0 0 0      -2    0.29   -0.04  1.0000
  22   0   8    5348     178     0 0 0 0 0 0    5191   -1.03   -0.03  1.0000
  23   0   8    5365     171     0 0 0 0 0 0    4248   -7.66   -0.07  1.0000
  24   0   8     246      75     0 0 0 0 0 0     167    2.90   -0.06  1.0000
  25   0   8    3250     499     0 0 0 0 0 0    3307   -0.49    0.19  1.0000
   1   1   8     953      38     0 0 0 0 0 0     545   50.99   -0.25  1.0000
   2   1   8    6876     676     0 0 0 0 0 0   40972  112.98   -0.65  1.0000
   3   1   8     332     127     0 0 0 0 0 0    6871  -61.08   -0.41  1.0000
   4   1   8     792      30     0 0 0 0 0 0     362   -8.63    1.34  1.0000
   5   1   8     627      32     0 0 0 0 0 0     450    3.73   -0.18  1.0000
   6   1   8    3629      29     0 0 0 0 0 0      84  -54.18   -0.61  1.0000
   7   1   8     150      33     0 0 0 0 0 0     302   27.35   -0.02  1.0000
   8   1   8     245      93     0 0 0 0 0 0    1631   52.90   -0.54  1.0000
   9   1   8      55      45     0 0 0 0 0 0     346  -24.47    0.05  1.0000
  10   1   8   30635     699     0 0 0 0 0 0   25604  -14.21    0.06  1.0000
  11   1   8     478      52     0 0 0 0 0 0     179   -8.16    0.01  1.0000
  12   1   8     805      61     0 0 0 0 0 0     639   -2.92   -0.21  1.0000
  13   1   8     705      83     0 0 0 0 0 0    1256    8.39   -0.05  1.0000
  14   1   8      53      59     0 0 0 0 0 0     242  -19.06    0.82  1.0000
  15   1   8     515      76     0 0 0 0 0 0     863    6.32    0.05  1.0000
  16   1   8     666      77     0 0 0 0 0 0    1761   15.37   -0.13  1.0000
  17   1   8    2111      74     0 0 0 0 0 0    2812   -6.69   -0.03  1.0000
  18   1   8    1978      80     0 0 0 0 0 0    3143  -11.00    0.35  1.0000
  19   1   8      73      33     0 0 0 0 0 0      96   -1.32    0.33  1.0000
  20   1   8    3608     106     0 0 0 0 0 0    4289    5.14    0.03  1.0000
  21   1   8      34      37     0 0 0 0 0 0      70    2.45   -0.49  1.0000
  22   1   8     260      40     0 0 0 0 0 0     299   -1.12    0.12  1.0000
  23   1   8     462      45     0 0 0 0 0 0     472   -0.25    0.24  1.0000
  24   1   8     744      69     0 0 0 0 0 0     860    1.96   -0.03  1.0000
  25   1   8       2      79     0 0 0 0 0 0      -2   -1.26    0.00  1.0000
   0   2   8    2710      64     0 0 0 0 0 0     362   63.64   -0.75  1.0000
   1   2   8   13079      92     0 0 0 0 0 0    2208   64.03   -0.42  1.0000
   2   2   8   78368    1739     0 0 0 0 0 0  100602   35.22    0.72  1.0000
   3   2   8      59     134     0 0 0 0 0 0    3808   59.44    0.22  1.0000
   4   2   8    5797     211     0 0 0 0 0 0   11914  -31.24   -0.38  1.0000
   5   2   8    1912      71     0 0 0 0 0 0    1362    6.54   -0.33  1.0000
   6   2   8   17757     463     0 0 0 0 0 0   27136   29.77   -0.97  1.0000
   7   2   8    8867     212     0 0 0 0 0 0   10363    7.22   -0.25  1.0000
   8   2   8   15933     176     0 0 0 0 0 0    7760  -36.17   -0.08  1.0000
   9   2   8     592     132     0 0 0 0 0 0    4624   41.33   -0.13  1.0000
  10   2   8   27209     749     0 0 0 0 0 0   25887    3.84    0.10  1.0000
  11   2   8    4814     140     0 0 0 0 0 0    3470    9.92    0.37  1.0000
  12   2   8   15270     344     0 0 0 0 0 0   12683  -10.41   -0.13  1.0000
  13   2   8    7955     277     0 0 0 0 0 0    5804  -12.35   -0.14  1.0000
  14   2   8   10039     526     0 0 0 0 0 0   17539  -30.61   -0.60  1.0000
  15   2   8   18010     488     0 0 0 0 0 0   18734   -2.54    0.13  1.0000
  16   2   8    1487      60     0 0 0 0 0 0    1781    3.48    0.21  1.0000
  17   2   8    5589     101     0 0 0 0 0 0    4417   -7.87    0.00  1.0000
  18   2   8     658      37     0 0 0 0 0 0     135   13.86   -0.36  1.0000
  19   2   8     896      67     0 0 0 0 0 0    1839  -12.32    0.30  1.0000
  20   2   8     873      59     0 0 0 0 0 0    1286   -5.97   -0.03  1.0000
  21   2   8      76      40     0 0 0 0 0 0      64    0.62    0.20  1.0000
  22   2   8      84      41     0 0 0 0 0 0      90    0.13    0.40  1.0000
  23   2   8    2929      79     0 0 0 0 0 0    2512   -3.80   -0.02  1.0000
  24   2   8    1577      58     0 0 0 0 0 0    1141    5.79   -0.22  1.0000
  25   2   8    4985     259     0 0 0 0 0 0    5379   -2.59   -0.03  1.0000
   1   3   8   21714     407     0 0 0 0 0 0   19185    8.41   -0.37  1.0000
   2   3   8   19021     433     0 0 0 0 0 0   24305   17.02   -0.10  1.0000
   3   3   8   16725     167     0 0 0 0 0 0    8952   32.80   -0.83  1.0000
   4   3   8    5744      37     0 0 0 0 0 0     167   63.80    0.61  1.0000
   5   3   8   20547     402     0 0 0 0 0 0   24229  -11.68    0.07  1.0000
   6   3   8   10075     339     0 0 0 0 0 0   18884   35.41   -0.39  1.0000
   7   3   8      49      69     0 0 0 0 0 0     727  -27.91   -0.28  1.0000
   8   3   8   27929    1456     0 0 0 0 0 0   52577  -58.78   -1.69  1.0000
   9   3   8    9336     515     0 0 0 0 0 0   10557   -5.80   -0.17  1.0000
  10   3   8    8803     447     0 0 0 0 0 0   11533   12.90   -0.32  1.0000
  11   3   8     397     102     0 0 0 0 0 0     725    6.59    0.73  1.0000
  12   3   8    4501     101     0 0 0 0 0 0    1677   24.75    0.60  1.0000
  13   3   8     163      62     0 0 0 0 0 0      10  -14.91    0.26  1.0000
  14   3   8     851     144     0 0 0 0 0 0    3622  -29.63    0.57  1.0000
  15   3   8    1403      73     0 0 0 0 0 0     908    6.97   -0.16  1.0000
  16   3   8      70      46     0 0 0 0 0 0     975  -22.37    0.19  1.0000
  17   3   8     466      39     0 0 0 0 0 0     375    2.12   -0.08  1.0000
  18   3   8   17443     242     0 0 0 0 0 0   12349   19.90    0.00  1.0000
  19   3   8    1057      57     0 0 0 0 0 0    1266   -2.91   -0.20  1.0000
  20   3   8    7862     170     0 0 0 0 0 0    7720   -0.76    0.00  1.0000
  21   3   8    1000      63     0 0 0 0 0 0     889   -1.75    0.09  1.0000
  22   3   8    7091     165     0 0 0 0 0 0    7586   -2.73   -0.12  1.0000
  23   3   8    1728      61     0 0 0 0 0 0    1464    3.13    0.10  1.0000
  24   3   8    1288      57     0 0 0 0 0 0    1324    0.47    0.05  1.0000
   0   4   8   84556    2264     0 0 0 0 0 0   82684    3.12   -0.80  1.0000
   1   4   8    5369     190     0 0 0 0 0 0    6309   -5.81   -0.17  1.0000
   2   4   8    1376     106     0 0 0 0 0 0    3291   19.18   -0.20  1.0000
   3   4   8    3048      52     0 0 0 0 0 0     467   31.82    0.12  1.0000
   4   4   8    9557     256     0 0 0 0 0 0   14059  -19.62   -1.27  1.0000
   5   4   8    2936      66     0 0 0 0 0 0    1476   15.00    0.12  1.0000
   6   4   8    4408      41     0 0 0 0 0 0     328   79.68    1.25  1.0000
   7   4   8      16      52     0 0 0 0 0 0     622   19.74   -0.36  1.0000
   8   4   8    1618      47     0 0 0 0 0 0      79  -46.15   -0.95  1.0000
   9   4   8     126      58     0 0 0 0 0 0     371   -7.61   -0.07  1.0000
  10   4   8    6419     307     0 0 0 0 0 0    9963  -18.65    0.10  1.0000
  11   4   8     265     212     0 0 0 0 0 0    3794   43.01    0.25  1.0000
  12   4   8    5931     286     0 0 0 0 0 0    5078   -5.38   -0.74  1.0000
  13   4   8    3091     135     0 0 0 0 0 0    2706   -3.47    0.46  1.0000
  14   4   8     275      53     0 0 0 0 0 0      86    7.36    0.16  1.0000
  15   4   8    2895     142     0 0 0 0 0 0    4983  -15.88   -0.05  1.0000
  16   4   8    3668      56     0 0 0 0 0 0    1330  -22.89    0.18  1.0000
  17   4   8    4405      93     0 0 0 0 0 0    3368   -7.91    0.03  1.0000
  18   4   8      14      36     0 0 0 0 0 0      63    4.07    0.24  1.0000
  19   4   8       0      35     0 0 0 0 0 0     -13   -0.14    0.13  1.0000
  20   4   8     426      45     0 0 0 0 0 0     461   -0.79    0.07  1.0000
  21   4   8      30      37     0 0 0 0 0 0     -15   -5.21    0.00  1.0000
  22   4   8     162      40     0 0 0 0 0 0     379    6.43   -0.34  1.0000
  23   4   8     521      40     0 0 0 0 0 0     411   -2.37   -0.51  1.0000
  24   4   8     126      36     0 0 0 0 0 0     143   -0.61   -0.46  1.0000
   1   5   8     555      39     0 0 0 0 0 0     165   10.23   -0.21  1.0000
   2   5   8   26882    1113     0 0 0 0 0 0   64494   85.12   -0.17  1.0000
   3   5   8    7272     278     0 0 0 0 0 0   11974   22.90   -0.25  1.0000
   4   5   8   15563     458     0 0 0 0 0 0   24900  -31.30   -1.16  1.0000
   5   5   8   24154     626     0 0 0 0 0 0   30260  -17.56    0.07  1.0000
   6   5   8   67610    1451     0 0 0 0 0 0   66090   -2.72   -0.82  1.0000
   7   5   8   13955     593     0 0 0 0 0 0   17268   12.56    0.29  1.0000
   8   5   8   23117     456     0 0 0 0 0 0   15453   26.36    0.34  1.0000
   9   5   8    7581     341     0 0 0 0 0 0   11200  -17.82   -0.16  1.0000
  10   5   8   14779     491     0 0 0 0 0 0   19074   15.74   -0.03  1.0000
  11   5   8       7     141     0 0 0 0 0 0     694  -22.96    0.56  1.0000
  12   5   8      99      69     0 0 0 0 0 0     609  -32.34   -0.81  1.0000
  13   5   8      48      52     0 0 0 0 0 0     121   11.65    1.37  1.0000
  14   5   8     972     105     0 0 0 0 0 0    1564    7.91    0.50  1.0000
  15   5   8    2137      66     0 0 0 0 0 0    2075    0.72   -0.62  1.0000
  16   5   8   11993     198     0 0 0 0 0 0   10182   -8.16   -0.26  1.0000
  17   5   8     927      41     0 0 0 0 0 0     352  -11.35    0.00  1.0000
  18   5   8    5442     119     0 0 0 0 0 0    4915    3.49    0.11  1.0000
  19   5   8    2879      76     0 0 0 0 0 0    2421    4.26   -0.03  1.0000
  20   5   8   10559     181     0 0 0 0 0 0    8722   -9.00    0.24  1.0000
  21   5   8    1724     108     0 0 0 0 0 0    1877    1.71    0.11  1.0000
  22   5   8    5449     105     0 0 0 0 0 0    4124    9.21   -0.28  1.0000
  23   5   8    1021      47     0 0 0 0 0 0    1018    0.07   -0.15  1.0000
  24   5   8    1388      56     0 0 0 0 0 0    1188   -2.68    0.03  1.0000
   0   6   8    7051    1023     0 0 0 0 0 0   37417 -103.41   -0.12  1.0000
   1   6   8    9570     404     0 0 0 0 0 0   12208   11.95    0.56  1.0000
   2   6   8     837     139     0 0 0 0 0 0    1807   12.80   -1.14  1.0000
   3   6   8    2734      62     0 0 0 0 0 0     461   29.27   -0.54  1.0000
   4   6   8    3112     845     0 0 0 0 0 0   34575  122.98    1.06  1.0000
   5   6   8    5654     450     0 0 0 0 0 0   12633  -35.16    0.41  1.0000
   6   6   8    6385     632     0 0 0 0 0 0   22073  -64.85   -0.86  1.0000
   7   6   8       0      68     0 0 0 0 0 0     170   11.77   -0.25  1.0000
   8   6   8    2440      95     0 0 0 0 0 0    1001  -16.74   -1.12  1.0000
   9   6   8   15869     266     0 0 0 0 0 0    8606   31.40   -0.12  1.0000
  10   6   8    2012     278     0 0 0 0 0 0    6752   35.22    1.36  1.0000
  11   6   8     193      62     0 0 0 0 0 0     339    4.28    0.57  1.0000
  12   6   8     153      59     0 0 0 0 0 0     598  -11.45   -0.29  1.0000
  13   6   8     189      53     0 0 0 0 0 0     235   -1.59    0.22  1.0000
  14   6   8     197      38     0 0 0 0 0 0     346  -27.80   -0.04  1.0000
  15   6   8      10      36     0 0 0 0 0 0      27    5.73   -0.12  1.0000
  16   6   8     552      41     0 0 0 0 0 0     199    9.37   -0.18  1.0000
  17   6   8     924      70     0 0 0 0 0 0    1850  -11.91   -0.21  1.0000
  18   6   8       7      36     0 0 0 0 0 0     -36   -2.45    0.05  1.0000
  19   6   8     897      54     0 0 0 0 0 0    1079   -2.75    0.02  1.0000
  20   6   8     349      52     0 0 0 0 0 0     962  -11.68    0.12  1.0000
  21   6   8      22      43     0 0 0 0 0 0      26   -0.36   -0.22  1.0000
  22   6   8     399      37     0 0 0 0 0 0     173    6.59   -0.25  1.0000
  23   6   8     241      51     0 0 0 0 0 0     355   -3.14   -0.11  1.0000
   1   7   8     118     100     0 0 0 0 0 0    1779  -29.65    0.27  1.0000
   2   7   8    2669      71     0 0 0 0 0 0     207  -36.29   -0.16  1.0000
   3   7   8   21261    1205     0 0 0 0 0 0   44232   60.99    0.27  1.0000
   4   7   8   70097    1978     0 0 0 0 0 0   66747    6.05    0.24  1.0000
   5   7   8   37449    1097     0 0 0 0 0 0   35848    4.00   -0.65  1.0000
   6   7   8   13443     428     0 0 0 0 0 0   14077    2.69   -1.21  1.0000
   7   7   8    7474     214     0 0 0 0 0 0    2823  -31.85    0.78  1.0000
   8   7   8   38092     887     0 0 0 0 0 0   35003    7.68   -0.05  1.0000
   9   7   8    5486     178     0 0 0 0 0 0    3708   12.57   -0.08  1.0000
  10   7   8    2331      99     0 0 0 0 0 0    1446   -9.86   -0.13  1.0000
  11   7   8     870     103     0 0 0 0 0 0    1307   -6.25    0.83  1.0000
  12   7   8    2034      56     0 0 0 0 0 0     304   26.76    0.30  1.0000
  13   7   8     115      40     0 0 0 0 0 0      16  -13.39    0.02  1.0000
  14   7   8    4834     148     0 0 0 0 0 0    8015  -18.92    0.02  1.0000
  15   7   8       9      34     0 0 0 0 0 0      12   -1.54    0.06  1.0000
  16   7   8    4846     128     0 0 0 0 0 0    5848    6.54   -0.15  1.0000
  17   7   8     477      45     0 0 0 0 0 0     510    0.72    0.05  1.0000
  18   7   8    5895     155     0 0 0 0 0 0    6729   -5.01   -0.09  1.0000
  19   7   8    1354      80     0 0 0 0 0 0    1551   -2.47    0.04  1.0000
  20   7   8    3869     111     0 0 0 0 0 0    4258    2.93    0.05  1.0000
  21   7   8    1023      61     0 0 0 0 0 0    1225    2.87    0.20  1.0000
  22   7   8    2151      76     0 0 0 0 0 0    2570   -4.19    0.11  1.0000
  23   7   8       0      30     0 0 0 0 0 0      -7    0.59    0.03  1.0000
   0   8   8    5195     254     0 0 0 0 0 0    3502  -12.32    0.08  1.0000
   1   8   8    6608     149     0 0 0 0 0 0    3908  -17.94    0.14  1.0000
   2   8   8   13293     274     0 0 0 0 0 0    8833   20.33   -0.45  1.0000
   3   8   8    8851     278     0 0 0 0 0 0    9137   -1.42   -0.01  1.0000
   4   8   8     154      63     0 0 0 0 0 0      48   -8.93    1.19  1.0000
   5   8   8   10510     446     0 0 0 0 0 0   15198   19.64   -0.64  1.0000
   6   8   8    3846     172     0 0 0 0 0 0    3473    2.94   -0.15  1.0000
   7   8   8    2826      84     0 0 0 0 0 0     907  -21.82   -0.32  1.0000
   8   8   8    1161      86     0 0 0 0 0 0     612    9.09   -0.62  1.0000
   9   8   8    4336     129     0 0 0 0 0 0    3510    6.24    0.18  1.0000
  10   8   8      81      58     0 0 0 0 0 0      73   -0.45   -0.07  1.0000
  11   8   8    5999     214     0 0 0 0 0 0    8109   11.91    0.33  1.0000
  12   8   8   13086     270     0 0 0 0 0 0   15174   -8.35   -0.04  1.0000
  13   8   8     906      43     0 0 0 0 0 0     400    9.69    0.08  1.0000
  14   8   8    9429     207     0 0 0 0 0 0    9678    1.23   -0.15  1.0000
  15   8   8     317      35     0 0 0 0 0 0     114   -7.00   -0.18  1.0000
  16   8   8    8135     165     0 0 0 0 0 0    7939    1.07   -0.30  1.0000
  17   8   8     107      42     0 0 0 0 0 0     155   -1.99   -0.33  1.0000
  18   8   8    3376      70     0 0 0 0 0 0    1890  -13.89   -0.04  1.0000
  19   8   8     436      42     0 0 0 0 0 0     401    0.82   -0.16  1.0000
  20   8   8     611      46     0 0 0 0 0 0     782    3.08   -0.10  1.0000
  21   8   8     181      34     0 0 0 0 0 0     169   -0.43    0.10  1.0000
  22   8   8     695      42     0 0 0 0 0 0     662    0.61   -0.12  1.0000
   1   9   8     952      74     0 0 0 0 0 0    1095    2.09    0.32  1.0000
   2   9   8     417     126     0 0 0 0 0 0    3350   35.57    0.16  1.0000
   3   9   8   11945     338     0 0 0 0 0 0   12209    1.14   -0.01  1.0000
   4   9   8    2382     295     0 0 0 0 0 0    9986  -48.44   -0.29  1.0000
   5   9   8    1030      77     0 0 0 0 0 0     227   16.41    0.10  1.0000
   6   9   8    6474     181     0 0 0 0 0 0    3249  -22.54    0.41  1.0000
   7   9   8   11050     312     0 0 0 0 0 0   11205    0.73   -0.43  1.0000
   8   9   8     634      57     0 0 0 0 0 0      35   28.85    0.02  1.0000
   9   9   8     456      94     0 0 0 0 0 0     598   -2.95    0.33  1.0000
  10   9   8    2386      89     0 0 0 0 0 0    2806    3.90    0.30  1.0000
  11   9   8     385      38     0 0 0 0 0 0      75  -10.98   -0.01  1.0000
  12   9   8       2      51     0 0 0 0 0 0     259  -14.13    0.05  1.0000
  13   9   8    1407      65     0 0 0 0 0 0    1521    1.41    0.03  1.0000
  14   9   8     317      55     0 0 0 0 0 0    1076   14.17   -0.10  1.0000
  15   9   8     389      50     0 0 0 0 0 0     617   -4.85    0.21  1.0000
  16   9   8     998      63     0 0 0 0 0 0    1612    8.18    0.14  1.0000
  17   9   8    1996      60     0 0 0 0 0 0    1572   -4.78    0.05  1.0000
  18   9   8     967      59     0 0 0 0 0 0    1666   -9.31   -0.07  1.0000
  19   9   8     355      39     0 0 0 0 0 0     415   -1.50    0.13  1.0000
  20   9   8    1705      62     0 0 0 0 0 0    1706    0.05   -0.18  1.0000
  21   9   8      74      32     0 0 0 0 0 0     151    3.69    0.02  1.0000
   0  10   8   29280     892     0 0 0 0 0 0   22779  -19.24    0.06  1.0000
   1  10   8    5030     233     0 0 0 0 0 0    7350   14.11    0.09  1.0000
   2  10   8     887      69     0 0 0 0 0 0     204   18.28    0.22  1.0000
   3  10   8    5168     176     0 0 0 0 0 0    4770    2.76   -0.60  1.0000
   4  10   8   11145     392     0 0 0 0 0 0   14073   12.34    0.71  1.0000
   5  10   8    2844     130     0 0 0 0 0 0    2590   -2.30   -0.04  1.0000
   6  10   8    1028     202     0 0 0 0 0 0    4992  -36.49    0.10  1.0000
   7  10   8    1786      58     0 0 0 0 0 0    1298   -5.89   -0.20  1.0000
   8  10   8     221      55     0 0 0 0 0 0    1048   16.72    0.08  1.0000
   9  10   8    5695     128     0 0 0 0 0 0    5529    1.04    0.18  1.0000
  10  10   8    2292     110     0 0 0 0 0 0    3968   14.62   -0.28  1.0000
  11  10   8    2589      90     0 0 0 0 0 0    2573   -0.11   -0.25  1.0000
  12  10   8   16605     442     0 0 0 0 0 0   21844  -17.99   -0.17  1.0000
  13  10   8    2999      87     0 0 0 0 0 0    2371    5.81   -0.05  1.0000
  14  10   8   14525     332     0 0 0 0 0 0   14911    1.51    0.05  1.0000
  15  10   8     305      55     0 0 0 0 0 0     358    1.48   -0.06  1.0000
  16  10   8   12457     276     0 0 0 0 0 0   11324    4.95   -0.09  1.0000
  17  10   8     398      48     0 0 0 0 0 0     398   -0.06    0.18  1.0000
  18  10   8     678      46     0 0 0 0 0 0     453   -4.59    0.07  1.0000
  19  10   8      20      33     0 0 0 0 0 0       9   -1.33   -0.02  1.0000
  20  10   8      27      45     0 0 0 0 0 0       6   -2.66    0.01  1.0000
   1  11   8    1065      84     0 0 0 0 0 0     965    1.48    0.06  1.0000
   2  11   8    1618     118     0 0 0 0 0 0    2524   -9.45   -0.34  1.0000
   3  11   8     427      59     0 0 0 0 0 0     798    7.20   -0.39  1.0000
   4  11   8    5461     160     0 0 0 0 0 0    5888    2.68    0.17  1.0000
   5  11   8      15      39     0 0 0 0 0 0      28   -1.38    0.55  1.0000
   6  11   8     676      54     0 0 0 0 0 0     981   -5.06    0.39  1.0000
   7  11   8     102      64     0 0 0 0 0 0     179    3.17   -0.35  1.0000
   8  11   8     324      83     0 0 0 0 0 0    1206  -15.81    0.20  1.0000
   9  11   8     523      63     0 0 0 0 0 0     748    4.24    0.10  1.0000
  10  11   8     164      53     0 0 0 0 0 0     460    8.16   -0.60  1.0000
  11  11   8     200      38     0 0 0 0 0 0      89   -4.49    0.20  1.0000
  12  11   8    2544      78     0 0 0 0 0 0    2030    5.09    0.15  1.0000
  13  11   8     380      44     0 0 0 0 0 0     265   -3.05   -0.03  1.0000
  14  11   8     175      45     0 0 0 0 0 0     147    1.08   -0.06  1.0000
  15  11   8       5      39     0 0 0 0 0 0       1   -1.28   -0.03  1.0000
  16  11   8     552      52     0 0 0 0 0 0     586   -0.68    0.11  1.0000
  17  11   8     283      40     0 0 0 0 0 0     203   -2.43   -0.08  1.0000
  18  11   8     299      38     0 0 0 0 0 0     153    4.70    0.00  1.0000
  19  11   8      81      32     0 0 0 0 0 0      70   -0.68    0.33  1.0000
   0  12   8    8758     377     0 0 0 0 0 0   11071   11.09    0.02  1.0000
   1  12   8    4042     177     0 0 0 0 0 0    3672   -2.91    0.39  1.0000
   2  12   8   13387     291     0 0 0 0 0 0   14306   -3.75    0.32  1.0000
   3  12   8     637      45     0 0 0 0 0 0     305    7.50    0.41  1.0000
   4  12   8    1287      63     0 0 0 0 0 0    1176   -1.70    0.65  1.0000
   5  12   8     382      49     0 0 0 0 0 0     627    5.31   -0.52  1.0000
   6  12   8    2601      94     0 0 0 0 0 0    2365    2.23    0.25  1.0000
   7  12   8     259      39     0 0 0 0 0 0      44  -12.22    1.25  1.0000
   8  12   8      52      39     0 0 0 0 0 0     -13    6.82    0.07  1.0000
   9  12   8     850      58     0 0 0 0 0 0    1188   -5.02   -0.28  1.0000
  10  12   8    5218      96     0 0 0 0 0 0    2959  -17.05   -0.14  1.0000
  11  12   8    2881     113     0 0 0 0 0 0    4056    9.54    0.08  1.0000
  12  12   8    5707     138     0 0 0 0 0 0    4705    6.68   -0.11  1.0000
  13  12   8     537      68     0 0 0 0 0 0     600   -1.27   -0.04  1.0000
  14  12   8   11911     309     0 0 0 0 0 0   13889    8.29    0.07  1.0000
  15  12   8    2462      82     0 0 0 0 0 0    2223   -2.35   -0.12  1.0000
  16  12   8    6844     211     0 0 0 0 0 0    8540   -9.24    0.19  1.0000
  17  12   8      61      34     0 0 0 0 0 0      45    1.40    0.02  1.0000
  18  12   8    2285     113     0 0 0 0 0 0    2203   -0.85    0.13  1.0000
   1  13   8     521      59     0 0 0 0 0 0     977    8.00   -0.50  1.0000
   2  13   8    1628      76     0 0 0 0 0 0    2003   -4.23    0.47  1.0000
   3  13   8      12      41     0 0 0 0 0 0      19   -7.34    0.05  1.0000
   4  13   8    7318     310     0 0 0 0 0 0    7845    2.88   -0.01  1.0000
   5  13   8     292      44     0 0 0 0 0 0     357    1.63    0.51  1.0000
   6  13   8    5975     244     0 0 0 0 0 0    5866    0.65    0.21  1.0000
   7  13   8      61      37     0 0 0 0 0 0     -37    7.38   -0.07  1.0000
   8  13   8    6846     175     0 0 0 0 0 0    7134    1.68   -0.31  1.0000
   9  13   8    1037      49     0 0 0 0 0 0     712   -5.23   -0.30  1.0000
  10  13   8     105      35     0 0 0 0 0 0      36   -9.40   -1.06  1.0000
  11  13   8     139      38     0 0 0 0 0 0     223   -3.12    0.60  1.0000
  12  13   8      46      35     0 0 0 0 0 0      24   -1.82   -0.07  1.0000
  13  13   8     359      59     0 0 0 0 0 0     681    6.76   -0.02  1.0000
  14  13   8     560      53     0 0 0 0 0 0     914    6.24   -0.09  1.0000
  15  13   8      64      36     0 0 0 0 0 0      30   -2.40    0.03  1.0000
  16  13   8     310      39     0 0 0 0 0 0     212    2.95   -0.10  1.0000
   0  14   8    5394     120     0 0 0 0 0 0    2760  -19.79   -0.93  1.0000
   1  14   8    1421     112     0 0 0 0 0 0    1420   -0.10    0.47  1.0000
   2  14   8    2217      70     0 0 0 0 0 0    1502    7.86    0.65  1.0000
   3  14   8    2997      84     0 0 0 0 0 0    2379    5.64    0.35  1.0000
   4  14   8    2504     113     0 0 0 0 0 0    3520    8.80    0.38  1.0000
   5  14   8     209      42     0 0 0 0 0 0     137   -2.62   -0.11  1.0000
   6  14   8       9      39     0 0 0 0 0 0      48   -3.69    0.23  1.0000
   7  14   8       2      38     0 0 0 0 0 0      44   -6.52    1.07  1.0000
   8  14   8     156      37     0 0 0 0 0 0      84   -3.15    0.22  1.0000
   9  14   8     411      38     0 0 0 0 0 0     237    4.73   -0.06  1.0000
  10  14   8    3078      97     0 0 0 0 0 0    3564    3.98    0.22  1.0000
  11  14   8     673      42     0 0 0 0 0 0     637   -0.60   -0.44  1.0000
  12  14   8    2894     104     0 0 0 0 0 0    3180   -2.45   -0.12  1.0000
  13  14   8     854      50     0 0 0 0 0 0     896   -0.71    0.18  1.0000
  14  14   8    4150     126     0 0 0 0 0 0    4202    0.38    0.05  1.0000
   1  15   8      19      43     0 0 0 0 0 0      45    2.25   -0.37  1.0000
   2  15   8    2449     145     0 0 0 0 0 0    5413  -22.90   -0.17  1.0000
   3  15   8    2263      85     0 0 0 0 0 0    2628   -3.54    0.31  1.0000
   4  15   8    4299     178     0 0 0 0 0 0    6257   12.98   -0.24  1.0000
   5  15   8     607      61     0 0 0 0 0 0    1010    6.82    0.10  1.0000
   6  15   8   13401     268     0 0 0 0 0 0   10441   12.93    0.01  1.0000
   7  15   8    1829      74     0 0 0 0 0 0    2113   -3.05   -0.04  1.0000
   8  15   8    5285      96     0 0 0 0 0 0    3197  -15.37   -0.35  1.0000
   9  15   8     593      40     0 0 0 0 0 0     455   -2.97    0.24  1.0000
  10  15   8    4283     108     0 0 0 0 0 0    4057    1.73   -0.47  1.0000
  11  15   8    1875      60     0 0 0 0 0 0    1598    3.16   -0.08  1.0000
  12  15   8       0      31     0 0 0 0 0 0      -1   -0.02   -0.02  1.0000
   0  16   8     742      65     0 0 0 0 0 0     536    3.87   -0.63  1.0000
   1  16   8     891      82     0 0 0 0 0 0    1059    2.57   -0.31  1.0000
   2  16   8     118      37     0 0 0 0 0 0      88   -1.29    0.75  1.0000
   3  16   8     445      50     0 0 0 0 0 0     418    0.61    0.16  1.0000
   4  16   8      60      37     0 0 0 0 0 0      45   -1.10   -0.27  1.0000
   5  16   8       1      32     0 0 0 0 0 0      -6   -1.13    0.10  1.0000
   6  16   8     450      38     0 0 0 0 0 0     346    2.46    0.13  1.0000
   7  16   8     628      42     0 0 0 0 0 0     623   -0.08   -0.13  1.0000
   8  16   8      10      34     0 0 0 0 0 0      10    0.06    0.27  1.0000
   9  16   8    1042      64     0 0 0 0 0 0     932    1.65    0.06  1.0000
   1  17   8       3      45     0 0 0 0 0 0     -15   -1.52   -0.15  1.0000
   2  17   8    2376     126     0 0 0 0 0 0    2872   -4.51   -0.77  1.0000
   3  17   8     217      49     0 0 0 0 0 0     171    1.57    0.12  1.0000
   4  17   8    6805     392     0 0 0 0 0 0    7170    2.08    0.06  1.0000
   1   1   9     359     178     0 0 0 0 0 0    9967   76.41   -0.23  1.0000
   2   1   9    1108      41     0 0 0 0 0 0     689  -56.11   -0.54  1.0000
   3   1   9   76309    1432     0 0 0 0 0 0   84326   13.45   -0.80  1.0000
   4   1   9   31906     531     0 0 0 0 0 0   29721   -5.90    0.18  1.0000
   5   1   9   13592     399     0 0 0 0 0 0   24625  -38.38   -0.37  1.0000
   6   1   9   17133     319     0 0 0 0 0 0   18660   -5.39   -0.19  1.0000
   7   1   9   35690     625     0 0 0 0 0 0   37392    4.21    0.21  1.0000
   8   1   9    4407      51     0 0 0 0 0 0    1026  -33.06   -0.01  1.0000
   9   1   9   34256     912     0 0 0 0 0 0   33518    1.92   -0.17  1.0000
  10   1   9      12      46     0 0 0 0 0 0      -5   -3.27   -0.01  1.0000
  11   1   9   12800     254     0 0 0 0 0 0    7874  -23.27    0.34  1.0000
  12   1   9     266      44     0 0 0 0 0 0     -16   15.41    0.14  1.0000
  13   1   9      13     120     0 0 0 0 0 0    1514  -33.84   -0.06  1.0000
  14   1   9    5678     184     0 0 0 0 0 0    4956   -4.69    0.17  1.0000
  15   1   9    1790     100     0 0 0 0 0 0    1718    0.80    0.13  1.0000
  16   1   9     960      45     0 0 0 0 0 0     500    8.18    0.08  1.0000
  17   1   9   12462     213     0 0 0 0 0 0   10471   -8.88    0.09  1.0000
  18   1   9     493      40     0 0 0 0 0 0     249    6.06   -0.33  1.0000
  19   1   9    8664     172     0 0 0 0 0 0    7546    5.99   -0.21  1.0000
  20   1   9      27      41     0 0 0 0 0 0      57    1.88    1.52  1.0000
  21   1   9   14819     317     0 0 0 0 0 0   14473   -1.37    0.05  1.0000
  22   1   9     283      44     0 0 0 0 0 0     181    3.15   -0.35  1.0000
  23   1   9    3286     100     0 0 0 0 0 0    3135    1.31   -0.22  1.0000
  24   1   9      10      42     0 0 0 0 0 0     -14   -3.00   -0.19  1.0000
   0   2   9   11766     722     0 0 0 0 0 0   29004  -58.44   -0.87  1.0000
   1   2   9   33467     887     0 0 0 0 0 0   52270   43.26    0.07  1.0000
   2   2   9    5836      48     0 0 0 0 0 0     748   97.51   -0.53  1.0000
   3   2   9    4691     226     0 0 0 0 0 0   11185  -35.33   -0.29  1.0000
   4   2   9     280      42     0 0 0 0 0 0     295  -27.15   -2.49  1.0000
   5   2   9   28858     518     0 0 0 0 0 0   28255   -1.75    1.05  1.0000
   6   2   9     612      52     0 0 0 0 0 0    1037   -7.07    0.68  1.0000
   7   2   9    5693     109     0 0 0 0 0 0    4041  -11.16   -1.34  1.0000
   8   2   9    3430     353     0 0 0 0 0 0   14395  -58.00   -0.69  1.0000
   9   2   9    7957     199     0 0 0 0 0 0    6190    9.93    0.44  1.0000
  10   2   9    2421     299     0 0 0 0 0 0    8661   41.43    0.55  1.0000
  11   2   9   11850     385     0 0 0 0 0 0   11176   -3.00    0.09  1.0000
  12   2   9    1604     203     0 0 0 0 0 0    6247  -36.86    0.09  1.0000
  13   2   9   15867     399     0 0 0 0 0 0   12870   11.85    0.22  1.0000
  14   2   9    1242     186     0 0 0 0 0 0    2320   12.21   -0.27  1.0000
  15   2   9    4806     152     0 0 0 0 0 0    3609   -8.83   -0.06  1.0000
  16   2   9     494      43     0 0 0 0 0 0     762    5.10   -0.02  1.0000
  17   2   9     306      40     0 0 0 0 0 0     273    0.99   -0.04  1.0000
  18   2   9     712      43     0 0 0 0 0 0     474    4.70   -0.41  1.0000
  19   2   9      25      37     0 0 0 0 0 0      24   -0.06   -0.24  1.0000
  20   2   9      27      39     0 0 0 0 0 0      -2   -4.89    0.08  1.0000
  21   2   9      41      40     0 0 0 0 0 0      58    2.00    0.00  1.0000
  22   2   9     649      46     0 0 0 0 0 0     381    5.63    0.16  1.0000
  23   2   9     318      44     0 0 0 0 0 0     309    0.31   -0.23  1.0000
  24   2   9     262      43     0 0 0 0 0 0     300   -1.09    0.05  1.0000
   1   3   9    1287     140     0 0 0 0 0 0    5452   35.95   -0.36  1.0000
   2   3   9    7588      65     0 0 0 0 0 0    2161   38.48   -0.06  1.0000
   3   3   9     144      46     0 0 0 0 0 0     914   30.63   -0.48  1.0000
   4   3   9   27124     276     0 0 0 0 0 0   15310  -38.67   -1.04  1.0000
   5   3   9   11678     282     0 0 0 0 0 0   15687  -16.43    0.67  1.0000
   6   3   9   17249     445     0 0 0 0 0 0   21641  -14.92    0.15  1.0000
   7   3   9   28578     729     0 0 0 0 0 0   24445  -12.10    0.44  1.0000
   8   3   9     182     148     0 0 0 0 0 0    2062  -30.12    1.65  1.0000
   9   3   9   12841     254     0 0 0 0 0 0    7377   26.11   -0.42  1.0000
  10   3   9     896     181     0 0 0 0 0 0    2179   15.82    0.06  1.0000
  11   3   9   20485     431     0 0 0 0 0 0    9557  -42.96   -0.37  1.0000
  12   3   9    3421     187     0 0 0 0 0 0    4749   -9.86    0.34  1.0000
  13   3   9     311     100     0 0 0 0 0 0     696   -8.24    0.82  1.0000
  14   3   9     953      87     0 0 0 0 0 0    1517    7.65    0.00  1.0000
  15   3   9    4150     188     0 0 0 0 0 0    7308  -19.94    0.09  1.0000
  16   3   9     254      37     0 0 0 0 0 0     242   -0.36   -0.05  1.0000
  17   3   9    6397     155     0 0 0 0 0 0    6928    3.10   -0.02  1.0000
  18   3   9    1003      70     0 0 0 0 0 0    2118   13.57    0.09  1.0000
  19   3   9   11017     215     0 0 0 0 0 0   11203   -0.84   -0.02  1.0000
  20   3   9       8      38     0 0 0 0 0 0      30   -2.61    0.30  1.0000
  21   3   9    4014     107     0 0 0 0 0 0    4220    1.54   -0.05  1.0000
  22   3   9     115      38     0 0 0 0 0 0      14    7.47   -0.29  1.0000
  23   3   9     953      55     0 0 0 0 0 0    1159   -2.99   -0.28  1.0000
  24   3   9      57      38     0 0 0 0 0 0     123   -3.50    0.23  1.0000
   0   4   9     571     286     0 0 0 0 0 0    4354  -40.10    0.22  1.0000
   1   4   9   85730    1121     0 0 0 0 0 0   62653  -40.26   -0.19  1.0000
   2   4   9    2304      42     0 0 0 0 0 0     271   46.02   -4.47  1.0000
   3   4   9   50507     799     0 0 0 0 0 0   43102   16.22    0.06  1.0000
   4   4   9    1014      59     0 0 0 0 0 0    1227   62.76   -0.19  1.0000
   5   4   9    6620      88     0 0 0 0 0 0    2564  -29.41    0.27  1.0000
   6   4   9      98     244     0 0 0 0 0 0    7933  -74.78   -0.38  1.0000
   7   4   9   16711     542     0 0 0 0 0 0   17812    3.98   -0.46  1.0000
   8   4   9     257      76     0 0 0 0 0 0     483   -5.61   -0.40  1.0000
   9   4   9   12664     562     0 0 0 0 0 0   17283  -17.99    0.67  1.0000
  10   4   9      63      51     0 0 0 0 0 0      75    1.16    0.99  1.0000
  11   4   9   25383     952     0 0 0 0 0 0   31350   16.90   -0.63  1.0000
  12   4   9     141     123     0 0 0 0 0 0    1109  -20.32    0.59  1.0000
  13   4   9   11233     281     0 0 0 0 0 0   10141    5.08   -0.06  1.0000
  14   4   9    4151     144     0 0 0 0 0 0    3743    3.05    0.30  1.0000
  15   4   9    8609     151     0 0 0 0 0 0    8108   -2.60   -0.14  1.0000
  16   4   9    1803     118     0 0 0 0 0 0    2856   10.41   -0.33  1.0000
  17   4   9    5086     134     0 0 0 0 0 0    6028   -6.00   -0.15  1.0000
  18   4   9     276      40     0 0 0 0 0 0     341   -1.76   -0.03  1.0000
  19   4   9    1216      64     0 0 0 0 0 0    1680    5.82   -0.21  1.0000
  20   4   9     147      46     0 0 0 0 0 0     129   -0.74   -0.26  1.0000
  21   4   9     631      49     0 0 0 0 0 0     850    3.90   -0.17  1.0000
  22   4   9      38      33     0 0 0 0 0 0     -19    5.80   -0.12  1.0000
  23   4   9    2637      83     0 0 0 0 0 0    2922   -2.59    0.00  1.0000
  24   4   9     347      41     0 0 0 0 0 0     380   -0.83   -0.11  1.0000
   1   5   9   16033     153     0 0 0 0 0 0    7554   37.60   -0.42  1.0000
   2   5   9    1970      43     0 0 0 0 0 0     165   53.67   -0.43  1.0000
   3   5   9    4604     156     0 0 0 0 0 0    6945  -14.64    0.10  1.0000
   4   5   9     169      47     0 0 0 0 0 0     -14  -12.14   -1.85  1.0000
   5   5   9    3115     151     0 0 0 0 0 0    4849  -13.11    0.15  1.0000
   6   5   9    2635     379     0 0 0 0 0 0   12435  -56.95   -0.37  1.0000
   7   5   9     353     169     0 0 0 0 0 0    4266   43.94    1.30  1.0000
   8   5   9    1227      67     0 0 0 0 0 0     173   20.64    1.40  1.0000
   9   5   9      58      60     0 0 0 0 0 0     264   -8.70   -0.20  1.0000
  10   5   9     613      59     0 0 0 0 0 0     264   -8.03    0.45  1.0000
  11   5   9    1712      65     0 0 0 0 0 0     246  -24.33   -0.06  1.0000
  12   5   9    2857     155     0 0 0 0 0 0    3545   -5.76   -0.01  1.0000
  13   5   9     982     101     0 0 0 0 0 0    2105  -13.73   -0.55  1.0000
  14   5   9       6      37     0 0 0 0 0 0     115   -9.44    0.02  1.0000
  15   5   9      15      35     0 0 0 0 0 0      26    1.19    0.30  1.0000
  16   5   9     377      60     0 0 0 0 0 0    1381   16.77    0.05  1.0000
  17   5   9    1661      73     0 0 0 0 0 0     906  -10.08    0.16  1.0000
  18   5   9     260      42     0 0 0 0 0 0     419   -4.12    0.05  1.0000
  19   5   9    1667      82     0 0 0 0 0 0    1541    1.48    0.00  1.0000
  20   5   9    2425      93     0 0 0 0 0 0    3476    9.18    0.04  1.0000
  21   5   9      55      35     0 0 0 0 0 0      32   -1.78   -0.08  1.0000
  22   5   9    1412      55     0 0 0 0 0 0    1320    1.20   -0.54  1.0000
  23   5   9     880      46     0 0 0 0 0 0     806    1.22   -0.25  1.0000
   0   6   9    6548     857     0 0 0 0 0 0   26005  -75.89   -0.33  1.0000
   1   6   9   48375    1813     0 0 0 0 0 0   75938   52.76   -0.17  1.0000
   2   6   9    3383     363     0 0 0 0 0 0    7473   26.80   -0.80  1.0000
   3   6   9   36830     675     0 0 0 0 0 0   29157   20.03    0.56  1.0000
   4   6   9       8     182     0 0 0 0 0 0    4754   63.52   -0.68  1.0000
   5   6   9     466     157     0 0 0 0 0 0    1745  -58.61   -1.69  1.0000
   6   6   9       5     120     0 0 0 0 0 0    2237  -42.71   -1.45  1.0000
   7   6   9     640      65     0 0 0 0 0 0      32  -18.67    0.71  1.0000
   8   6   9     505      63     0 0 0 0 0 0     271    5.69    0.11  1.0000
   9   6   9   12169     232     0 0 0 0 0 0    6067   30.76    0.78  1.0000
  10   6   9      18      62     0 0 0 0 0 0      64   -9.28    0.61  1.0000
  11   6   9   19251     404     0 0 0 0 0 0   16490   -9.85    0.03  1.0000
  12   6   9     416      75     0 0 0 0 0 0     502   -1.79    0.90  1.0000
  13   6   9   15577     382     0 0 0 0 0 0   18187   -9.45   -0.94  1.0000
  14   6   9    6027     162     0 0 0 0 0 0    6556   -3.14   -0.25  1.0000
  15   6   9   19936     402     0 0 0 0 0 0   22993    9.93    0.01  1.0000
  16   6   9     973      65     0 0 0 0 0 0    1155    2.66   -0.12  1.0000
  17   6   9    3514      92     0 0 0 0 0 0    3254    2.14   -0.06  1.0000
  18   6   9     195      45     0 0 0 0 0 0     549   -9.04    0.20  1.0000
  19   6   9     653      52     0 0 0 0 0 0     945    4.96   -0.04  1.0000
  20   6   9     115      42     0 0 0 0 0 0     434    9.59    0.05  1.0000
  21   6   9     502      42     0 0 0 0 0 0     490   -0.25    0.04  1.0000
  22   6   9     685      44     0 0 0 0 0 0     648   -0.69    0.17  1.0000
  23   6   9    2277      69     0 0 0 0 0 0    2199    0.77    0.10  1.0000
   1   7   9     918     102     0 0 0 0 0 0    1587   -9.00   -0.06  1.0000
   2   7   9       3      75     0 0 0 0 0 0     241  -16.09    0.40  1.0000
   3   7   9    5634     139     0 0 0 0 0 0    2938   19.98   -0.32  1.0000
   4   7   9     179      85     0 0 0 0 0 0     324    4.41   -0.14  1.0000
   5   7   9    4800     244     0 0 0 0 0 0    7769   17.78    1.29  1.0000
   6   7   9     234      73     0 0 0 0 0 0     712  -10.67   -1.53  1.0000
   7   7   9    9401     360     0 0 0 0 0 0   13042  -16.21   -1.61  1.0000
   8   7   9     181      56     0 0 0 0 0 0       0   12.69   -0.34  1.0000
   9   7   9     664      85     0 0 0 0 0 0     893    3.87    0.58  1.0000
  10   7   9    4714     116     0 0 0 0 0 0    2597  -16.75    0.24  1.0000
  11   7   9    5348     200     0 0 0 0 0 0    3283   14.97    0.46  1.0000
  12   7   9    2498     114     0 0 0 0 0 0    4339  -15.03   -0.34  1.0000
  13   7   9     133      53     0 0 0 0 0 0     916  -17.69   -1.11  1.0000
  14   7   9     178      37     0 0 0 0 0 0      42    6.83    0.66  1.0000
  15   7   9     164      36     0 0 0 0 0 0     -20  -12.10    0.04  1.0000
  16   7   9      88      40     0 0 0 0 0 0     359    9.01   -0.76  1.0000
  17   7   9    1673      88     0 0 0 0 0 0    1447    2.74    0.02  1.0000
  18   7   9    1332      78     0 0 0 0 0 0    2335  -11.20    0.17  1.0000
  19   7   9    2625     110     0 0 0 0 0 0    2688    0.56    0.14  1.0000
  20   7   9     631      56     0 0 0 0 0 0    1289   10.21   -0.04  1.0000
  21   7   9    2074     115     0 0 0 0 0 0    2569   -4.91    0.09  1.0000
  22   7   9     565      39     0 0 0 0 0 0     475    1.85    0.08  1.0000
   0   8   9    1947      91     0 0 0 0 0 0     759  -15.69   -0.33  1.0000
   1   8   9   14289     442     0 0 0 0 0 0   20667   22.98    0.61  1.0000
   2   8   9    4099     145     0 0 0 0 0 0    3355   -5.80    0.25  1.0000
   3   8   9   10538     350     0 0 0 0 0 0   13010  -10.81   -0.28  1.0000
   4   8   9     313      64     0 0 0 0 0 0     111    6.80   -0.52  1.0000
   5   8   9      81      70     0 0 0 0 0 0     124   -2.05    0.29  1.0000
   6   8   9    1408     115     0 0 0 0 0 0    1665    3.13   -0.52  1.0000
   7   8   9    1376     127     0 0 0 0 0 0    2510  -12.28    0.55  1.0000
   8   8   9      40      58     0 0 0 0 0 0     127   16.65    0.28  1.0000
   9   8   9    6247     231     0 0 0 0 0 0    8266  -11.28   -0.18  1.0000
  10   8   9     118      60     0 0 0 0 0 0      92    1.23   -0.11  1.0000
  11   8   9    3437     100     0 0 0 0 0 0    2918   -4.40   -0.15  1.0000
  12   8   9    2044      69     0 0 0 0 0 0    1411   -7.22   -0.28  1.0000
  13   8   9   12622     207     0 0 0 0 0 0   10004   11.75   -0.02  1.0000
  14   8   9    1391      63     0 0 0 0 0 0    1281    1.42    0.12  1.0000
  15   8   9    6628     150     0 0 0 0 0 0    5452   -7.25    0.23  1.0000
  16   8   9     250      39     0 0 0 0 0 0     125   -4.89    0.25  1.0000
  17   8   9    1717      59     0 0 0 0 0 0    1449    3.25   -0.05  1.0000
  18   8   9     119      40     0 0 0 0 0 0     275   -5.39   -0.32  1.0000
  19   8   9     355      48     0 0 0 0 0 0     820    9.27    0.02  1.0000
  20   8   9      19      34     0 0 0 0 0 0      75    4.39    0.20  1.0000
  21   8   9     263      35     0 0 0 0 0 0     271    0.22    0.11  1.0000
  22   8   9     120      45     0 0 0 0 0 0     160    1.59   -0.01  1.0000
   1   9   9    2371     131     0 0 0 0 0 0    3760   12.05   -0.66  1.0000
   2   9   9      10     109     0 0 0 0 0 0    2389  -43.16   -0.29  1.0000
   3   9   9    5846     267     0 0 0 0 0 0    8041  -12.62   -0.05  1.0000
   4   9   9     401      73     0 0 0 0 0 0     602    4.28    0.06  1.0000
   5   9   9   10197     312     0 0 0 0 0 0   10342    0.68    0.04  1.0000
   6   9   9      34      78     0 0 0 0 0 0     533   26.96   -1.36  1.0000
   7   9   9   21917     514     0 0 0 0 0 0   19644    7.50    0.05  1.0000
   8   9   9      48      59     0 0 0 0 0 0      61  -13.47   -0.34  1.0000
   9   9   9    6265     150     0 0 0 0 0 0    7155    5.18    0.04  1.0000
  10   9   9    3407     125     0 0 0 0 0 0    2655   -6.44   -0.61  1.0000
  11   9   9    9825     235     0 0 0 0 0 0   11370   -7.08   -0.50  1.0000
  12   9   9    5267     161     0 0 0 0 0 0    6684   -8.69    0.05  1.0000
  13   9   9     144      46     0 0 0 0 0 0     441    8.54    0.14  1.0000
  14   9   9     137      46     0 0 0 0 0 0     597   12.05   -0.37  1.0000
  15   9   9     595      44     0 0 0 0 0 0     281   -7.36   -0.19  1.0000
  16   9   9      31      38     0 0 0 0 0 0     -18   -5.22    0.06  1.0000
  17   9   9   10752     235     0 0 0 0 0 0   11285   -2.40   -0.11  1.0000
  18   9   9     835      49     0 0 0 0 0 0     839   -0.07    0.04  1.0000
  19   9   9    7686     180     0 0 0 0 0 0    7069   -3.46    0.29  1.0000
  20   9   9     239      35     0 0 0 0 0 0     236   -0.07   -0.15  1.0000
  21   9   9    3176     104     0 0 0 0 0 0    2856    2.80   -0.10  1.0000
   0  10   9     694     202     0 0 0 0 0 0    2493   22.28    0.49  1.0000
   1  10   9    2067     203     0 0 0 0 0 0    3917   16.25    0.03  1.0000
   2  10   9     376      99     0 0 0 0 0 0    1350  -16.39    0.03  1.0000
   3  10   9     816      74     0 0 0 0 0 0     200   13.76    0.77  1.0000
   4  10   9     490      98     0 0 0 0 0 0    1632  -17.25   -0.21  1.0000
   5  10   9     269      73     0 0 0 0 0 0     369  -33.17   -0.04  1.0000
   6  10   9    1688      84     0 0 0 0 0 0    2348    6.98   -0.20  1.0000
   7  10   9     728      62     0 0 0 0 0 0    1327    8.92    0.39  1.0000
   8  10   9     267      65     0 0 0 0 0 0    1656   23.01   -0.61  1.0000
   9  10   9     216      41     0 0 0 0 0 0     111   -3.93    0.25  1.0000
  10  10   9       3      39     0 0 0 0 0 0     -16    1.54    0.32  1.0000
  11  10   9    1225      72     0 0 0 0 0 0     711   -7.93   -0.14  1.0000
  12  10   9    2105      80     0 0 0 0 0 0    1950   -1.62   -0.08  1.0000
  13  10   9     959      72     0 0 0 0 0 0    1265   -4.41    0.09  1.0000
  14  10   9     131      43     0 0 0 0 0 0      91    1.87   -0.15  1.0000
  15  10   9     107      43     0 0 0 0 0 0      62    2.40    0.16  1.0000
  16  10   9     471      45     0 0 0 0 0 0     221   -6.52    0.03  1.0000
  17  10   9    1412      58     0 0 0 0 0 0    1065    4.70   -0.06  1.0000
  18  10   9     293      42     0 0 0 0 0 0     252    1.18   -0.06  1.0000
  19  10   9       9      35     0 0 0 0 0 0      12    0.40    0.15  1.0000
  20  10   9      50      43     0 0 0 0 0 0      26   -1.88    0.02  1.0000
   1  11   9    1111      57     0 0 0 0 0 0     299  -15.37   -0.71  1.0000
   2  11   9     165     106     0 0 0 0 0 0    2668  -36.64    0.44  1.0000
   3  11   9    2006      43     0 0 0 0 0 0     291   31.79    0.00  1.0000
   4  11   9     458      63     0 0 0 0 0 0    1448   15.72   -0.17  1.0000
   5  11   9   23742     357     0 0 0 0 0 0   19854  -12.64    0.53  1.0000
   6  11   9     616      48     0 0 0 0 0 0     141   12.33   -0.03  1.0000
   7  11   9   18152     461     0 0 0 0 0 0   22853  -15.65    0.02  1.0000
   8  11   9     462      41     0 0 0 0 0 0      98  -16.28   -1.55  1.0000
   9  11   9   15452     351     0 0 0 0 0 0   18400   10.85   -0.57  1.0000
  10  11   9    1274      78     0 0 0 0 0 0     982   -4.10   -0.26  1.0000
  11  11   9    5297      94     0 0 0 0 0 0    3121   16.06    0.24  1.0000
  12  11   9    1669      61     0 0 0 0 0 0     860   10.91    0.08  1.0000
  13  11   9      41      39     0 0 0 0 0 0      26  -10.82   -0.09  1.0000
  14  11   9    2206      77     0 0 0 0 0 0    2039   -1.71    0.14  1.0000
  15  11   9    3202      96     0 0 0 0 0 0    3060   -1.23    0.20  1.0000
  16  11   9     133      45     0 0 0 0 0 0      90   -2.03   -0.15  1.0000
  17  11   9    6752     174     0 0 0 0 0 0    6563    1.11   -0.11  1.0000
  18  11   9    1011      52     0 0 0 0 0 0     941    1.08   -0.20  1.0000
  19  11   9    5754     330     0 0 0 0 0 0    5866    0.74   -0.22  1.0000
   0  12   9     149      94     0 0 0 0 0 0    1016   18.70   -1.33  1.0000
   1  12   9    1903     262     0 0 0 0 0 0    4893  -25.01    0.20  1.0000
   2  12   9     103      42     0 0 0 0 0 0     143   -1.76    0.75  1.0000
   3  12   9    1057      45     0 0 0 0 0 0     323  -14.29    0.54  1.0000
   4  12   9    1241      45     0 0 0 0 0 0     112  -23.29   -0.57  1.0000
   5  12   9      72      66     0 0 0 0 0 0    1366   27.08    0.07  1.0000
   6  12   9     432      55     0 0 0 0 0 0     855    8.01    0.03  1.0000
   7  12   9      23      43     0 0 0 0 0 0     197   -8.78    0.09  1.0000
   8  12   9     655      45     0 0 0 0 0 0     325    7.18   -0.51  1.0000
   9  12   9      96      41     0 0 0 0 0 0     118  -16.48    0.28  1.0000
  10  12   9    1928      71     0 0 0 0 0 0    1927    0.00   -0.09  1.0000
  11  12   9     250      39     0 0 0 0 0 0     111    5.37   -0.29  1.0000
  12  12   9     102      39     0 0 0 0 0 0      55    2.54    0.20  1.0000
  13  12   9     515      59     0 0 0 0 0 0     776    4.95    0.06  1.0000
  14  12   9     159      37     0 0 0 0 0 0     139    0.78    0.10  1.0000
  15  12   9     910     117     0 0 0 0 0 0    1493   -8.10    0.14  1.0000
  16  12   9     103      46     0 0 0 0 0 0      92   -0.52    0.11  1.0000
  17  12   9     121      40     0 0 0 0 0 0     110   -0.48    0.04  1.0000
   1  13   9    1050      83     0 0 0 0 0 0    2086   12.60   -0.24  1.0000
   2  13   9     365      63     0 0 0 0 0 0     615   -5.40    0.11  1.0000
   3  13   9    8688     272     0 0 0 0 0 0   12007  -15.53    0.03  1.0000
   4  13   9     748      79     0 0 0 0 0 0    1783   14.06    0.09  1.0000
   5  13   9   13376     317     0 0 0 0 0 0   12160   -5.20    0.63  1.0000
   6  13   9    2131      95     0 0 0 0 0 0    2973   -7.90   -0.61  1.0000
   7  13   9   11558     239     0 0 0 0 0 0    9716    8.54   -0.17  1.0000
   8  13   9     387      61     0 0 0 0 0 0    1257  -14.98   -0.16  1.0000
   9  13   9    8196     206     0 0 0 0 0 0    9277    5.56   -0.38  1.0000
  10  13   9    1901     104     0 0 0 0 0 0    3029   10.83   -0.29  1.0000
  11  13   9     136      41     0 0 0 0 0 0     335   -6.50   -0.31  1.0000
  12  13   9    1181      59     0 0 0 0 0 0     969    3.07   -0.01  1.0000
  13  13   9      50      36     0 0 0 0 0 0     118    3.64   -0.03  1.0000
  14  13   9     869      47     0 0 0 0 0 0     647   -3.82   -0.08  1.0000
  15  13   9    2643      94     0 0 0 0 0 0    2901    2.34   -0.11  1.0000
  16  13   9      52      36     0 0 0 0 0 0      46   -0.41    0.03  1.0000
   0  14   9    2130     196     0 0 0 0 0 0    3005    8.24   -0.51  1.0000
   1  14   9    8542     203     0 0 0 0 0 0    8309    1.17    0.34  1.0000
   2  14   9    1614      83     0 0 0 0 0 0    1920   -3.44   -0.08  1.0000
   3  14   9    5012     151     0 0 0 0 0 0    5220    1.39   -0.04  1.0000
   4  14   9      42      44     0 0 0 0 0 0      38   -0.22   -0.20  1.0000
   5  14   9     368      57     0 0 0 0 0 0     626   -5.70    0.24  1.0000
   6  14   9     378      49     0 0 0 0 0 0     515    3.07   -0.20  1.0000
   7  14   9       5      37     0 0 0 0 0 0      37   -3.58   -0.05  1.0000
   8  14   9    2985     111     0 0 0 0 0 0    4113   -8.95   -0.50  1.0000
   9  14   9     988      80     0 0 0 0 0 0    1450    6.37    0.24  1.0000
  10  14   9     219      36     0 0 0 0 0 0     251    0.96    0.03  1.0000
  11  14   9    3530     138     0 0 0 0 0 0    3609   -0.62   -0.05  1.0000
  12  14   9       9      32     0 0 0 0 0 0      51    4.44    0.23  1.0000
  13  14   9    4851     131     0 0 0 0 0 0    4337   -3.60   -0.14  1.0000
  14  14   9      31      42     0 0 0 0 0 0      42   -0.90    0.01  1.0000
   1  15   9     969      54     0 0 0 0 0 0     845   -1.93   -0.32  1.0000
   2  15   9     194      49     0 0 0 0 0 0     442    6.69   -0.51  1.0000
   3  15   9     977      54     0 0 0 0 0 0     565    7.11    0.37  1.0000
   4  15   9      19      63     0 0 0 0 0 0      51    2.58   -0.28  1.0000
   5  15   9    1845     150     0 0 0 0 0 0    1656   -2.18    0.09  1.0000
   6  15   9     145      39     0 0 0 0 0 0      53   -4.61    0.16  1.0000
   7  15   9    1436     134     0 0 0 0 0 0    1882   -5.21   -0.15  1.0000
   8  15   9     177      48     0 0 0 0 0 0     326   -4.49   -0.08  1.0000
   9  15   9    1591      69     0 0 0 0 0 0    2033    4.98   -0.11  1.0000
  10  15   9    1109      55     0 0 0 0 0 0    1430    4.27    0.05  1.0000
  11  15   9     140      47     0 0 0 0 0 0     241    3.51   -0.08  1.0000
   0  16   9    3367     177     0 0 0 0 0 0    3962    4.65    0.00  1.0000
   1  16   9    9375     265     0 0 0 0 0 0   10911   -7.22   -0.44  1.0000
   2  16   9    2170      90     0 0 0 0 0 0    2658   -4.69   -0.30  1.0000
   3  16   9    3867     121     0 0 0 0 0 0    3795   -0.54   -0.10  1.0000
   4  16   9     246      43     0 0 0 0 0 0     338    2.55    0.08  1.0000
   5  16   9    1118      46     0 0 0 0 0 0     727    6.20    0.17  1.0000
   6  16   9     215      38     0 0 0 0 0 0     343    3.64   -0.14  1.0000
   7  16   9     189      42     0 0 0 0 0 0     393   -5.81    0.21  1.0000
   8  16   9     880      81     0 0 0 0 0 0    1206   -4.78   -0.06  1.0000
   1  17   9     167      37     0 0 0 0 0 0      59    5.00   -0.52  1.0000
   2  17   9     140      46     0 0 0 0 0 0      34    5.71   -0.35  1.0000
   0   0  10    1805     823     0 0 0 0 0 0   21249 -100.21    0.40  1.0000
   1   0  10    2927    1482     0 0 0 0 0 0   62309  185.01   -0.09  1.0000
   2   0  10   30184     852     0 0 0 0 0 0   34965   12.68   -0.52  1.0000
   3   0  10    5562     530     0 0 0 0 0 0   21676  -68.63   -0.08  1.0000
   4   0  10   14329     301     0 0 0 0 0 0   11977    9.74    0.03  1.0000
   5   0  10     532     370     0 0 0 0 0 0    7124 -101.37    0.81  1.0000
   6   0  10   19456     577     0 0 0 0 0 0   22603   10.28   -0.50  1.0000
   7   0  10   38960     796     0 0 0 0 0 0   33485  -13.58   -0.65  1.0000
   8   0  10      33      81     0 0 0 0 0 0     448  -22.57    0.25  1.0000
   9   0  10    3602      61     0 0 0 0 0 0       5   54.91    0.21  1.0000
  10   0  10   14345     353     0 0 0 0 0 0    7562   31.34   -0.28  1.0000
  11   0  10      39     234     0 0 0 0 0 0    5153  -72.75   -0.18  1.0000
  12   0  10   30301    1160     0 0 0 0 0 0   28800   -4.14   -0.09  1.0000
  13   0  10    2163     156     0 0 0 0 0 0     541   22.16    0.24  1.0000
  14   0  10   22359     778     0 0 0 0 0 0   17113   17.82    0.04  1.0000
  15   0  10    1870     219     0 0 0 0 0 0    1527    3.93    0.20  1.0000
  16   0  10   22894     572     0 0 0 0 0 0   22351   -1.71   -0.06  1.0000
  17   0  10     129      65     0 0 0 0 0 0     -17   10.72    0.22  1.0000
  18   0  10    1877     131     0 0 0 0 0 0    2668   -7.92   -0.06  1.0000
  19   0  10     236      63     0 0 0 0 0 0      85    5.92   -0.02  1.0000
  20   0  10    1056     100     0 0 0 0 0 0    1075    0.29   -0.11  1.0000
  21   0  10     138      76     0 0 0 0 0 0     291    4.99    0.14  1.0000
  22   0  10    6950     307     0 0 0 0 0 0    7287    1.90    0.00  1.0000
  23   0  10      60      85     0 0 0 0 0 0     109    2.57   -0.06  1.0000
  24   0  10    3383     292     0 0 0 0 0 0    3987   -4.72   -0.22  1.0000
   1   1  10   10608     505     0 0 0 0 0 0   29345  -64.54    0.33  1.0000
   2   1  10      87     110     0 0 0 0 0 0    1793   32.01    0.05  1.0000
   3   1  10    4105      43     0 0 0 0 0 0     345   76.17   -0.62  1.0000
   4   1  10     374     151     0 0 0 0 0 0    7233  -62.08   -0.78  1.0000
   5   1  10     728      75     0 0 0 0 0 0    2797   24.46    0.86  1.0000
   6   1  10   15754     217     0 0 0 0 0 0   10831  -20.42    0.22  1.0000
   7   1  10      36     152     0 0 0 0 0 0    6480  -70.47   -0.01  1.0000
   8   1  10       5      95     0 0 0 0 0 0    2066   41.24    0.30  1.0000
   9   1  10    3083     330     0 0 0 0 0 0    9234   38.33   -0.01  1.0000
  10   1  10   11576     291     0 0 0 0 0 0    9749   -8.42    0.29  1.0000
  11   1  10     109      49     0 0 0 0 0 0     234    4.59    0.09  1.0000
  12   1  10    1174      62     0 0 0 0 0 0     496  -11.35    0.04  1.0000
  13   1  10     527      63     0 0 0 0 0 0     427   -2.12   -0.53  1.0000
  14   1  10      46      63     0 0 0 0 0 0      61   13.73   -0.28  1.0000
  15   1  10     528      48     0 0 0 0 0 0      56  -15.67    0.24  1.0000
  16   1  10    1287      78     0 0 0 0 0 0    2114    9.61   -0.17  1.0000
  17   1  10     597      43     0 0 0 0 0 0      43   16.88   -0.38  1.0000
  18   1  10      16      44     0 0 0 0 0 0      35   -8.12   -0.23  1.0000
  19   1  10    2098      64     0 0 0 0 0 0    1435   -7.50    0.23  1.0000
  20   1  10    2811      94     0 0 0 0 0 0    2623   -1.73    0.17  1.0000
  21   1  10     625      55     0 0 0 0 0 0     503    2.44    0.03  1.0000
  22   1  10     277      47     0 0 0 0 0 0     181    3.10   -0.52  1.0000
  23   1  10      13      49     0 0 0 0 0 0      23   -1.10    0.14  1.0000
  24   1  10     605      61     0 0 0 0 0 0     607    0.03    0.04  1.0000
   0   2  10    7486    1198     0 0 0 0 0 0   49009 -128.01    0.95  1.0000
   1   2  10    3462      65     0 0 0 0 0 0    1064  -24.84   -0.72  1.0000
   2   2  10   61517    1415     0 0 0 0 0 0   78537   30.62   -0.82  1.0000
   3   2  10    1367     116     0 0 0 0 0 0    4219  -26.49    0.62  1.0000
   4   2  10     587      75     0 0 0 0 0 0     868   48.52    0.59  1.0000
   5   2  10      80      61     0 0 0 0 0 0    1483  -44.54    0.60  1.0000
   6   2  10   20004     150     0 0 0 0 0 0    5910  -61.32    1.23  1.0000
   7   2  10    3822     163     0 0 0 0 0 0    6170   15.83   -0.11  1.0000
   8   2  10    5647     221     0 0 0 0 0 0    6271    3.82    0.16  1.0000
   9   2  10     471     204     0 0 0 0 0 0    5459  -49.43   -0.10  1.0000
  10   2  10    2421      67     0 0 0 0 0 0     158   45.83   -0.73  1.0000
  11   2  10    1753      95     0 0 0 0 0 0    1547   -2.39   -0.10  1.0000
  12   2  10   18821     500     0 0 0 0 0 0   15816  -10.98    0.74  1.0000
  13   2  10     194      90     0 0 0 0 0 0    1044   17.39    0.36  1.0000
  14   2  10   21997     812     0 0 0 0 0 0   21929    0.20    0.15  1.0000
  15   2  10    1209     129     0 0 0 0 0 0    1936   -8.71   -0.34  1.0000
  16   2  10   13601     311     0 0 0 0 0 0   15915    9.06   -0.01  1.0000
  17   2  10    1177      87     0 0 0 0 0 0    1825    7.96   -0.10  1.0000
  18   2  10    3828     113     0 0 0 0 0 0    3956   -1.00    0.17  1.0000
  19   2  10     673      39     0 0 0 0 0 0      73   16.53   -0.17  1.0000
  20   2  10     225      46     0 0 0 0 0 0     352   -3.57    0.07  1.0000
  21   2  10      23      40     0 0 0 0 0 0      25    0.20    0.01  1.0000
  22   2  10    1511      65     0 0 0 0 0 0    1340   -2.12   -0.29  1.0000
  23   2  10     648      53     0 0 0 0 0 0     701    0.96    0.04  1.0000
  24   2  10    6227     196     0 0 0 0 0 0    6450   -1.34    0.00  1.0000
   1   3  10      90      56     0 0 0 0 0 0     471  -29.29   -0.94  1.0000
   2   3  10   16249      97     0 0 0 0 0 0    3867  -62.05   -0.16  1.0000
   3   3  10    4168      82     0 0 0 0 0 0    2647   12.44   -0.98  1.0000
   4   3  10   17492     475     0 0 0 0 0 0   26267  -28.31    0.26  1.0000
   5   3  10    1877     108     0 0 0 0 0 0    2955   10.38    0.93  1.0000
   6   3  10   33623     871     0 0 0 0 0 0   32405   -3.24    0.58  1.0000
   7   3  10     792     143     0 0 0 0 0 0    1963   15.28    1.03  1.0000
   8   3  10   26485     903     0 0 0 0 0 0   26367    0.29    0.58  1.0000
   9   3  10     738      63     0 0 0 0 0 0     208  -12.20   -0.17  1.0000
  10   3  10   13859     344     0 0 0 0 0 0   11627   -9.40    0.20  1.0000
  11   3  10      36      57     0 0 0 0 0 0      40   -0.35   -0.69  1.0000
  12   3  10     788      62     0 0 0 0 0 0     117   17.07   -0.23  1.0000
  13   3  10    4855     238     0 0 0 0 0 0    6841   12.31   -0.10  1.0000
  14   3  10    6172     220     0 0 0 0 0 0    4502   10.89   -0.45  1.0000
  15   3  10      27      36     0 0 0 0 0 0      68    3.17    0.06  1.0000
  16   3  10     626      46     0 0 0 0 0 0     745    2.30   -0.32  1.0000
  17   3  10    3219     118     0 0 0 0 0 0    5010  -13.28    0.01  1.0000
  18   3  10    7525     166     0 0 0 0 0 0    8397   -4.64   -0.17  1.0000
  19   3  10    1261      62     0 0 0 0 0 0    1742    5.89   -0.06  1.0000
  20   3  10    5581     143     0 0 0 0 0 0    6288    4.41   -0.31  1.0000
  21   3  10    1958      71     0 0 0 0 0 0    1738    2.42    0.13  1.0000
  22   3  10    6003     161     0 0 0 0 0 0    6336   -2.02    0.00  1.0000
  23   3  10      39      37     0 0 0 0 0 0      49   -0.68   -0.21  1.0000
  24   3  10    1063      60     0 0 0 0 0 0    1106    0.63   -0.05  1.0000
   0   4  10   35058     418     0 0 0 0 0 0   13328   68.27    0.76  1.0000
   1   4  10    3051     118     0 0 0 0 0 0    4423   10.64    0.32  1.0000
   2   4  10     272      44     0 0 0 0 0 0      40  -21.57   -0.42  1.0000
   3   4  10    5399     121     0 0 0 0 0 0    4783    4.09   -0.09  1.0000
   4   4  10   16698     652     0 0 0 0 0 0   35614  -56.37    0.83  1.0000
   5   4  10    5224     641     0 0 0 0 0 0   25321  -82.00   -2.42  1.0000
   6   4  10    3015     232     0 0 0 0 0 0    3671   -5.36    2.47  1.0000
   7   4  10     341      82     0 0 0 0 0 0     407   36.35    2.69  1.0000
   8   4  10      30     183     0 0 0 0 0 0    3493   60.97    0.27  1.0000
   9   4  10    6881     405     0 0 0 0 0 0   11054  -20.97   -0.24  1.0000
  10   4  10    1013     165     0 0 0 0 0 0    4516  -33.57   -0.78  1.0000
  11   4  10     614      54     0 0 0 0 0 0     -54  -23.40   -0.02  1.0000
  12   4  10    5494     238     0 0 0 0 0 0    6427    5.73    0.27  1.0000
  13   4  10     557      55     0 0 0 0 0 0     256   -7.20   -0.59  1.0000
  14   4  10    5074     100     0 0 0 0 0 0    2698   18.26    0.53  1.0000
  15   4  10     122      38     0 0 0 0 0 0     282   26.29   -0.24  1.0000
  16   4  10    4686     112     0 0 0 0 0 0    4582   -0.74    0.06  1.0000
  17   4  10     909      58     0 0 0 0 0 0     980    1.10   -0.12  1.0000
  18   4  10     764      53     0 0 0 0 0 0    1036   -4.33    0.07  1.0000
  19   4  10     103      37     0 0 0 0 0 0      22    5.17    0.14  1.0000
  20   4  10     177      46     0 0 0 0 0 0      46    6.21   -0.37  1.0000
  21   4  10      13      37     0 0 0 0 0 0      15    0.31   -0.14  1.0000
  22   4  10    1092      49     0 0 0 0 0 0     740   -5.58    0.35  1.0000
  23   4  10     179      45     0 0 0 0 0 0     387    5.95    0.17  1.0000
   1   5  10    2860      49     0 0 0 0 0 0     139  -61.62   -0.36  1.0000
   2   5  10   30714     758     0 0 0 0 0 0   37816   18.18   -0.07  1.0000
   3   5  10    1023     127     0 0 0 0 0 0    2346   75.80    0.00  1.0000
   4   5  10   48258    1483     0 0 0 0 0 0   58855  -21.79    0.91  1.0000
   5   5  10     267      62     0 0 0 0 0 0       4  -13.77   -0.27  1.0000
   6   5  10   63170    1110     0 0 0 0 0 0   37612  -54.50   -0.19  1.0000
   7   5  10    1098     361     0 0 0 0 0 0    3799  -26.93   -1.24  1.0000
   8   5  10   20268     421     0 0 0 0 0 0   13301   25.66    0.85  1.0000
   9   5  10     228      65     0 0 0 0 0 0      57   18.50    1.31  1.0000
  10   5  10   19142     640     0 0 0 0 0 0   20315    3.88    0.70  1.0000
  11   5  10    1575      81     0 0 0 0 0 0     140   26.36    0.16  1.0000
  12   5  10     500      60     0 0 0 0 0 0      68  -18.63   -1.62  1.0000
  13   5  10     592      51     0 0 0 0 0 0      20  -21.35   -0.59  1.0000
  14   5  10     185      52     0 0 0 0 0 0    1138   19.03    0.44  1.0000
  15   5  10     935      66     0 0 0 0 0 0    1856   11.82   -0.05  1.0000
  16   5  10   10360     238     0 0 0 0 0 0   12390    9.09   -0.16  1.0000
  17   5  10     313      41     0 0 0 0 0 0     398   -2.13   -0.08  1.0000
  18   5  10    5516     147     0 0 0 0 0 0    6958   -8.71   -0.20  1.0000
  19   5  10      53      37     0 0 0 0 0 0     130    4.24    0.06  1.0000
  20   5  10   12316     264     0 0 0 0 0 0   13889    6.56    0.01  1.0000
  21   5  10      72      38     0 0 0 0 0 0     267   -7.53    0.26  1.0000
  22   5  10    3976     111     0 0 0 0 0 0    4111   -1.02    0.01  1.0000
  23   5  10     367      51     0 0 0 0 0 0     577    4.62   -0.13  1.0000
   0   6  10    2040     455     0 0 0 0 0 0    8886   46.41   -0.04  1.0000
   1   6  10    1748      59     0 0 0 0 0 0      26  -42.98    0.50  1.0000
   2   6  10    2265     275     0 0 0 0 0 0    4976  -21.81    0.75  1.0000
   3   6  10    3731     393     0 0 0 0 0 0   14080  -54.37   -0.84  1.0000
   4   6  10     931     191     0 0 0 0 0 0    2637  -19.69   -0.53  1.0000
   5   6  10      10     223     0 0 0 0 0 0    5207   65.46    0.25  1.0000
   6   6  10    1769     121     0 0 0 0 0 0    2428   -6.82    1.15  1.0000
   7   6  10    9152     158     0 0 0 0 0 0    4449  -27.37   -0.08  1.0000
   8   6  10    1941     102     0 0 0 0 0 0     800   14.87    1.09  1.0000
   9   6  10    5278     329     0 0 0 0 0 0   10730  -29.22   -0.50  1.0000
  10   6  10     389      88     0 0 0 0 0 0     332   -1.43    0.03  1.0000
  11   6  10    1295      86     0 0 0 0 0 0    1039   -3.55    0.04  1.0000
  12   6  10      97      65     0 0 0 0 0 0     188    3.60   -0.40  1.0000
  13   6  10     261      41     0 0 0 0 0 0     391    3.47   -0.15  1.0000
  14   6  10    1197      60     0 0 0 0 0 0    1180   -0.23   -0.03  1.0000
  15   6  10     135      37     0 0 0 0 0 0     100   -1.37    0.72  1.0000
  16   6  10    1091      46     0 0 0 0 0 0     610    7.85    0.56  1.0000
  17   6  10     367      61     0 0 0 0 0 0     927   10.77   -0.22  1.0000
  18   6  10     522      42     0 0 0 0 0 0     380    3.19   -0.21  1.0000
  19   6  10      26      36     0 0 0 0 0 0     105    4.93    0.05  1.0000
  20   6  10     380      43     0 0 0 0 0 0     325    1.39    0.30  1.0000
  21   6  10     324      38     0 0 0 0 0 0     252   -2.01    0.22  1.0000
  22   6  10     499      43     0 0 0 0 0 0     639   -2.79    0.01  1.0000
  23   6  10      32      40     0 0 0 0 0 0      70    2.60    0.13  1.0000
   1   7  10     450      88     0 0 0 0 0 0    1471   16.26    0.19  1.0000
   2   7  10    4040     142     0 0 0 0 0 0    3094   -7.59    0.35  1.0000
   3   7  10       3     106     0 0 0 0 0 0    1656  -39.39   -0.27  1.0000
   4   7  10   47212     980     0 0 0 0 0 0   35640   27.04   -0.04  1.0000
   5   7  10    2808     158     0 0 0 0 0 0    2635   -1.58    0.24  1.0000
   6   7  10   19754     522     0 0 0 0 0 0   18919   -2.85   -0.05  1.0000
   7   7  10    1133      65     0 0 0 0 0 0     478   11.37   -0.43  1.0000
   8   7  10   30094    1081     0 0 0 0 0 0   42764  -31.73    0.53  1.0000
   9   7  10      75      95     0 0 0 0 0 0     478   12.50   -0.04  1.0000
  10   7  10      51      57     0 0 0 0 0 0      84    4.13   -0.23  1.0000
  11   7  10     628     124     0 0 0 0 0 0    1746  -15.84   -0.40  1.0000
  12   7  10    3732      90     0 0 0 0 0 0    2897    6.91   -0.02  1.0000
  13   7  10    2535      48     0 0 0 0 0 0     457   27.38    0.06  1.0000
  14   7  10     890      63     0 0 0 0 0 0    1387   -7.04   -0.11  1.0000
  15   7  10     309      38     0 0 0 0 0 0      97   -7.32    0.03  1.0000
  16   7  10    3136      90     0 0 0 0 0 0    2760   -3.34    0.16  1.0000
  17   7  10      12      36     0 0 0 0 0 0      25    2.40   -0.04  1.0000
  18   7  10    7376     131     0 0 0 0 0 0    5417   11.77   -0.07  1.0000
  19   7  10      83      36     0 0 0 0 0 0      52   -2.51    0.11  1.0000
  20   7  10    4012     108     0 0 0 0 0 0    4255    1.85   -0.15  1.0000
  21   7  10      66      32     0 0 0 0 0 0      23    3.31   -0.07  1.0000
  22   7  10    3401     101     0 0 0 0 0 0    3542   -1.16    0.06  1.0000
   0   8  10    6589     458     0 0 0 0 0 0   12061   27.25    0.31  1.0000
   1   8  10    2557      86     0 0 0 0 0 0     596  -24.71    0.05  1.0000
   2   8  10   18767     525     0 0 0 0 0 0   24875  -19.71    0.22  1.0000
   3   8  10       3      64     0 0 0 0 0 0     -37   -1.70   -0.19  1.0000
   4   8  10     898      68     0 0 0 0 0 0     131  -20.55   -0.77  1.0000
   5   8  10     551      79     0 0 0 0 0 0     370   -4.00    0.63  1.0000
   6   8  10    4914      97     0 0 0 0 0 0     859   38.88    0.12  1.0000
   7   8  10    1748     130     0 0 0 0 0 0    2700    9.60   -0.01  1.0000
   8   8  10    7235     315     0 0 0 0 0 0   11181  -19.66    0.60  1.0000
   9   8  10    2837     129     0 0 0 0 0 0    3026   -1.65   -0.23  1.0000
  10   8  10    1043      41     0 0 0 0 0 0     371  -13.20   -0.14  1.0000
  11   8  10      50      46     0 0 0 0 0 0     677  -18.10   -0.21  1.0000
  12   8  10   12994     213     0 0 0 0 0 0    9271   16.87    0.03  1.0000
  13   8  10    1361      53     0 0 0 0 0 0     806   -8.06    0.07  1.0000
  14   8  10    4382     137     0 0 0 0 0 0    5545    7.87    0.17  1.0000
  15   8  10    3983      82     0 0 0 0 0 0    2744   10.13    0.45  1.0000
  16   8  10    5975     170     0 0 0 0 0 0    7863  -10.86    0.59  1.0000
  17   8  10     393      52     0 0 0 0 0 0     757    7.26    0.00  1.0000
  18   8  10     803      61     0 0 0 0 0 0    1259    6.80    0.18  1.0000
  19   8  10    1075      67     0 0 0 0 0 0    1691   -7.88    0.17  1.0000
  20   8  10     844      63     0 0 0 0 0 0    1065    3.38    0.00  1.0000
  21   8  10     184      37     0 0 0 0 0 0      73    4.82   -0.15  1.0000
   1   9  10     209      73     0 0 0 0 0 0     502   -7.54    0.15  1.0000
   2   9  10    4972     211     0 0 0 0 0 0    7215   13.64    0.39  1.0000
   3   9  10     373      72     0 0 0 0 0 0     158    6.40    0.15  1.0000
   4   9  10    2561     112     0 0 0 0 0 0    2247    3.13   -0.29  1.0000
   5   9  10    1063     132     0 0 0 0 0 0    2802  -19.20   -0.43  1.0000
   6   9  10    8269     349     0 0 0 0 0 0   11618   15.97    0.52  1.0000
   7   9  10      40      69     0 0 0 0 0 0      24  -10.17    0.27  1.0000
   8   9  10    4715     159     0 0 0 0 0 0    5343   -4.18   -0.29  1.0000
   9   9  10       9      44     0 0 0 0 0 0     402   16.46   -0.33  1.0000
  10   9  10    1182      56     0 0 0 0 0 0     573  -10.09   -0.12  1.0000
  11   9  10       3      46     0 0 0 0 0 0     219   13.49    0.16  1.0000
  12   9  10     248      49     0 0 0 0 0 0     513   -6.51   -0.18  1.0000
  13   9  10     258      40     0 0 0 0 0 0      43   -8.97   -0.26  1.0000
  14   9  10      18      38     0 0 0 0 0 0      22   -0.43   -0.28  1.0000
  15   9  10     257      43     0 0 0 0 0 0     150    3.56    0.37  1.0000
  16   9  10    3160      88     0 0 0 0 0 0    2714   -3.93    0.17  1.0000
  17   9  10     127      46     0 0 0 0 0 0     398    8.21   -0.10  1.0000
  18   9  10     952      47     0 0 0 0 0 0     620    5.80    0.15  1.0000
  19   9  10      53      38     0 0 0 0 0 0      25   -2.16   -0.03  1.0000
  20   9  10     908      67     0 0 0 0 0 0     923    0.21    0.16  1.0000
   0  10  10   34848     752     0 0 0 0 0 0   22794  -33.98   -0.45  1.0000
   1  10  10     143      94     0 0 0 0 0 0     677  -35.79    0.06  1.0000
   2  10  10    8636     262     0 0 0 0 0 0    7807    4.34    0.15  1.0000
   3  10  10      89      63     0 0 0 0 0 0      77  -16.16    0.20  1.0000
   4  10  10   13228     351     0 0 0 0 0 0   17385   16.03   -0.31  1.0000
   5  10  10     272      50     0 0 0 0 0 0     500   36.66    0.45  1.0000
   6  10  10     103      41     0 0 0 0 0 0     173   -2.84   -0.21  1.0000
   7  10  10    2142      61     0 0 0 0 0 0    1294   -9.73   -0.49  1.0000
   8  10  10     651      72     0 0 0 0 0 0    1706  -15.18   -0.08  1.0000
   9  10  10    1429      86     0 0 0 0 0 0    2548  -11.98   -0.34  1.0000
  10  10  10   11709     300     0 0 0 0 0 0   14662   12.20    0.39  1.0000
  11  10  10      29      39     0 0 0 0 0 0      27    9.41    0.23  1.0000
  12  10  10   20311     366     0 0 0 0 0 0   18688    5.50    0.22  1.0000
  13  10  10    3431      94     0 0 0 0 0 0    2575   -7.41    0.03  1.0000
  14  10  10    7765     162     0 0 0 0 0 0    6766   -5.63    0.11  1.0000
  15  10  10    2539      91     0 0 0 0 0 0    2914   -3.40    0.01  1.0000
  16  10  10    7226     176     0 0 0 0 0 0    7117    0.64   -0.19  1.0000
  17  10  10     509      50     0 0 0 0 0 0     680    3.32    0.01  1.0000
  18  10  10     282      44     0 0 0 0 0 0     453    4.39   -0.10  1.0000
  19  10  10       4      37     0 0 0 0 0 0      11    1.20   -0.02  1.0000
   1  11  10     876      47     0 0 0 0 0 0     427    8.43    0.17  1.0000
   2  11  10     843      43     0 0 0 0 0 0      86  -18.79    0.62  1.0000
   3  11  10    3587      61     0 0 0 0 0 0    1381  -21.48   -0.16  1.0000
   4  11  10      73      53     0 0 0 0 0 0     706   17.04   -0.06  1.0000
   5  11  10    4227     135     0 0 0 0 0 0    4970   -5.18   -0.09  1.0000
   6  11  10     646      44     0 0 0 0 0 0     131   13.30   -0.03  1.0000
   7  11  10     329      67     0 0 0 0 0 0     867   10.72    0.14  1.0000
   8  11  10     151      61     0 0 0 0 0 0     397   -7.21    0.11  1.0000
   9  11  10    1149      49     0 0 0 0 0 0     661   -7.74    0.00  1.0000
  10  11  10      69      49     0 0 0 0 0 0     101   -2.00    0.21  1.0000
  11  11  10     484      44     0 0 0 0 0 0     283    4.89   -0.33  1.0000
  12  11  10     228      48     0 0 0 0 0 0     164    2.21   -0.24  1.0000
  13  11  10    1226      80     0 0 0 0 0 0    1514    3.68    0.01  1.0000
  14  11  10     870      69     0 0 0 0 0 0    1406   -7.60    0.14  1.0000
  15  11  10      28      37     0 0 0 0 0 0      31    0.26   -0.06  1.0000
  16  11  10     466      70     0 0 0 0 0 0     650   -3.70   -0.04  1.0000
  17  11  10      33      35     0 0 0 0 0 0      30    0.26    0.18  1.0000
  18  11  10     514      46     0 0 0 0 0 0     444    1.53   -0.13  1.0000
   0  12  10   16528     542     0 0 0 0 0 0   16873    1.34   -0.57  1.0000
   1  12  10     884      89     0 0 0 0 0 0    1074   -2.85   -0.50  1.0000
   2  12  10   20140     438     0 0 0 0 0 0   21372   -4.01   -0.51  1.0000
   3  12  10      13      45     0 0 0 0 0 0     143   -7.98    0.06  1.0000
   4  12  10    3641     110     0 0 0 0 0 0    3383   -2.13    0.23  1.0000
   5  12  10      76      42     0 0 0 0 0 0       4    6.87   -0.05  1.0000
   6  12  10      23      40     0 0 0 0 0 0      21    0.21   -0.07  1.0000
   7  12  10     417      49     0 0 0 0 0 0     534    2.51   -0.97  1.0000
   8  12  10     752      56     0 0 0 0 0 0     802   -0.88    0.11  1.0000
   9  12  10     561      45     0 0 0 0 0 0     321    5.47   -0.19  1.0000
  10  12  10    8824     220     0 0 0 0 0 0    9654    4.11   -0.02  1.0000
  11  12  10     153      47     0 0 0 0 0 0     514   -9.80   -0.03  1.0000
  12  12  10   10289     217     0 0 0 0 0 0    9723    2.68    0.15  1.0000
  13  12  10     684      49     0 0 0 0 0 0     661   -0.42    0.08  1.0000
  14  12  10   11776     270     0 0 0 0 0 0   11026   -3.36    0.03  1.0000
  15  12  10    1720      61     0 0 0 0 0 0    1296    5.17    0.03  1.0000
  16  12  10    1663      59     0 0 0 0 0 0    1448    2.69   -0.16  1.0000
  17  12  10     503      47     0 0 0 0 0 0     375   -2.89   -0.12  1.0000
   1  13  10     278      52     0 0 0 0 0 0     333   -1.44   -0.44  1.0000
   2  13  10    1485      81     0 0 0 0 0 0    1109    4.96    0.04  1.0000
   3  13  10    1161      71     0 0 0 0 0 0    1094   -0.99    0.43  1.0000
   4  13  10    4797     134     0 0 0 0 0 0    4071   -5.09   -0.81  1.0000
   5  13  10    1864     101     0 0 0 0 0 0    2086   -2.36   -0.18  1.0000
   6  13  10    1796      82     0 0 0 0 0 0    2245   -4.78   -0.02  1.0000
   7  13  10    1693      75     0 0 0 0 0 0    1312   -4.70    0.45  1.0000
   8  13  10    4341     197     0 0 0 0 0 0    5661    8.79    0.96  1.0000
   9  13  10     310      39     0 0 0 0 0 0     103    7.56    0.21  1.0000
  10  13  10     442      41     0 0 0 0 0 0     318    3.04    0.27  1.0000
  11  13  10     423      44     0 0 0 0 0 0     484   -1.33   -0.70  1.0000
  12  13  10    2249      72     0 0 0 0 0 0    2039   -2.17    0.10  1.0000
  13  13  10     208      34     0 0 0 0 0 0      82   -5.11    0.11  1.0000
  14  13  10     384      39     0 0 0 0 0 0     301   -2.15    0.12  1.0000
  15  13  10     307      43     0 0 0 0 0 0     265    1.17    0.01  1.0000
   0  14  10    7551     308     0 0 0 0 0 0    8912    7.22   -0.58  1.0000
   1  14  10      73      47     0 0 0 0 0 0     105  -14.35   -2.12  1.0000
   2  14  10    2207     112     0 0 0 0 0 0    2349   -1.41   -0.11  1.0000
   3  14  10      44      44     0 0 0 0 0 0      41    0.22   -0.20  1.0000
   4  14  10    4621     135     0 0 0 0 0 0    4021   -4.35    0.03  1.0000
   5  14  10       7      43     0 0 0 0 0 0     109    8.62   -0.21  1.0000
   6  14  10     424      45     0 0 0 0 0 0     244   -4.69   -0.12  1.0000
   7  14  10      64      36     0 0 0 0 0 0      28   -2.57   -0.73  1.0000
   8  14  10      36      35     0 0 0 0 0 0      24    1.12    0.05  1.0000
   9  14  10     166      42     0 0 0 0 0 0     254   -2.87    0.21  1.0000
  10  14  10    3449     117     0 0 0 0 0 0    4493    7.95   -0.18  1.0000
  11  14  10      19      31     0 0 0 0 0 0       0    3.95    0.14  1.0000
  12  14  10    2610      88     0 0 0 0 0 0    3117   -4.50   -0.16  1.0000
  13  14  10     849      49     0 0 0 0 0 0     718   -2.21   -0.07  1.0000
   1  15  10      18      41     0 0 0 0 0 0     160    7.93    0.23  1.0000
   2  15  10    3784      92     0 0 0 0 0 0    2615    9.88   -0.15  1.0000
   3  15  10     183      36     0 0 0 0 0 0     -36  -12.79   -0.15  1.0000
   4  15  10    3451      92     0 0 0 0 0 0    2731   -6.16   -0.29  1.0000
   5  15  10    1083      62     0 0 0 0 0 0    1163   -1.14    0.07  1.0000
   6  15  10    7407     236     0 0 0 0 0 0    8398   -5.34    0.04  1.0000
   7  15  10    1182      82     0 0 0 0 0 0    1948    9.25    0.00  1.0000
   8  15  10    3682     147     0 0 0 0 0 0    4012    2.45    0.54  1.0000
   9  15  10      69      35     0 0 0 0 0 0     220   -6.25    0.10  1.0000
  10  15  10    3827     105     0 0 0 0 0 0    3291    4.24    0.33  1.0000
  11  15  10      68      34     0 0 0 0 0 0      63    0.25   -0.22  1.0000
   0  16  10     309      50     0 0 0 0 0 0     210    2.90   -0.50  1.0000
   1  16  10     863      58     0 0 0 0 0 0    1243    5.58   -0.47  1.0000
   2  16  10     205      42     0 0 0 0 0 0     207   -0.01   -0.21  1.0000
   3  16  10     240      46     0 0 0 0 0 0     212    0.86    0.20  1.0000
   4  16  10      72      36     0 0 0 0 0 0      43   -1.81    0.32  1.0000
   5  16  10     107      42     0 0 0 0 0 0     213   -4.01   -0.27  1.0000
   6  16  10      50      46     0 0 0 0 0 0      43    0.51   -0.36  1.0000
   7  16  10     590      53     0 0 0 0 0 0     622    0.60    0.15  1.0000
   1   1  11    1709      43     0 0 0 0 0 0     204  -52.51    0.29  1.0000
   2   1  11    5817     594     0 0 0 0 0 0   33927  102.01   -0.28  1.0000
   3   1  11   33116     538     0 0 0 0 0 0   27928  -14.11   -0.08  1.0000
   4   1  11      84      81     0 0 0 0 0 0    1192  -24.74    0.52  1.0000
   5   1  11   24033     319     0 0 0 0 0 0   15517   29.01    0.07  1.0000
   6   1  11    5116      87     0 0 0 0 0 0     930  -39.59   -0.12  1.0000
   7   1  11   60472    1548     0 0 0 0 0 0   58425   -3.99    0.17  1.0000
   8   1  11    2869      56     0 0 0 0 0 0      66   55.65   -0.13  1.0000
   9   1  11   27085     829     0 0 0 0 0 0   31012  -10.92   -0.08  1.0000
  10   1  11    5255     159     0 0 0 0 0 0    4845   -2.71   -0.26  1.0000
  11   1  11    1522     287     0 0 0 0 0 0    4010   23.29   -0.48  1.0000
  12   1  11    3347     174     0 0 0 0 0 0    4578   -9.28   -0.11  1.0000
  13   1  11    3917     292     0 0 0 0 0 0    8105   25.92    0.29  1.0000
  14   1  11     617      90     0 0 0 0 0 0     899   -4.86   -0.12  1.0000
  15   1  11    5012     119     0 0 0 0 0 0    4235    5.43   -0.12  1.0000
  16   1  11     445      47     0 0 0 0 0 0     334   -2.74    0.12  1.0000
  17   1  11    4608     155     0 0 0 0 0 0    5705    7.32    0.00  1.0000
  18   1  11    6892     203     0 0 0 0 0 0    8290   -7.64   -0.05  1.0000
  19   1  11    1945      83     0 0 0 0 0 0    2411   -4.72   -0.59  1.0000
  20   1  11    2156      98     0 0 0 0 0 0    2637    4.76   -0.47  1.0000
  21   1  11    6410     169     0 0 0 0 0 0    6377   -0.32    0.85  1.0000
  22   1  11    3545     157     0 0 0 0 0 0    4062   -3.98   -0.02  1.0000
  23   1  11    1030      68     0 0 0 0 0 0     951    1.24   -0.10  1.0000
  24   1  11     163      60     0 0 0 0 0 0     266    3.40   -0.04  1.0000
   0   2  11   21427     118     0 0 0 0 0 0    2840  -88.58    0.39  1.0000
   1   2  11    5614      64     0 0 0 0 0 0    1027  -41.46   -0.37  1.0000
   2   2  11    7968     212     0 0 0 0 0 0    9314   -6.92    0.86  1.0000
   3   2  11    2626      42     0 0 0 0 0 0     -12   48.39    0.67  1.0000
   4   2  11     640      78     0 0 0 0 0 0    1345   10.76    0.32  1.0000
   5   2  11    5923      64     0 0 0 0 0 0    1273  -39.09   -1.56  1.0000
   6   2  11     306      57     0 0 0 0 0 0     576   38.15    2.64  1.0000
   7   2  11    1591     238     0 0 0 0 0 0    6393   37.85    1.42  1.0000
   8   2  11     113      79     0 0 0 0 0 0     205   -3.51   -0.90  1.0000
   9   2  11     732     148     0 0 0 0 0 0    3264  -28.48   -0.13  1.0000
  10   2  11   29045     875     0 0 0 0 0 0   30579    4.21   -0.09  1.0000
  11   2  11    3645     228     0 0 0 0 0 0    6346   18.34    0.23  1.0000
  12   2  11    1495      75     0 0 0 0 0 0     621   13.10   -0.58  1.0000
  13   2  11    2009     189     0 0 0 0 0 0    4249  -19.47   -0.10  1.0000
  14   2  11    7455     363     0 0 0 0 0 0    8684    6.49   -0.08  1.0000
  15   2  11    2632     139     0 0 0 0 0 0    4242   13.18   -0.24  1.0000
  16   2  11     301      84     0 0 0 0 0 0    1257  -17.17    0.23  1.0000
  17   2  11    5418     137     0 0 0 0 0 0    5408    0.06    0.06  1.0000
  18   2  11      13      41     0 0 0 0 0 0      16   -0.39    0.01  1.0000
  19   2  11    1009      60     0 0 0 0 0 0    1070    0.90    0.08  1.0000
  20   2  11     145      46     0 0 0 0 0 0     206    2.20   -0.01  1.0000
  21   2  11      31      43     0 0 0 0 0 0     -38   -5.30   -0.08  1.0000
  22   2  11     469      54     0 0 0 0 0 0     570   -2.17    0.49  1.0000
  23   2  11     536      50     0 0 0 0 0 0     390    3.23    0.16  1.0000
  24   2  11     141     115     0 0 0 0 0 0     131   -0.37   -0.12  1.0000
   1   3  11   11847     607     0 0 0 0 0 0   27649  -54.29   -0.03  1.0000
   2   3  11   12926     330     0 0 0 0 0 0   16468  -13.82    0.59  1.0000
   3   3  11   40746    1015     0 0 0 0 0 0   49872   20.31   -0.14  1.0000
   4   3  11    1405     112     0 0 0 0 0 0    1242   -1.98    0.81  1.0000
   5   3  11   22756     666     0 0 0 0 0 0   26186  -10.40   -0.07  1.0000
   6   3  11    2859      72     0 0 0 0 0 0     455   30.52   -0.20  1.0000
   7   3  11   15974     550     0 0 0 0 0 0   17616    6.08   -0.59  1.0000
   8   3  11    8839     426     0 0 0 0 0 0    8237    3.16   -0.85  1.0000
   9   3  11    3056     303     0 0 0 0 0 0    4469  -11.04    0.12  1.0000
  10   3  11   11849     407     0 0 0 0 0 0   12326    2.07   -0.33  1.0000
  11   3  11     569     145     0 0 0 0 0 0    3221   31.45    0.13  1.0000
  12   3  11    3405     198     0 0 0 0 0 0    5108  -12.37   -0.60  1.0000
  13   3  11     375      86     0 0 0 0 0 0     855    9.35    0.13  1.0000
  14   3  11      26      52     0 0 0 0 0 0     491   16.13   -0.14  1.0000
  15   3  11     422      40     0 0 0 0 0 0      78   14.48    0.17  1.0000
  16   3  11    1318      43     0 0 0 0 0 0     358  -16.69    0.03  1.0000
  17   3  11    3500      92     0 0 0 0 0 0    3121   -3.12   -0.10  1.0000
  18   3  11     900      54     0 0 0 0 0 0     747    2.61   -0.33  1.0000
  19   3  11    3155      98     0 0 0 0 0 0    2577    5.17   -0.04  1.0000
  20   3  11    3245      87     0 0 0 0 0 0    2879   -3.09   -0.45  1.0000
  21   3  11     702      48     0 0 0 0 0 0     461   -5.20    0.36  1.0000
  22   3  11     219      56     0 0 0 0 0 0     269   -1.64    0.40  1.0000
  23   3  11    1633      68     0 0 0 0 0 0    1419    2.63   -0.08  1.0000
   0   4  11   35570    1333     0 0 0 0 0 0   42844   17.40    0.07  1.0000
   1   4  11   38071     791     0 0 0 0 0 0   28186  -26.01    1.44  1.0000
   2   4  11    9826     536     0 0 0 0 0 0   28546  -66.11    1.57  1.0000
   3   4  11    6822     392     0 0 0 0 0 0    8959  -11.27   -1.63  1.0000
   4   4  11   10928     478     0 0 0 0 0 0   12997    8.89    0.99  1.0000
   5   4  11   11910     765     0 0 0 0 0 0   24115   43.66    0.38  1.0000
   6   4  11    2740     327     0 0 0 0 0 0    5879   22.98    0.33  1.0000
   7   4  11    1355      83     0 0 0 0 0 0     398  -16.06    0.48  1.0000
   8   4  11    1511      74     0 0 0 0 0 0      68   29.04    0.43  1.0000
   9   4  11    2111     106     0 0 0 0 0 0    1618    5.49   -0.18  1.0000
  10   4  11   11793     296     0 0 0 0 0 0    8321  -16.49    0.02  1.0000
  11   4  11   11160     405     0 0 0 0 0 0   10407   -3.42   -0.23  1.0000
  12   4  11     636      67     0 0 0 0 0 0     -10   23.75   -1.72  1.0000
  13   4  11   16610     592     0 0 0 0 0 0   18727   -7.56   -0.09  1.0000
  14   4  11     694      73     0 0 0 0 0 0    1002    5.09    0.40  1.0000
  15   4  11   16657     374     0 0 0 0 0 0   18298    5.85    0.48  1.0000
  16   4  11     457      65     0 0 0 0 0 0     995   -9.74    0.16  1.0000
  17   4  11    5026     128     0 0 0 0 0 0    4861    1.12    0.00  1.0000
  18   4  11     578      43     0 0 0 0 0 0     355   -4.96    0.13  1.0000
  19   4  11     311      40     0 0 0 0 0 0     214   -2.99    0.28  1.0000
  20   4  11      27      50     0 0 0 0 0 0      38    0.85    0.41  1.0000
  21   4  11     175      39     0 0 0 0 0 0     123   -2.09   -0.10  1.0000
  22   4  11     418      50     0 0 0 0 0 0     444   -0.57   -0.18  1.0000
  23   4  11    2039      80     0 0 0 0 0 0    1888    1.63   -0.05  1.0000
   1   5  11    5930     289     0 0 0 0 0 0   10191  -22.73    1.35  1.0000
   2   5  11      19     113     0 0 0 0 0 0    1233  -36.96    0.63  1.0000
   3   5  11     772     103     0 0 0 0 0 0    1327   -8.16   -0.27  1.0000
   4   5  11     455      76     0 0 0 0 0 0     694    4.74    0.72  1.0000
   5   5  11    6494     350     0 0 0 0 0 0    5783    4.39   -0.90  1.0000
   6   5  11    2148      90     0 0 0 0 0 0     573   21.24    0.16  1.0000
   7   5  11    1748      80     0 0 0 0 0 0     459  -19.38   -0.11  1.0000
   8   5  11     868      66     0 0 0 0 0 0     219   13.94   -0.03  1.0000
   9   5  11     682     122     0 0 0 0 0 0    1840   15.87   -0.07  1.0000
  10   5  11    1778      91     0 0 0 0 0 0     854  -12.22   -0.25  1.0000
  11   5  11       7      67     0 0 0 0 0 0      10    5.26    0.09  1.0000
  12   5  11    1571      89     0 0 0 0 0 0    1246    4.10   -0.12  1.0000
  13   5  11     148      39     0 0 0 0 0 0     139   22.33    0.30  1.0000
  14   5  11    1575      60     0 0 0 0 0 0    1373   -2.46   -0.44  1.0000
  15   5  11     713      49     0 0 0 0 0 0     769   -0.98    0.18  1.0000
  16   5  11    1752      79     0 0 0 0 0 0    2370    6.45    0.23  1.0000
  17   5  11     653      58     0 0 0 0 0 0    1074    6.83   -0.09  1.0000
  18   5  11     528      43     0 0 0 0 0 0     596   -1.35   -0.40  1.0000
  19   5  11       5      36     0 0 0 0 0 0      60   -5.35    0.10  1.0000
  20   5  11    2551      70     0 0 0 0 0 0    1937   -6.17    0.19  1.0000
  21   5  11     507      64     0 0 0 0 0 0     329    4.13    0.44  1.0000
  22   5  11    1778      76     0 0 0 0 0 0    2108   -3.55    0.84  1.0000
  23   5  11      64      39     0 0 0 0 0 0     109   -2.36    0.15  1.0000
   0   6  11   19070     487     0 0 0 0 0 0   12531  -24.88    0.38  1.0000
   1   6  11   32139     458     0 0 0 0 0 0   16472  -48.47    0.13  1.0000
   2   6  11     980      91     0 0 0 0 0 0     952    0.26    0.68  1.0000
   3   6  11   25536     796     0 0 0 0 0 0   30522  -14.20    0.71  1.0000
   4   6  11    3868     254     0 0 0 0 0 0    4044    1.19    1.45  1.0000
   5   6  11     284     192     0 0 0 0 0 0    5998   57.88    0.57  1.0000
   6   6  11     426      78     0 0 0 0 0 0     863   -8.22   -1.28  1.0000
   7   6  11      27      55     0 0 0 0 0 0     147  -16.25   -0.86  1.0000
   8   6  11    5887     298     0 0 0 0 0 0    7925  -11.65    0.26  1.0000
   9   6  11    4924     185     0 0 0 0 0 0    4067    6.10   -0.09  1.0000
  10   6  11    6502     424     0 0 0 0 0 0   11816   26.58   -0.17  1.0000
  11   6  11   11112     305     0 0 0 0 0 0    9730   -6.39   -0.47  1.0000
  12   6  11    7191     144     0 0 0 0 0 0    5416   10.68   -0.10  1.0000
  13   6  11   12770     232     0 0 0 0 0 0   12385    1.58    0.40  1.0000
  14   6  11     315      42     0 0 0 0 0 0     119   -6.91    0.00  1.0000
  15   6  11   14468     267     0 0 0 0 0 0   13900   -2.30    0.26  1.0000
  16   6  11     650      46     0 0 0 0 0 0     557    1.88   -0.21  1.0000
  17   6  11    2721      81     0 0 0 0 0 0    2369    3.37   -0.11  1.0000
  18   6  11     118      41     0 0 0 0 0 0     224    3.94   -0.09  1.0000
  19   6  11    1045      45     0 0 0 0 0 0     460  -10.38   -0.06  1.0000
  20   6  11     104      36     0 0 0 0 0 0      57   -2.57    0.05  1.0000
  21   6  11     905      62     0 0 0 0 0 0    1153    3.68    0.00  1.0000
  22   6  11      65      37     0 0 0 0 0 0      29   -2.69    0.03  1.0000
   1   7  11    1676      76     0 0 0 0 0 0    1347    4.01   -0.02  1.0000
   2   7  11      25     102     0 0 0 0 0 0    2472  -50.89   -0.35  1.0000
   3   7  11    3577     214     0 0 0 0 0 0    7851  -27.26   -0.09  1.0000
   4   7  11    1763     244     0 0 0 0 0 0    4001   20.24   -0.03  1.0000
   5   7  11     290      78     0 0 0 0 0 0     533    5.82    0.08  1.0000
   6   7  11     673      75     0 0 0 0 0 0     223   38.16    3.73  1.0000
   7   7  11    2280     147     0 0 0 0 0 0    3073   -7.40    0.49  1.0000
   8   7  11    2484      62     0 0 0 0 0 0     448  -27.25   -1.06  1.0000
   9   7  11    3219     162     0 0 0 0 0 0    3873    5.25   -0.47  1.0000
  10   7  11     703      75     0 0 0 0 0 0     453   -4.95   -0.30  1.0000
  11   7  11    4983     110     0 0 0 0 0 0    4545    2.99    0.29  1.0000
  12   7  11     231      43     0 0 0 0 0 0      72   22.33    0.52  1.0000
  13   7  11      55      45     0 0 0 0 0 0     -45    7.01   -0.53  1.0000
  14   7  11     152      39     0 0 0 0 0 0      21   -7.50    0.36  1.0000
  15   7  11      90      38     0 0 0 0 0 0      51    3.81    1.51  1.0000
  16   7  11     125      38     0 0 0 0 0 0      80   -2.05    0.49  1.0000
  17   7  11    1322      52     0 0 0 0 0 0     802    7.81   -0.61  1.0000
  18   7  11     184      45     0 0 0 0 0 0     367    5.37   -0.41  1.0000
  19   7  11    2028      62     0 0 0 0 0 0    1529   -5.67    0.05  1.0000
  20   7  11      65      39     0 0 0 0 0 0     151   -4.11   -0.07  1.0000
  21   7  11    1559      63     0 0 0 0 0 0    1266    3.71    0.12  1.0000
   0   8  11    3812     241     0 0 0 0 0 0    5068    8.96    0.22  1.0000
   1   8  11    5256     169     0 0 0 0 0 0    2078  -25.78   -0.49  1.0000
   2   8  11    5415     132     0 0 0 0 0 0    3279   15.48    0.15  1.0000
   3   8  11   15478     455     0 0 0 0 0 0   17284   -6.68   -0.12  1.0000
   4   8  11      10      86     0 0 0 0 0 0     780  -27.39   -0.48  1.0000
   5   8  11     234     120     0 0 0 0 0 0    2793   35.79    0.02  1.0000
   6   8  11     128      65     0 0 0 0 0 0     101   -1.13    0.65  1.0000
   7   8  11    1354      99     0 0 0 0 0 0    1383   -0.35   -0.38  1.0000
   8   8  11    1977     137     0 0 0 0 0 0    2862   -8.58    0.34  1.0000
   9   8  11    3169      89     0 0 0 0 0 0    3487   -2.60   -0.11  1.0000
  10   8  11    1180      86     0 0 0 0 0 0    1539    4.65   -0.15  1.0000
  11   8  11    8608     252     0 0 0 0 0 0   10758   10.34    0.43  1.0000
  12   8  11    1658      72     0 0 0 0 0 0    1911   -2.88   -0.05  1.0000
  13   8  11    7199     175     0 0 0 0 0 0    7826   -3.42   -0.21  1.0000
  14   8  11     577      59     0 0 0 0 0 0    1149    9.42   -0.07  1.0000
  15   8  11    3051      99     0 0 0 0 0 0    2583   -4.17   -0.43  1.0000
  16   8  11      86      37     0 0 0 0 0 0      23    4.26    0.30  1.0000
  17   8  11    3690     104     0 0 0 0 0 0    3727   -0.34    0.36  1.0000
  18   8  11      42      41     0 0 0 0 0 0      57    1.01    0.01  1.0000
  19   8  11     200      36     0 0 0 0 0 0     100   -3.93   -0.22  1.0000
  20   8  11       1      34     0 0 0 0 0 0     -31   -0.94   -0.25  1.0000
  21   8  11     166      36     0 0 0 0 0 0     150   -0.62   -0.04  1.0000
   1   9  11      50      72     0 0 0 0 0 0     252    8.43    0.92  1.0000
   2   9  11     295      74     0 0 0 0 0 0      91   24.21   -0.24  1.0000
   3   9  11     121      78     0 0 0 0 0 0     645  -21.52   -0.38  1.0000
   4   9  11    2853     129     0 0 0 0 0 0    2593   -2.45    0.29  1.0000
   5   9  11    5273     178     0 0 0 0 0 0    5114   -1.06    0.04  1.0000
   6   9  11    4074     170     0 0 0 0 0 0    5727  -11.37    0.99  1.0000
   7   9  11   14510     211     0 0 0 0 0 0   10587   16.77   -0.22  1.0000
   8   9  11    6601     178     0 0 0 0 0 0    7076    2.65    0.85  1.0000
   9   9  11    4052     114     0 0 0 0 0 0    2237  -15.87    0.03  1.0000
  10   9  11     337      39     0 0 0 0 0 0     -39   17.32    0.59  1.0000
  11   9  11   12954     263     0 0 0 0 0 0   12487    1.97   -0.03  1.0000
  12   9  11      52      53     0 0 0 0 0 0     419  -12.51   -0.07  1.0000
  13   9  11     889      54     0 0 0 0 0 0     931    0.65    0.14  1.0000
  14   9  11       6      40     0 0 0 0 0 0     -40   -2.26    0.32  1.0000
  15   9  11     511      58     0 0 0 0 0 0     988    8.37    0.20  1.0000
  16   9  11    3106      84     0 0 0 0 0 0    2567    4.78    0.27  1.0000
  17   9  11    5867     151     0 0 0 0 0 0    5991   -0.76   -0.04  1.0000
  18   9  11    1030      56     0 0 0 0 0 0    1234    2.90   -0.10  1.0000
  19   9  11    6325     166     0 0 0 0 0 0    6768    2.61   -0.02  1.0000
  20   9  11    1631     128     0 0 0 0 0 0    2106   -5.26    0.21  1.0000
   0  10  11     190     108     0 0 0 0 0 0    1536  -24.00    0.17  1.0000
   1  10  11      52      60     0 0 0 0 0 0     188    6.84   -0.14  1.0000
   2  10  11    2708      77     0 0 0 0 0 0    1869    8.36   -0.02  1.0000
   3  10  11     574      60     0 0 0 0 0 0     538    0.72    0.24  1.0000
   4  10  11      17      59     0 0 0 0 0 0    1033   33.64    0.18  1.0000
   5  10  11    1946      83     0 0 0 0 0 0    2600    6.53   -0.30  1.0000
   6  10  11      16      55     0 0 0 0 0 0     959  -32.88    0.09  1.0000
   7  10  11     281      46     0 0 0 0 0 0     259    0.64   -0.15  1.0000
   8  10  11     435      64     0 0 0 0 0 0    1271  -14.02    0.16  1.0000
   9  10  11      86      50     0 0 0 0 0 0     483   12.04   -0.11  1.0000
  10  10  11     359      39     0 0 0 0 0 0     101    8.47    0.21  1.0000
  11  10  11    1267     104     0 0 0 0 0 0    1587    4.03    0.04  1.0000
  12  10  11      69      41     0 0 0 0 0 0     101    1.71   -0.04  1.0000
  13  10  11    2490      96     0 0 0 0 0 0    2965   -4.32   -0.05  1.0000
  14  10  11      92      44     0 0 0 0 0 0     299   -7.27   -0.04  1.0000
  15  10  11     332      48     0 0 0 0 0 0     409    1.93   -0.10  1.0000
  16  10  11     140      38     0 0 0 0 0 0      41    5.12    0.26  1.0000
  17  10  11    1048      63     0 0 0 0 0 0    1307   -3.58   -0.10  1.0000
  18  10  11      10      35     0 0 0 0 0 0      79    5.38   -0.03  1.0000
  19  10  11      83      38     0 0 0 0 0 0      88    0.27   -0.08  1.0000
   1  11  11    2541     120     0 0 0 0 0 0    3080    4.84   -0.21  1.0000
   2  11  11     771      82     0 0 0 0 0 0    1932  -15.50    0.41  1.0000
   3  11  11    1745     105     0 0 0 0 0 0    3051  -12.93   -0.01  1.0000
   4  11  11    2733     153     0 0 0 0 0 0    4786   16.11    0.07  1.0000
   5  11  11    7122     202     0 0 0 0 0 0    8717    8.65   -0.37  1.0000
   6  11  11    9401     202     0 0 0 0 0 0    8649    3.76    0.00  1.0000
   7  11  11   10313     213     0 0 0 0 0 0    9345    4.58    0.53  1.0000
   8  11  11    6752     162     0 0 0 0 0 0    6493   -1.59    0.78  1.0000
   9  11  11    7932     175     0 0 0 0 0 0    6011  -10.99   -0.18  1.0000
  10  11  11    2679      95     0 0 0 0 0 0    3081   -3.56    0.13  1.0000
  11  11  11    5441     148     0 0 0 0 0 0    6091   -4.06    0.00  1.0000
  12  11  11       4      37     0 0 0 0 0 0      21    5.86    0.03  1.0000
  13  11  11    2862     103     0 0 0 0 0 0    3417    4.68    0.06  1.0000
  14  11  11     703      45     0 0 0 0 0 0     477   -4.45   -0.06  1.0000
  15  11  11     242      39     0 0 0 0 0 0     256    0.44   -0.02  1.0000
  16  11  11     877      53     0 0 0 0 0 0     783    1.56   -0.01  1.0000
  17  11  11    4862     139     0 0 0 0 0 0    4644    1.51   -0.04  1.0000
  18  11  11    1299     157     0 0 0 0 0 0    1079   -3.07    0.24  1.0000
   0  12  11    2183     150     0 0 0 0 0 0    1062   13.42   -0.44  1.0000
   1  12  11    2420     146     0 0 0 0 0 0    1609    8.74   -0.63  1.0000
   2  12  11     466      53     0 0 0 0 0 0     412   -1.21    0.01  1.0000
   3  12  11    1620     166     0 0 0 0 0 0    2833   12.27    0.39  1.0000
   4  12  11      11      49     0 0 0 0 0 0     251  -12.26    0.23  1.0000
   5  12  11     154      54     0 0 0 0 0 0     661  -12.55   -0.50  1.0000
   6  12  11      17      47     0 0 0 0 0 0     291   13.22    1.03  1.0000
   7  12  11       5      41     0 0 0 0 0 0      -9    2.08    0.22  1.0000
   8  12  11      20      41     0 0 0 0 0 0       3    2.69    0.39  1.0000
   9  12  11    2339     155     0 0 0 0 0 0    3524   10.42   -0.12  1.0000
  10  12  11      15      43     0 0 0 0 0 0     238  -11.61   -0.23  1.0000
  11  12  11    2672     175     0 0 0 0 0 0    2721   -0.45   -0.01  1.0000
  12  12  11      22      36     0 0 0 0 0 0     -36   -4.44   -0.23  1.0000
  13  12  11      61      44     0 0 0 0 0 0      38   -1.62    0.04  1.0000
  14  12  11      53      37     0 0 0 0 0 0      11    4.23   -0.10  1.0000
  15  12  11     425      42     0 0 0 0 0 0     355    1.67    0.03  1.0000
  16  12  11     297      47     0 0 0 0 0 0     312    0.42   -0.05  1.0000
   1  13  11     322      53     0 0 0 0 0 0     338    0.54   -1.02  1.0000
   2  13  11    1799      68     0 0 0 0 0 0    1065    9.35   -0.59  1.0000
   3  13  11    2340     104     0 0 0 0 0 0    3052   -6.56    0.19  1.0000
   4  13  11    3693      93     0 0 0 0 0 0    2378  -11.40    0.14  1.0000
   5  13  11    2774     133     0 0 0 0 0 0    4348   12.76   -0.15  1.0000
   6  13  11    7081     166     0 0 0 0 0 0    6867    1.21    0.07  1.0000
   7  13  11    3784     110     0 0 0 0 0 0    3866   -0.67    0.21  1.0000
   8  13  11    1935     104     0 0 0 0 0 0    3550   14.77    0.20  1.0000
   9  13  11    8565     150     0 0 0 0 0 0    6241  -12.94    0.32  1.0000
  10  13  11      64      36     0 0 0 0 0 0      69   -0.58    0.25  1.0000
  11  13  11    1103      53     0 0 0 0 0 0     935    2.56   -0.12  1.0000
  12  13  11     905      65     0 0 0 0 0 0    1741  -10.99   -0.07  1.0000
  13  13  11    1085      53     0 0 0 0 0 0    1152    0.94    0.14  1.0000
  14  13  11     177      42     0 0 0 0 0 0     337    4.77    0.12  1.0000
  15  13  11     621      61     0 0 0 0 0 0     610   -0.20    0.00  1.0000
   0  14  11      54      71     0 0 0 0 0 0      60   -0.46    0.11  1.0000
   1  14  11    7448     146     0 0 0 0 0 0    5117   14.10   -0.11  1.0000
   2  14  11     539      48     0 0 0 0 0 0     549    0.20    0.09  1.0000
   3  14  11    4676     195     0 0 0 0 0 0    4809    0.92   -0.01  1.0000
   4  14  11     943      66     0 0 0 0 0 0     990   -0.73    0.19  1.0000
   5  14  11     402      63     0 0 0 0 0 0     901   -9.41   -0.85  1.0000
   6  14  11     424      49     0 0 0 0 0 0     426   -0.07    1.00  1.0000
   7  14  11     282      38     0 0 0 0 0 0      75    7.61    0.77  1.0000
   8  14  11      54      35     0 0 0 0 0 0      16    3.37    0.49  1.0000
   9  14  11    3195     129     0 0 0 0 0 0    3276    0.71   -0.27  1.0000
  10  14  11     563      41     0 0 0 0 0 0     420    3.14   -0.08  1.0000
  11  14  11    3195      99     0 0 0 0 0 0    3490   -2.44    0.07  1.0000
  12  14  11     998      51     0 0 0 0 0 0     748   -4.05   -0.04  1.0000
  13  14  11    2839     288     0 0 0 0 0 0    3023    1.60    0.19  1.0000
   1  15  11     676      50     0 0 0 0 0 0     501   -3.41   -0.31  1.0000
   2  15  11     422      62     0 0 0 0 0 0    1121  -12.22   -0.38  1.0000
   3  15  11     110      38     0 0 0 0 0 0      76    1.65    0.31  1.0000
   4  15  11     840      83     0 0 0 0 0 0    1083    3.70    0.22  1.0000
   5  15  11     737      74     0 0 0 0 0 0     912    3.01   -0.59  1.0000
   6  15  11     319      40     0 0 0 0 0 0     134    5.96    0.03  1.0000
   7  15  11     978      63     0 0 0 0 0 0    1036   -0.88    0.10  1.0000
   8  15  11      36      32     0 0 0 0 0 0      12   -2.43   -0.02  1.0000
   9  15  11    1579      79     0 0 0 0 0 0    1274   -3.84   -0.05  1.0000
  10  15  11     299      37     0 0 0 0 0 0     251   -1.37    0.07  1.0000
   0  16  11     300      48     0 0 0 0 0 0     180   10.10    1.00  1.0000
   1  16  11    9401     212     0 0 0 0 0 0    8213    6.00    0.25  1.0000
   2  16  11     656      44     0 0 0 0 0 0     545   -2.17   -0.09  1.0000
   3  16  11    3351     103     0 0 0 0 0 0    2975   -3.21    0.00  1.0000
   4  16  11     137      52     0 0 0 0 0 0     427   -8.71   -0.14  1.0000
   5  16  11     420      71     0 0 0 0 0 0     503   -1.87   -0.03  1.0000
   6  16  11     240      97     0 0 0 0 0 0     446    5.33    0.34  1.0000
   0   0  12   10838    1274     0 0 0 0 0 0   34845  -78.17   -0.77  1.0000
   1   0  12   38152     891     0 0 0 0 0 0   33826  -10.84    0.29  1.0000
   2   0  12    6597     625     0 0 0 0 0 0   24013   70.13    0.38  1.0000
   3   0  12    2010      83     0 0 0 0 0 0     701   61.82   -0.80  1.0000
   4   0  12    8890     438     0 0 0 0 0 0   12559  -16.89    0.39  1.0000
   5   0  12      50      86     0 0 0 0 0 0      52   -0.93    0.36  1.0000
   6   0  12    1959     220     0 0 0 0 0 0    4313   20.23    0.89  1.0000
   7   0  12    1427     228     0 0 0 0 0 0    2777   14.13   -0.26  1.0000
   8   0  12     653     216     0 0 0 0 0 0    4440  -38.80   -0.37  1.0000
   9   0  12    4533     169     0 0 0 0 0 0    2509   16.42    0.04  1.0000
  10   0  12    1764      92     0 0 0 0 0 0     435   21.82   -0.12  1.0000
  11   0  12    3265     340     0 0 0 0 0 0    6844   24.40    0.00  1.0000
  12   0  12    7561     439     0 0 0 0 0 0    4481  -19.04   -0.04  1.0000
  13   0  12   16669    2277     0 0 0 0 0 0   23137  -21.87   -0.27  1.0000
  14   0  12   18620     590     0 0 0 0 0 0   16787    6.53    0.15  1.0000
  15   0  12    2682     151     0 0 0 0 0 0    3861    9.86   -0.17  1.0000
  16   0  12    9824     326     0 0 0 0 0 0    8583   -6.16   -0.04  1.0000
  17   0  12   16215     573     0 0 0 0 0 0   18818   -9.31   -0.15  1.0000
  18   0  12     843      90     0 0 0 0 0 0     502    6.31    0.27  1.0000
  19   0  12    1209     132     0 0 0 0 0 0    2432  -13.76    0.18  1.0000
  20   0  12     944      91     0 0 0 0 0 0     788   -2.51   -0.03  1.0000
  21   0  12      21      68     0 0 0 0 0 0      40   -1.69   -0.04  1.0000
  22   0  12    2332     152     0 0 0 0 0 0    2718    3.66    0.08  1.0000
  23   0  12    2249     157     0 0 0 0 0 0    2098    1.54    0.07  1.0000
   1   1  12     547      68     0 0 0 0 0 0    1594  -15.62   -0.11  1.0000
   2   1  12    8529      84     0 0 0 0 0 0    2530  -39.83    0.35  1.0000
   3   1  12    7462     107     0 0 0 0 0 0    3121   28.85    0.54  1.0000
   4   1  12     725     180     0 0 0 0 0 0    5200   42.70   -0.16  1.0000
   5   1  12    3006     129     0 0 0 0 0 0    1881  -10.85   -0.17  1.0000
   6   1  12    3956     393     0 0 0 0 0 0   13208   49.29    0.19  1.0000
   7   1  12    3572     391     0 0 0 0 0 0    6025  -16.91    0.25  1.0000
   8   1  12     687     305     0 0 0 0 0 0    7660  -57.94   -0.25  1.0000
   9   1  12    5673     258     0 0 0 0 0 0    8882   17.92   -0.21  1.0000
  10   1  12    2322     165     0 0 0 0 0 0    3926   13.71   -0.05  1.0000
  11   1  12      37      58     0 0 0 0 0 0      15    2.01    0.07  1.0000
  12   1  12     520     121     0 0 0 0 0 0     776    4.77    0.05  1.0000
  13   1  12     480      75     0 0 0 0 0 0     180   -8.09   -0.08  1.0000
  14   1  12      93      44     0 0 0 0 0 0     168   -3.11   -0.18  1.0000
  15   1  12    7463     177     0 0 0 0 0 0    7424   -0.22    0.12  1.0000
  16   1  12      97      43     0 0 0 0 0 0      53  -15.94    0.13  1.0000
  17   1  12     528      48     0 0 0 0 0 0     269    6.25    0.04  1.0000
  18   1  12      10      48     0 0 0 0 0 0     265   16.58   -0.11  1.0000
  19   1  12    1762      65     0 0 0 0 0 0    1522   -2.78   -0.31  1.0000
  20   1  12      43      45     0 0 0 0 0 0     -45   -6.11    0.87  1.0000
  21   1  12     346      53     0 0 0 0 0 0     462   -2.80    0.57  1.0000
  22   1  12     523      61     0 0 0 0 0 0     511    0.24    0.08  1.0000
  23   1  12     174      49     0 0 0 0 0 0     197    0.85   -0.23  1.0000
   0   2  12     803     100     0 0 0 0 0 0     785   50.82   -0.09  1.0000
   1   2  12    6973      55     0 0 0 0 0 0     330  -63.52    0.34  1.0000
   2   2  12   21939     361     0 0 0 0 0 0   15668  -21.72   -0.39  1.0000
   3   2  12    7065     118     0 0 0 0 0 0    3213   26.32   -0.55  1.0000
   4   2  12    1480     194     0 0 0 0 0 0    1406    1.05   -0.62  1.0000
   5   2  12    9204     851     0 0 0 0 0 0   31035   75.86   -0.06  1.0000
   6   2  12    1633     222     0 0 0 0 0 0    3257   15.92   -0.92  1.0000
   7   2  12      88      80     0 0 0 0 0 0     294  -23.24   -0.15  1.0000
   8   2  12      19      71     0 0 0 0 0 0     211   11.50   -0.06  1.0000
   9   2  12     871      77     0 0 0 0 0 0     766    1.71    0.25  1.0000
  10   2  12     110     148     0 0 0 0 0 0    2850  -41.74    0.10  1.0000
  11   2  12    5477     488     0 0 0 0 0 0   13159   38.87   -0.67  1.0000
  12   2  12    6470     288     0 0 0 0 0 0    8358   10.51   -0.49  1.0000
  13   2  12    4407     276     0 0 0 0 0 0    6150  -11.49    0.03  1.0000
  14   2  12   13947     229     0 0 0 0 0 0   11038   12.32    0.52  1.0000
  15   2  12    8933     161     0 0 0 0 0 0    7039  -10.10    0.13  1.0000
  16   2  12    8690     166     0 0 0 0 0 0    6548  -11.66   -0.21  1.0000
  17   2  12    1042      70     0 0 0 0 0 0    1588   -7.24    0.07  1.0000
  18   2  12    5941     161     0 0 0 0 0 0    6308   -2.19   -0.45  1.0000
  19   2  12      26      43     0 0 0 0 0 0     -42   -4.81   -0.25  1.0000
  20   2  12      22      44     0 0 0 0 0 0      -5    4.44    0.10  1.0000
  21   2  12     547      52     0 0 0 0 0 0     431   -2.49   -0.10  1.0000
  22   2  12    2339     124     0 0 0 0 0 0    2640    2.83    0.37  1.0000
  23   2  12    1370      69     0 0 0 0 0 0    1603   -2.90    0.00  1.0000
   1   3  12    7812     464     0 0 0 0 0 0   18319   44.39    0.78  1.0000
   2   3  12    3280     147     0 0 0 0 0 0    4426    8.79   -0.08  1.0000
   3   3  12    6999     616     0 0 0 0 0 0   22790  -63.63    0.26  1.0000
   4   3  12   10318     323     0 0 0 0 0 0    2812   46.60   -1.74  1.0000
   5   3  12   61731    1644     0 0 0 0 0 0   61166   -1.10    0.32  1.0000
   6   3  12   12372     487     0 0 0 0 0 0   16296   15.65   -0.31  1.0000
   7   3  12    1735      75     0 0 0 0 0 0      57   36.83    0.07  1.0000
   8   3  12   14744     477     0 0 0 0 0 0   15833   -4.24    0.94  1.0000
   9   3  12   18777     470     0 0 0 0 0 0   15493  -11.89   -0.34  1.0000
  10   3  12    5801     243     0 0 0 0 0 0    5491   -1.94   -0.25  1.0000
  11   3  12     259     120     0 0 0 0 0 0    1326  -19.22   -0.13  1.0000
  12   3  12     110      86     0 0 0 0 0 0     404   -9.60   -0.17  1.0000
  13   3  12    1092     117     0 0 0 0 0 0    2756   18.44   -0.18  1.0000
  14   3  12    3320     149     0 0 0 0 0 0    5284  -14.27    0.49  1.0000
  15   3  12    6247     167     0 0 0 0 0 0    6360    0.65    0.30  1.0000
  16   3  12     201      46     0 0 0 0 0 0     522    8.26    0.17  1.0000
  17   3  12    3434     114     0 0 0 0 0 0    4169   -5.71    0.21  1.0000
  18   3  12    2123      82     0 0 0 0 0 0    2175   -0.61    0.31  1.0000
  19   3  12    3205      88     0 0 0 0 0 0    2814   -3.41    0.08  1.0000
  20   3  12    1110      53     0 0 0 0 0 0     835   -4.28    0.08  1.0000
  21   3  12    6101     174     0 0 0 0 0 0    5531    3.57   -0.15  1.0000
  22   3  12    2199      85     0 0 0 0 0 0    2118    0.81    0.20  1.0000
  23   3  12       3      40     0 0 0 0 0 0     -11   -1.66    0.04  1.0000
   0   4  12    3095    1651     0 0 0 0 0 0   15184  -64.22    1.25  1.0000
   1   4  12     159     241     0 0 0 0 0 0    2917   40.18    0.30  1.0000
   2   4  12    1025     153     0 0 0 0 0 0     813    3.33    0.96  1.0000
   3   4  12    9913     281     0 0 0 0 0 0    5060   26.98    0.03  1.0000
   4   4  12    5132      98     0 0 0 0 0 0     337   81.97   -0.88  1.0000
   5   4  12     383      88     0 0 0 0 0 0     422    0.93   -0.03  1.0000
   6   4  12     258     108     0 0 0 0 0 0    1125  -46.41   -5.39  1.0000
   7   4  12    1714     208     0 0 0 0 0 0    2965  -12.36    0.24  1.0000
   8   4  12    1961     144     0 0 0 0 0 0    3030  -10.17    1.00  1.0000
   9   4  12   10455     108     0 0 0 0 0 0    1597   59.13    0.22  1.0000
  10   4  12      91      78     0 0 0 0 0 0     365    9.09    0.64  1.0000
  11   4  12      89      74     0 0 0 0 0 0      24  -12.68   -0.37  1.0000
  12   4  12    3151     217     0 0 0 0 0 0    4440    9.98   -0.06  1.0000
  13   4  12    1730      86     0 0 0 0 0 0    2679   -9.64   -0.20  1.0000
  14   4  12    1494     122     0 0 0 0 0 0    3418  -18.84   -0.08  1.0000
  15   4  12    1419      90     0 0 0 0 0 0    1578    1.93    0.27  1.0000
  16   4  12    5577     175     0 0 0 0 0 0    6714    6.91   -0.32  1.0000
  17   4  12      15      40     0 0 0 0 0 0      85   -5.23   -0.07  1.0000
  18   4  12    2204      78     0 0 0 0 0 0    2418   -2.09   -0.34  1.0000
  19   4  12     112      39     0 0 0 0 0 0     -28   -9.98    0.17  1.0000
  20   4  12     102      46     0 0 0 0 0 0     153   -2.13    0.85  1.0000
  21   4  12     908      60     0 0 0 0 0 0     987    1.21    0.05  1.0000
  22   4  12     521      50     0 0 0 0 0 0     565    0.90   -0.05  1.0000
  23   4  12     531      54     0 0 0 0 0 0     720   -3.60    0.03  1.0000
   1   5  12    2443     107     0 0 0 0 0 0    1983   -4.69    0.32  1.0000
   2   5  12    2310     124     0 0 0 0 0 0    1921  -85.70    0.39  1.0000
   3   5  12   13095     395     0 0 0 0 0 0   10905    9.46    0.32  1.0000
   4   5  12   13068     152     0 0 0 0 0 0    1271   75.29   -0.34  1.0000
   5   5  12   31911    1110     0 0 0 0 0 0   39654   19.41    0.18  1.0000
   6   5  12   23868    1130     0 0 0 0 0 0   40308   43.83    0.34  1.0000
   7   5  12   10539     519     0 0 0 0 0 0   18779  -32.65   -0.60  1.0000
   8   5  12    7747     454     0 0 0 0 0 0   13823  -27.94   -1.61  1.0000
   9   5  12    4999     223     0 0 0 0 0 0    5553    3.68   -0.23  1.0000
  10   5  12    6591     225     0 0 0 0 0 0    5629   -5.85   -0.10  1.0000
  11   5  12    1750      95     0 0 0 0 0 0     738   14.03    0.35  1.0000
  12   5  12      21      47     0 0 0 0 0 0     271   19.08    0.90  1.0000
  13   5  12       6      46     0 0 0 0 0 0     143  -13.55   -0.85  1.0000
  14   5  12     127      47     0 0 0 0 0 0     247  -25.46    0.61  1.0000
  15   5  12     828      64     0 0 0 0 0 0     728   -1.99    0.87  1.0000
  16   5  12    3667     128     0 0 0 0 0 0    4407    5.56   -0.04  1.0000
  17   5  12    1290      71     0 0 0 0 0 0     857    6.55   -0.41  1.0000
  18   5  12    3577     119     0 0 0 0 0 0    4121   -4.20    0.19  1.0000
  19   5  12    7930     163     0 0 0 0 0 0    6907   -5.65   -0.16  1.0000
  20   5  12    4574     131     0 0 0 0 0 0    4642    0.49   -0.11  1.0000
  21   5  12    1803      71     0 0 0 0 0 0    1565    2.74    0.26  1.0000
  22   5  12    2015      85     0 0 0 0 0 0    2344   -3.37    0.05  1.0000
   0   6  12    6713     213     0 0 0 0 0 0    4946  -11.04    1.13  1.0000
   1   6  12    1428     200     0 0 0 0 0 0    3091   16.82   -0.17  1.0000
   2   6  12    3803     135     0 0 0 0 0 0    2273   13.20    0.64  1.0000
   3   6  12      49      61     0 0 0 0 0 0      44    0.43    0.33  1.0000
   4   6  12     318      64     0 0 0 0 0 0       2  -18.24   -0.75  1.0000
   5   6  12      14      86     0 0 0 0 0 0     928   25.23    0.75  1.0000
   6   6  12    2645     217     0 0 0 0 0 0    6356   26.76   -0.71  1.0000
   7   6  12    6618     232     0 0 0 0 0 0    6273   -2.05    0.39  1.0000
   8   6  12    4500     271     0 0 0 0 0 0    7193  -16.70   -1.40  1.0000
   9   6  12     445      77     0 0 0 0 0 0     188    7.28   -0.25  1.0000
  10   6  12    1584     131     0 0 0 0 0 0    2088    5.62   -0.31  1.0000
  11   6  12    6094     175     0 0 0 0 0 0    8395   12.80    0.77  1.0000
  12   6  12      44      43     0 0 0 0 0 0      16   -2.48    0.13  1.0000
  13   6  12    3805     123     0 0 0 0 0 0    4572    5.64   -0.21  1.0000
  14   6  12       2      41     0 0 0 0 0 0      -2    1.38   -0.23  1.0000
  15   6  12     130      52     0 0 0 0 0 0     868  -17.05   -0.47  1.0000
  16   6  12     132      41     0 0 0 0 0 0      73   -2.75   -0.04  1.0000
  17   6  12    1188      58     0 0 0 0 0 0    1102   -1.28    0.42  1.0000
  18   6  12      40      38     0 0 0 0 0 0     133   -4.94   -0.40  1.0000
  19   6  12     126      40     0 0 0 0 0 0     138    0.56   -0.82  1.0000
  20   6  12       0      40     0 0 0 0 0 0     -40   -0.24    0.58  1.0000
  21   6  12      59      52     0 0 0 0 0 0      19   -3.21    0.51  1.0000
  22   6  12     214      44     0 0 0 0 0 0     170    1.48    0.04  1.0000
   1   7  12    4010     202     0 0 0 0 0 0    4753    5.38   -0.45  1.0000
   2   7  12    2778      92     0 0 0 0 0 0    1746  -10.44    0.05  1.0000
   3   7  12    1505      99     0 0 0 0 0 0    1725   -2.70    0.34  1.0000
   4   7  12   11229     371     0 0 0 0 0 0   13658  -10.40    0.33  1.0000
   5   7  12   12705     451     0 0 0 0 0 0   16413   14.65   -0.26  1.0000
   6   7  12    5208     265     0 0 0 0 0 0    8087   16.88    0.11  1.0000
   7   7  12    8405     253     0 0 0 0 0 0    7849    2.96   -0.17  1.0000
   8   7  12   10363     282     0 0 0 0 0 0    8880    7.27   -0.43  1.0000
   9   7  12    2427      82     0 0 0 0 0 0     701  -22.03   -0.05  1.0000
  10   7  12      66      72     0 0 0 0 0 0     645   17.62    0.06  1.0000
  11   7  12    2498      82     0 0 0 0 0 0    2546   -0.46    0.03  1.0000
  12   7  12    3276     157     0 0 0 0 0 0    6422  -21.68    0.26  1.0000
  13   7  12     689      50     0 0 0 0 0 0     463    4.47   -0.04  1.0000
  14   7  12      10      45     0 0 0 0 0 0     200   13.80    0.00  1.0000
  15   7  12     997      51     0 0 0 0 0 0     775   -3.56   -0.03  1.0000
  16   7  12    3447      91     0 0 0 0 0 0    3127   -2.64   -0.16  1.0000
  17   7  12    3434     113     0 0 0 0 0 0    4251   -6.33    0.32  1.0000
  18   7  12    2625     146     0 0 0 0 0 0    3388   -6.64   -0.06  1.0000
  19   7  12    1970      77     0 0 0 0 0 0    2406    4.54   -0.31  1.0000
  20   7  12    1874      62     0 0 0 0 0 0    1307   -6.88    0.18  1.0000
  21   7  12    1568      65     0 0 0 0 0 0    1493    0.98   -0.27  1.0000
   0   8  12   11430     702     0 0 0 0 0 0   16334   19.82    0.14  1.0000
   1   8  12    2029      69     0 0 0 0 0 0     214   30.66   -0.16  1.0000
   2   8  12    8040     226     0 0 0 0 0 0    8816   -4.00   -0.14  1.0000
   3   8  12     443     132     0 0 0 0 0 0    1278   14.47   -0.19  1.0000
   4   8  12    1201      92     0 0 0 0 0 0    1378    2.29    0.48  1.0000
   5   8  12     120     100     0 0 0 0 0 0    1722  -29.11    0.38  1.0000
   6   8  12      63      82     0 0 0 0 0 0     681  -17.23    0.39  1.0000
   7   8  12     393     113     0 0 0 0 0 0    2218   25.76    0.51  1.0000
   8   8  12    8022     133     0 0 0 0 0 0    6222   10.20   -0.93  1.0000
   9   8  12      88      40     0 0 0 0 0 0      71    5.00    0.25  1.0000
  10   8  12    2263     110     0 0 0 0 0 0    3919   14.27   -0.07  1.0000
  11   8  12    3204     115     0 0 0 0 0 0    3561   -2.92   -0.10  1.0000
  12   8  12    3322     132     0 0 0 0 0 0    5390  -15.01   -0.22  1.0000
  13   8  12    2713     101     0 0 0 0 0 0    3286    4.99   -0.02  1.0000
  14   8  12      49      42     0 0 0 0 0 0      -1   -6.63   -0.13  1.0000
  15   8  12    8366     170     0 0 0 0 0 0    7696    3.58   -0.27  1.0000
  16   8  12      68      38     0 0 0 0 0 0     -13    7.79   -0.08  1.0000
  17   8  12    1204      54     0 0 0 0 0 0     627   -9.17   -0.06  1.0000
  18   8  12      83      37     0 0 0 0 0 0      57    1.35   -0.62  1.0000
  19   8  12     357      55     0 0 0 0 0 0     335    0.53    0.16  1.0000
  20   8  12     121      33     0 0 0 0 0 0      13   -7.12    0.17  1.0000
   1   9  12     961     115     0 0 0 0 0 0    2150  -14.54   -0.27  1.0000
   2   9  12    2424     109     0 0 0 0 0 0    1239  -13.28   -0.22  1.0000
   3   9  12    9595     162     0 0 0 0 0 0    3511   36.71    0.29  1.0000
   4   9  12    3727     134     0 0 0 0 0 0    3444    2.21    0.31  1.0000
   5   9  12      25      37     0 0 0 0 0 0      30   -0.97   -0.47  1.0000
   6   9  12    5146      98     0 0 0 0 0 0    4113   -7.15   -0.69  1.0000
   7   9  12    4210     132     0 0 0 0 0 0    5791  -10.73    0.52  1.0000
   8   9  12    2126     108     0 0 0 0 0 0    2433   -3.13    0.44  1.0000
   9   9  12     117      42     0 0 0 0 0 0     134    0.67    0.24  1.0000
  10   9  12    1317     174     0 0 0 0 0 0    2502   13.05   -0.01  1.0000
  11   9  12     771      55     0 0 0 0 0 0     862   -1.52   -0.01  1.0000
  12   9  12     415      43     0 0 0 0 0 0      72   11.31    0.56  1.0000
  13   9  12      11      40     0 0 0 0 0 0      65  -10.70    0.12  1.0000
  14   9  12     266      46     0 0 0 0 0 0     356   -2.38   -0.51  1.0000
  15   9  12     325      46     0 0 0 0 0 0     439    2.84   -0.55  1.0000
  16   9  12    2256      77     0 0 0 0 0 0    2184   -0.75    0.25  1.0000
  17   9  12      11      36     0 0 0 0 0 0      33   -2.71    0.12  1.0000
  18   9  12     410      42     0 0 0 0 0 0     506   -2.12   -0.20  1.0000
  19   9  12     500      53     0 0 0 0 0 0     586    1.82   -0.12  1.0000
   0  10  12   24553    1105     0 0 0 0 0 0   44661   51.80    0.05  1.0000
   1  10  12    7600     256     0 0 0 0 0 0    9239   -8.47   -0.36  1.0000
   2  10  12   11020     265     0 0 0 0 0 0   12717   -7.40    0.01  1.0000
   3  10  12   10106     230     0 0 0 0 0 0   11113    4.64    0.05  1.0000
   4  10  12    3459      49     0 0 0 0 0 0     479  -35.77   -0.42  1.0000
   5  10  12     858      57     0 0 0 0 0 0     735    2.08    0.02  1.0000
   6  10  12    1528     123     0 0 0 0 0 0    4283   24.88    0.63  1.0000
   7  10  12     553      50     0 0 0 0 0 0     525   -0.58    0.13  1.0000
   8  10  12    1977      58     0 0 0 0 0 0     948   13.05    0.01  1.0000
   9  10  12    2313      73     0 0 0 0 0 0    1662   -7.09    0.47  1.0000
  10  10  12    5633      81     0 0 0 0 0 0    2578  -23.04   -0.74  1.0000
  11  10  12    8928     154     0 0 0 0 0 0    6801   11.44   -0.22  1.0000
  12  10  12    7102     157     0 0 0 0 0 0    7070    0.19   -0.05  1.0000
  13  10  12   13085     276     0 0 0 0 0 0   14199    4.53   -0.03  1.0000
  14  10  12    2390      85     0 0 0 0 0 0    2955    5.24    0.05  1.0000
  15  10  12    4816     136     0 0 0 0 0 0    5244   -2.90    0.14  1.0000
  16  10  12     994      58     0 0 0 0 0 0    1120   -1.86   -0.07  1.0000
  17  10  12     553      44     0 0 0 0 0 0     461   -1.98   -0.02  1.0000
  18  10  12      65      32     0 0 0 0 0 0      46   -1.51    0.10  1.0000
   1  11  12       1      46     0 0 0 0 0 0     117   10.50   -0.17  1.0000
   2  11  12    1678     148     0 0 0 0 0 0    5100   28.78    0.04  1.0000
   3  11  12     176      48     0 0 0 0 0 0      38   -6.69    0.11  1.0000
   4  11  12     393      66     0 0 0 0 0 0    1298  -15.32    0.04  1.0000
   5  11  12    2294      74     0 0 0 0 0 0    1674    6.61    0.04  1.0000
   6  11  12     834      44     0 0 0 0 0 0      23  -23.06   -0.21  1.0000
   7  11  12     471      85     0 0 0 0 0 0     981    9.09    0.17  1.0000
   8  11  12       2      47     0 0 0 0 0 0     297   14.87    0.01  1.0000
   9  11  12     417      43     0 0 0 0 0 0     165   -7.14    0.20  1.0000
  10  11  12     605      49     0 0 0 0 0 0     479    2.56   -0.06  1.0000
  11  11  12      93      45     0 0 0 0 0 0     326   -7.92    0.09  1.0000
  12  11  12     506      50     0 0 0 0 0 0     435   -1.55    0.07  1.0000
  13  11  12      13      37     0 0 0 0 0 0     -37    3.47   -0.13  1.0000
  14  11  12     389      38     0 0 0 0 0 0     161    6.70    0.07  1.0000
  15  11  12     872      55     0 0 0 0 0 0     903   -0.49    0.00  1.0000
  16  11  12     428      54     0 0 0 0 0 0     336    2.25   -0.08  1.0000
  17  11  12     775      63     0 0 0 0 0 0    1038   -4.14   -0.10  1.0000
   0  12  12    7309     311     0 0 0 0 0 0    8498    6.33    0.37  1.0000
   1  12  12   11773     226     0 0 0 0 0 0    9264   11.58    0.57  1.0000
   2  12  12    9836     249     0 0 0 0 0 0    9649    0.90   -0.03  1.0000
   3  12  12    3308     118     0 0 0 0 0 0    3655    2.77    0.25  1.0000
   4  12  12    1443     113     0 0 0 0 0 0    1296   -1.84   -0.39  1.0000
   5  12  12    2739     120     0 0 0 0 0 0    4137  -11.34   -0.37  1.0000
   6  12  12      21      43     0 0 0 0 0 0      77   12.59    0.21  1.0000
   7  12  12     689      53     0 0 0 0 0 0     677    0.14    0.84  1.0000
   8  12  12    1111      68     0 0 0 0 0 0    1578   -6.12    0.24  1.0000
   9  12  12     488      51     0 0 0 0 0 0     657    3.37    0.16  1.0000
  10  12  12    5115     174     0 0 0 0 0 0    4200   -6.37   -0.16  1.0000
  11  12  12    7775     183     0 0 0 0 0 0    7866   -0.50    0.09  1.0000
  12  12  12    5308     144     0 0 0 0 0 0    5547   -1.52   -0.20  1.0000
  13  12  12    6423     187     0 0 0 0 0 0    7064    3.73   -0.22  1.0000
  14  12  12    1537      72     0 0 0 0 0 0    1705    2.01    0.06  1.0000
  15  12  12    4363     145     0 0 0 0 0 0    4311    0.37    0.03  1.0000
  16  12  12     490      48     0 0 0 0 0 0     490   -0.02    0.10  1.0000
   1  13  12    1739      83     0 0 0 0 0 0    1622    1.35    0.02  1.0000
   2  13  12     134      42     0 0 0 0 0 0      53    4.14   -0.34  1.0000
   3  13  12    2684     105     0 0 0 0 0 0    3077    3.44    0.32  1.0000
   4  13  12     126      46     0 0 0 0 0 0     131   -0.04    0.98  1.0000
   5  13  12    5504     313     0 0 0 0 0 0    5260    1.59   -0.14  1.0000
   6  13  12     256      46     0 0 0 0 0 0     245    0.37   -0.22  1.0000
   7  13  12    1341      64     0 0 0 0 0 0    1285   -0.68   -0.47  1.0000
   8  13  12     441      42     0 0 0 0 0 0     225   -5.80   -0.76  1.0000
   9  13  12     895      49     0 0 0 0 0 0     721    2.98    0.04  1.0000
  10  13  12    1358      58     0 0 0 0 0 0    1347    0.13    0.12  1.0000
  11  13  12      50      36     0 0 0 0 0 0      45   -2.74    0.53  1.0000
  12  13  12    3083     113     0 0 0 0 0 0    2992   -0.77   -0.11  1.0000
  13  13  12      11      34     0 0 0 0 0 0      19    0.93   -0.26  1.0000
  14  13  12      93      35     0 0 0 0 0 0      54    2.19   -0.10  1.0000
   0  14  12    2713     297     0 0 0 0 0 0    3584    7.19    1.55  1.0000
   1  14  12    1331      64     0 0 0 0 0 0    1104    3.01    0.70  1.0000
   2  14  12    2710     151     0 0 0 0 0 0    3665   -8.00   -0.60  1.0000
   3  14  12     389      48     0 0 0 0 0 0     397    0.10    0.42  1.0000
   4  14  12    1933     113     0 0 0 0 0 0    2440    5.14    0.20  1.0000
   5  14  12       2      40     0 0 0 0 0 0     -17   -1.33    0.17  1.0000
   6  14  12     168      53     0 0 0 0 0 0     648   11.81   -0.10  1.0000
   7  14  12      12      36     0 0 0 0 0 0      39   -2.67    0.51  1.0000
   8  14  12     717      60     0 0 0 0 0 0    1151   -6.76   -0.24  1.0000
   9  14  12     307      39     0 0 0 0 0 0     261   -1.26   -0.19  1.0000
  10  14  12    2264      60     0 0 0 0 0 0    1537   -7.99    0.26  1.0000
  11  14  12     345      34     0 0 0 0 0 0     200    4.34    0.07  1.0000
  12  14  12     430      35     0 0 0 0 0 0     238    5.13    0.10  1.0000
   1  15  12       8      36     0 0 0 0 0 0      14   -0.97    0.27  1.0000
   2  15  12     114      41     0 0 0 0 0 0      32    4.85    0.31  1.0000
   3  15  12    3685     191     0 0 0 0 0 0    3961    2.14   -0.12  1.0000
   4  15  12     313      44     0 0 0 0 0 0     155   -5.21    0.42  1.0000
   5  15  12    1149     113     0 0 0 0 0 0    1024    1.92   -0.26  1.0000
   6  15  12    1395      98     0 0 0 0 0 0    1204    2.54    0.16  1.0000
   7  15  12    3080     195     0 0 0 0 0 0    3000   -0.67   -0.16  1.0000
   8  15  12    1225      75     0 0 0 0 0 0    1534    4.14   -0.69  1.0000
   9  15  12    1674      86     0 0 0 0 0 0    1798   -1.45    0.13  1.0000
   0  16  12     851     115     0 0 0 0 0 0     350   -9.95    0.45  1.0000
   1  16  12     595      44     0 0 0 0 0 0     515   -1.60    0.19  1.0000
   2  16  12     734      99     0 0 0 0 0 0     601    2.46   -0.05  1.0000
   3  16  12      12      35     0 0 0 0 0 0      18   -0.64   -0.23  1.0000
   4  16  12      19      35     0 0 0 0 0 0      79    4.24    0.09  1.0000
   1   1  13    1636     110     0 0 0 0 0 0    2242   -6.53   -0.04  1.0000
   2   1  13    7451      76     0 0 0 0 0 0     273  -72.80    0.70  1.0000
   3   1  13   10521     741     0 0 0 0 0 0   27816   60.76   -0.20  1.0000
   4   1  13    8795     179     0 0 0 0 0 0    4545   25.26   -0.19  1.0000
   5   1  13    9440     321     0 0 0 0 0 0   10164   -3.52    0.51  1.0000
   6   1  13   36779    1347     0 0 0 0 0 0   50609   31.53   -0.38  1.0000
   7   1  13    7764     333     0 0 0 0 0 0    2912  -32.49   -0.17  1.0000
   8   1  13   20948     851     0 0 0 0 0 0   35282  -40.93    0.19  1.0000
   9   1  13   12225     272     0 0 0 0 0 0    7030   25.32    0.06  1.0000
  10   1  13   10085     398     0 0 0 0 0 0   10062   -0.15    0.39  1.0000
  11   1  13    3387     316     0 0 0 0 0 0    6323  -20.14    0.00  1.0000
  12   1  13     300      92     0 0 0 0 0 0      33   12.67   -0.22  1.0000
  13   1  13    1167      60     0 0 0 0 0 0     407  -13.20   -0.11  1.0000
  14   1  13    8238     194     0 0 0 0 0 0    8081    0.82    0.08  1.0000
  15   1  13     289      52     0 0 0 0 0 0     730   -9.60   -0.03  1.0000
  16   1  13    1196      70     0 0 0 0 0 0    1442    3.34   -0.38  1.0000
  17   1  13      32      44     0 0 0 0 0 0      23   -6.93    0.11  1.0000
  18   1  13    6842     156     0 0 0 0 0 0    5817    6.15    0.22  1.0000
  19   1  13      38      43     0 0 0 0 0 0      73   -2.50   -0.06  1.0000
  20   1  13    3648      98     0 0 0 0 0 0    3110   -4.34   -0.54  1.0000
  21   1  13     382      71     0 0 0 0 0 0     691    6.49   -0.04  1.0000
  22   1  13    3289     129     0 0 0 0 0 0    3188    0.78    0.42  1.0000
  23   1  13     632     105     0 0 0 0 0 0     755   -2.22    0.06  1.0000
   0   2  13    5444    1080     0 0 0 0 0 0   24010   77.01    0.15  1.0000
   1   2  13    2284      85     0 0 0 0 0 0     108  -53.45    0.11  1.0000
   2   2  13   14974     574     0 0 0 0 0 0   17648   -9.89   -0.48  1.0000
   3   2  13     326     114     0 0 0 0 0 0     867  -10.83    0.19  1.0000
   4   2  13    3896     234     0 0 0 0 0 0    6663   18.19    0.56  1.0000
   5   2  13    3191     270     0 0 0 0 0 0    7628   29.22   -1.18  1.0000
   6   2  13    1324     112     0 0 0 0 0 0     832  -61.58   -1.97  1.0000
   7   2  13    1581     129     0 0 0 0 0 0    2619   10.74    1.30  1.0000
   8   2  13      10      77     0 0 0 0 0 0     976   26.58    0.54  1.0000
   9   2  13     115      90     0 0 0 0 0 0    1170  -22.19   -0.48  1.0000
  10   2  13   22094     574     0 0 0 0 0 0   17295  -16.24    0.06  1.0000
  11   2  13      45      75     0 0 0 0 0 0      93    3.11   -0.17  1.0000
  12   2  13     672      96     0 0 0 0 0 0     688   -0.42    0.61  1.0000
  13   2  13    2766      79     0 0 0 0 0 0    2121    6.22   -0.05  1.0000
  14   2  13   10640     198     0 0 0 0 0 0    7960  -13.27    0.17  1.0000
  15   2  13      34      44     0 0 0 0 0 0      35    0.12    0.01  1.0000
  16   2  13    2342      56     0 0 0 0 0 0     935   16.98   -0.05  1.0000
  17   2  13     952      64     0 0 0 0 0 0    1297   -4.93    0.06  1.0000
  18   2  13    1209      63     0 0 0 0 0 0    1179   -0.44    0.25  1.0000
  19   2  13      65      45     0 0 0 0 0 0      91    1.41   -0.07  1.0000
  20   2  13      14      42     0 0 0 0 0 0      10   -0.60   -0.03  1.0000
  21   2  13      29      44     0 0 0 0 0 0      21    0.74   -0.13  1.0000
  22   2  13    1440      71     0 0 0 0 0 0    1580   -1.67   -0.38  1.0000
  23   2  13     241      52     0 0 0 0 0 0     297   -1.63    0.16  1.0000
   1   3  13    3689     114     0 0 0 0 0 0     994   27.65    0.16  1.0000
   2   3  13    2867      98     0 0 0 0 0 0     825  -23.75   -1.11  1.0000
   3   3  13    7740     386     0 0 0 0 0 0   10677   14.50    0.38  1.0000
   4   3  13   18120     330     0 0 0 0 0 0    8816   38.86   -1.26  1.0000
   5   3  13   18266     721     0 0 0 0 0 0   22734  -14.74   -0.75  1.0000
   6   3  13    4176     106     0 0 0 0 0 0    1431  -26.02    0.72  1.0000
   7   3  13    8357     318     0 0 0 0 0 0   10827   12.00   -0.41  1.0000
   8   3  13    8748     343     0 0 0 0 0 0   10717   -9.60    0.83  1.0000
   9   3  13     576      73     0 0 0 0 0 0     355   -4.86    0.56  1.0000
  10   3  13    5116     220     0 0 0 0 0 0    5932    5.24   -0.39  1.0000
  11   3  13     718     110     0 0 0 0 0 0    1688  -13.51   -0.07  1.0000
  12   3  13    1010      90     0 0 0 0 0 0     442   10.15    0.36  1.0000
  13   3  13      55      50     0 0 0 0 0 0     284  -22.47   -0.17  1.0000
  14   3  13     134      56     0 0 0 0 0 0     661  -13.44    0.18  1.0000
  15   3  13     844      51     0 0 0 0 0 0     418    8.21   -0.18  1.0000
  16   3  13    3786     148     0 0 0 0 0 0    5221   10.19    0.09  1.0000
  17   3  13     103      43     0 0 0 0 0 0      39  -14.26   -0.14  1.0000
  18   3  13    1381      79     0 0 0 0 0 0    1893   -6.15    0.38  1.0000
  19   3  13      18      43     0 0 0 0 0 0     -23    3.96    0.00  1.0000
  20   3  13    1976      84     0 0 0 0 0 0    2587    6.16    0.01  1.0000
  21   3  13      97      46     0 0 0 0 0 0     112    0.95   -0.40  1.0000
  22   3  13    1385      70     0 0 0 0 0 0    1482   -1.20   -0.15  1.0000
   0   4  13   92985    4780     0 0 0 0 0 0  128355   50.43    0.84  1.0000
   1   4  13    1565     379     0 0 0 0 0 0    3910   21.94    0.04  1.0000
   2   4  13   10355     362     0 0 0 0 0 0    6209   21.85    0.43  1.0000
   3   4  13    2309     369     0 0 0 0 0 0    6459  -30.62   -0.21  1.0000
   4   4  13   15420     363     0 0 0 0 0 0    9882  -23.36   -1.44  1.0000
   5   4  13    4680     352     0 0 0 0 0 0    8215   21.02    0.03  1.0000
   6   4  13      23      64     0 0 0 0 0 0      30   -0.60    0.30  1.0000
   7   4  13     287     123     0 0 0 0 0 0     736   -9.62   -0.37  1.0000
   8   4  13    1017     144     0 0 0 0 0 0    2873  -20.54   -0.23  1.0000
   9   4  13      16      69     0 0 0 0 0 0      94   10.06    0.10  1.0000
  10   4  13   16455     546     0 0 0 0 0 0   16875    1.53    0.16  1.0000
  11   4  13    2851     133     0 0 0 0 0 0    1817  -10.36    0.92  1.0000
  12   4  13    7994     227     0 0 0 0 0 0   10665  -13.27    0.57  1.0000
  13   4  13    6921     163     0 0 0 0 0 0    6044    5.20   -0.29  1.0000
  14   4  13   13446     284     0 0 0 0 0 0   11905   -6.49   -0.27  1.0000
  15   4  13    2093     100     0 0 0 0 0 0    2029   -0.69    0.17  1.0000
  16   4  13    6530     137     0 0 0 0 0 0    4616   12.24    0.14  1.0000
  17   4  13    2787      90     0 0 0 0 0 0    2526    2.42   -0.15  1.0000
  18   4  13    1057      58     0 0 0 0 0 0    1001   -0.77   -0.40  1.0000
  19   4  13     166      45     0 0 0 0 0 0     138   -1.10   -0.09  1.0000
  20   4  13       4      38     0 0 0 0 0 0       2   -0.47    0.14  1.0000
  21   4  13     112      42     0 0 0 0 0 0      99   -0.62    0.33  1.0000
  22   4  13    1323      62     0 0 0 0 0 0    1236    1.15    0.03  1.0000
   1   5  13     678      71     0 0 0 0 0 0      29   19.70    0.51  1.0000
   2   5  13      21     230     0 0 0 0 0 0    3619   52.53   -0.10  1.0000
   3   5  13    2126     257     0 0 0 0 0 0    3498   12.29    0.76  1.0000
   4   5  13    4719     229     0 0 0 0 0 0    5812   -7.06   -1.11  1.0000
   5   5  13    3902     274     0 0 0 0 0 0    3792    0.87   -0.50  1.0000
   6   5  13     747     171     0 0 0 0 0 0    3078  -26.60   -0.61  1.0000
   7   5  13    4268     160     0 0 0 0 0 0    3005   -9.86   -1.37  1.0000
   8   5  13     373      78     0 0 0 0 0 0     475   -2.44    0.52  1.0000
   9   5  13    3616     225     0 0 0 0 0 0    4279    4.98    0.32  1.0000
  10   5  13     826     156     0 0 0 0 0 0    2972   24.34    0.19  1.0000
  11   5  13     407      61     0 0 0 0 0 0    1117  -12.51    0.24  1.0000
  12   5  13     145      69     0 0 0 0 0 0     873  -16.54    0.00  1.0000
  13   5  13    3063      80     0 0 0 0 0 0    1896  -11.17   -0.05  1.0000
  14   5  13      51      47     0 0 0 0 0 0     112    3.26   -0.09  1.0000
  15   5  13     471      65     0 0 0 0 0 0    1070  -10.39   -0.65  1.0000
  16   5  13    2903      88     0 0 0 0 0 0    2303   -5.57    0.02  1.0000
  17   5  13     121      44     0 0 0 0 0 0      50    3.69    0.07  1.0000
  18   5  13      47      41     0 0 0 0 0 0      29    1.44    0.45  1.0000
  19   5  13     737      55     0 0 0 0 0 0     869    2.20   -0.24  1.0000
  20   5  13    1143      67     0 0 0 0 0 0    1164    0.31   -0.15  1.0000
  21   5  13    2314      92     0 0 0 0 0 0    2485   -1.64   -0.31  1.0000
  22   5  13      15      46     0 0 0 0 0 0       0    3.58   -0.60  1.0000
   0   6  13   35986    1354     0 0 0 0 0 0   44867   21.07   -0.84  1.0000
   1   6  13     831      70     0 0 0 0 0 0     223  -14.20   -0.27  1.0000
   2   6  13   12613     334     0 0 0 0 0 0   12623    0.02   -0.50  1.0000
   3   6  13    1517     124     0 0 0 0 0 0    1793   -3.20   -0.31  1.0000
   4   6  13    6453     233     0 0 0 0 0 0    6349   -0.69    0.51  1.0000
   5   6  13      66      78     0 0 0 0 0 0      86    0.48    1.52  1.0000
   6   6  13      58      86     0 0 0 0 0 0     387   25.32    0.40  1.0000
   7   6  13    3903     260     0 0 0 0 0 0    3495    3.20   -0.79  1.0000
   8   6  13    3751     313     0 0 0 0 0 0    7555  -24.28   -0.73  1.0000
   9   6  13      18      80     0 0 0 0 0 0     205  -16.97   -0.07  1.0000
  10   6  13    6881     153     0 0 0 0 0 0    6639   -1.48    0.55  1.0000
  11   6  13     883      86     0 0 0 0 0 0    1513    8.76    0.28  1.0000
  12   6  13   13382     347     0 0 0 0 0 0   16461  -12.00   -0.19  1.0000
  13   6  13    1648     112     0 0 0 0 0 0    1172    6.01    0.53  1.0000
  14   6  13    9614     218     0 0 0 0 0 0    9428   -0.89   -0.11  1.0000
  15   6  13    5877     143     0 0 0 0 0 0    5383   -3.15    0.23  1.0000
  16   6  13    4211     132     0 0 0 0 0 0    4699   -3.57    0.46  1.0000
  17   6  13    2776      96     0 0 0 0 0 0    2892   -1.00   -0.37  1.0000
  18   6  13    1778      79     0 0 0 0 0 0    2155    4.08   -0.22  1.0000
  19   6  13     400      54     0 0 0 0 0 0     555    3.38    0.18  1.0000
  20   6  13       5      50     0 0 0 0 0 0     -50   -2.02   -0.24  1.0000
  21   6  13     196      46     0 0 0 0 0 0     178   -0.62   -0.01  1.0000
   1   7  13     129     138     0 0 0 0 0 0    2187   33.48    0.32  1.0000
   2   7  13     401     140     0 0 0 0 0 0    4456   44.19   -0.46  1.0000
   3   7  13    2266      79     0 0 0 0 0 0     609  -21.68    0.08  1.0000
   4   7  13    3485     106     0 0 0 0 0 0    1131  -24.20   -0.47  1.0000
   5   7  13    2100     159     0 0 0 0 0 0    3170   -9.91   -0.77  1.0000
   6   7  13      15      82     0 0 0 0 0 0      36   -7.11   -1.73  1.0000
   7   7  13      39     101     0 0 0 0 0 0     455   25.96    1.10  1.0000
   8   7  13    4280     214     0 0 0 0 0 0    5674    9.42    0.04  1.0000
   9   7  13    3168      75     0 0 0 0 0 0    2416   -6.71   -0.61  1.0000
  10   7  13     157      40     0 0 0 0 0 0     107    2.10    0.05  1.0000
  11   7  13    1104      81     0 0 0 0 0 0    2519  -16.07   -0.11  1.0000
  12   7  13    1820      65     0 0 0 0 0 0    1369   -5.42    0.53  1.0000
  13   7  13    2324      79     0 0 0 0 0 0    2180   -1.41   -0.51  1.0000
  14   7  13       0      45     0 0 0 0 0 0      52    6.19   -2.01  1.0000
  15   7  13      98      48     0 0 0 0 0 0     222   -4.70   -0.46  1.0000
  16   7  13     168      51     0 0 0 0 0 0     559  -10.33    0.72  1.0000
  17   7  13     386      52     0 0 0 0 0 0     457   -1.68    0.32  1.0000
  18   7  13     948      78     0 0 0 0 0 0    1130    2.66    0.26  1.0000
  19   7  13     956      65     0 0 0 0 0 0    1068    1.69   -0.22  1.0000
  20   7  13    1201      94     0 0 0 0 0 0    1131    0.97    0.00  1.0000
  21   7  13     666      87     0 0 0 0 0 0     717   -0.89   -0.25  1.0000
   0   8  13    2773     211     0 0 0 0 0 0    3719    8.11   -0.46  1.0000
   1   8  13      21      86     0 0 0 0 0 0     373   14.59    0.67  1.0000
   2   8  13    5571     200     0 0 0 0 0 0    7125   -9.35    0.28  1.0000
   3   8  13    1462      86     0 0 0 0 0 0     325   19.44    0.46  1.0000
   4   8  13    4860     162     0 0 0 0 0 0    4555   -2.09   -0.11  1.0000
   5   8  13     993      70     0 0 0 0 0 0     185  -42.22   -0.69  1.0000
   6   8  13    1963      45     0 0 0 0 0 0     231   27.88   -0.16  1.0000
   7   8  13    1115      54     0 0 0 0 0 0     923    2.85    0.15  1.0000
   8   8  13    3592      87     0 0 0 0 0 0    2781    6.82    0.01  1.0000
   9   8  13     168      48     0 0 0 0 0 0     144    0.78    0.47  1.0000
  10   8  13    4550      98     0 0 0 0 0 0    2211  -19.42   -0.45  1.0000
  11   8  13    1939      77     0 0 0 0 0 0    2154    2.26   -0.01  1.0000
  12   8  13    6363     147     0 0 0 0 0 0    6220    0.80    0.46  1.0000
  13   8  13    1917      90     0 0 0 0 0 0    2502   -5.91   -0.13  1.0000
  14   8  13    1995      75     0 0 0 0 0 0    2071    0.84   -0.11  1.0000
  15   8  13    3267     109     0 0 0 0 0 0    4174    7.07   -0.05  1.0000
  16   8  13    2997     106     0 0 0 0 0 0    4213   -9.63   -0.54  1.0000
  17   8  13     418      41     0 0 0 0 0 0     385    0.78    0.11  1.0000
  18   8  13     602      49     0 0 0 0 0 0     513   -1.85    0.37  1.0000
  19   8  13     314      43     0 0 0 0 0 0     304   -0.31    0.06  1.0000
  20   8  13       6      42     0 0 0 0 0 0     -42    2.34   -0.23  1.0000
   1   9  13    1070      60     0 0 0 0 0 0    1098    0.42   -0.26  1.0000
   2   9  13      31      54     0 0 0 0 0 0     192   12.52    0.62  1.0000
   3   9  13      30      47     0 0 0 0 0 0     319   11.73    0.36  1.0000
   4   9  13    1283      46     0 0 0 0 0 0     387  -16.07   -0.18  1.0000
   5   9  13    1284      54     0 0 0 0 0 0    1047   -3.33    0.10  1.0000
   6   9  13    8124     193     0 0 0 0 0 0    9407   -6.40   -1.04  1.0000
   7   9  13    1669      70     0 0 0 0 0 0    1832   -1.83   -0.21  1.0000
   8   9  13   12004     314     0 0 0 0 0 0   16612   18.42   -0.38  1.0000
   9   9  13     809      54     0 0 0 0 0 0     848    0.63    0.09  1.0000
  10   9  13    6700     216     0 0 0 0 0 0    9381  -14.21   -0.34  1.0000
  11   9  13    1244      51     0 0 0 0 0 0     647    9.42    0.16  1.0000
  12   9  13     721      55     0 0 0 0 0 0     918    3.31   -0.26  1.0000
  13   9  13      10      39     0 0 0 0 0 0     109  -12.18   -0.03  1.0000
  14   9  13      22      39     0 0 0 0 0 0     -14    4.38   -0.32  1.0000
  15   9  13     159      44     0 0 0 0 0 0     353   -5.85   -0.45  1.0000
  16   9  13    3054      93     0 0 0 0 0 0    3226   -1.44   -0.18  1.0000
  17   9  13     335      53     0 0 0 0 0 0     332    0.07    0.05  1.0000
  18   9  13    5011     116     0 0 0 0 0 0    4508   -3.45   -0.10  1.0000
  19   9  13    1364      71     0 0 0 0 0 0    1539    2.21   -0.05  1.0000
   0  10  13    1596     135     0 0 0 0 0 0    1827   -2.63   -0.73  1.0000
   1  10  13     425      47     0 0 0 0 0 0     234   -5.11    0.53  1.0000
   2  10  13    3054     119     0 0 0 0 0 0    3196   -1.18   -0.27  1.0000
   3  10  13      14      55     0 0 0 0 0 0     313  -13.27    0.02  1.0000
   4  10  13     133      41     0 0 0 0 0 0      41   -4.87    0.21  1.0000
   5  10  13     186      55     0 0 0 0 0 0     791   13.76   -0.02  1.0000
   6  10  13    1394      50     0 0 0 0 0 0     567   12.84   -0.15  1.0000
   7  10  13     204      73     0 0 0 0 0 0     843  -13.93    0.12  1.0000
   8  10  13      52      39     0 0 0 0 0 0      -3    6.81    0.13  1.0000
   9  10  13      35      40     0 0 0 0 0 0      59  -12.80   -0.43  1.0000
  10  10  13      39      39     0 0 0 0 0 0      27   -1.11    0.06  1.0000
  11  10  13     708      55     0 0 0 0 0 0     843    2.31   -0.05  1.0000
  12  10  13     338      49     0 0 0 0 0 0     309    0.79   -0.06  1.0000
  13  10  13     576      39     0 0 0 0 0 0     183    9.98    0.19  1.0000
  14  10  13     493      42     0 0 0 0 0 0     417   -1.70   -0.01  1.0000
  15  10  13     339      41     0 0 0 0 0 0     205   -3.87   -0.22  1.0000
  16  10  13     116      40     0 0 0 0 0 0     200   -3.21   -0.27  1.0000
  17  10  13     382      42     0 0 0 0 0 0     428   -1.12    0.09  1.0000
  18  10  13      17      45     0 0 0 0 0 0     -11   -3.84   -0.10  1.0000
   1  11  13       5      53     0 0 0 0 0 0     383   16.45    0.19  1.0000
   2  11  13    1060      71     0 0 0 0 0 0    1074   -0.09   -0.52  1.0000
   3  11  13    2120     141     0 0 0 0 0 0    4810  -22.07    0.28  1.0000
   4  11  13    7034     171     0 0 0 0 0 0    5893   -6.75   -0.21  1.0000
   5  11  13    2092      82     0 0 0 0 0 0    2089   -0.06    0.30  1.0000
   6  11  13   16619     416     0 0 0 0 0 0   16627   -0.03    0.05  1.0000
   7  11  13    2799      69     0 0 0 0 0 0    1434   14.37   -0.01  1.0000
   8  11  13   14756     295     0 0 0 0 0 0   13537   -4.85   -0.20  1.0000
   9  11  13     700      69     0 0 0 0 0 0    1033    5.44    0.20  1.0000
  10  11  13    5486     151     0 0 0 0 0 0    6063   -3.59   -0.26  1.0000
  11  11  13    1363     101     0 0 0 0 0 0    2385  -11.33   -0.19  1.0000
  12  11  13     735      59     0 0 0 0 0 0    1079    5.46    0.08  1.0000
  13  11  13     685      68     0 0 0 0 0 0    1052    5.94   -0.02  1.0000
  14  11  13       5      39     0 0 0 0 0 0      13    1.98   -0.05  1.0000
  15  11  13     190      40     0 0 0 0 0 0     104   -3.42    0.09  1.0000
  16  11  13    1981      91     0 0 0 0 0 0    2258   -2.91    0.16  1.0000
   0  12  13    1210      94     0 0 0 0 0 0     949    3.81    0.14  1.0000
   1  12  13     325      49     0 0 0 0 0 0     142    5.85   -0.30  1.0000
   2  12  13    1682     118     0 0 0 0 0 0    1281   -4.94   -0.20  1.0000
   3  12  13    1136      75     0 0 0 0 0 0    1463    4.31   -0.26  1.0000
   4  12  13    3054     142     0 0 0 0 0 0    2632    3.74    0.00  1.0000
   5  12  13       0      48     0 0 0 0 0 0     198  -12.94   -0.09  1.0000
   6  12  13     324      49     0 0 0 0 0 0     279   -1.26   -1.22  1.0000
   7  12  13       0      45     0 0 0 0 0 0     -44   -0.24    0.10  1.0000
   8  12  13     675      56     0 0 0 0 0 0     625   -0.90   -0.27  1.0000
   9  12  13    1034      62     0 0 0 0 0 0    1217    2.57    0.22  1.0000
  10  12  13    2680      96     0 0 0 0 0 0    2434    2.28    0.44  1.0000
  11  12  13     961      62     0 0 0 0 0 0    1296   -4.72   -0.10  1.0000
  12  12  13     983     109     0 0 0 0 0 0    1265    4.00    0.05  1.0000
  13  12  13     195      39     0 0 0 0 0 0     173   -0.75   -0.18  1.0000
  14  12  13     218      54     0 0 0 0 0 0     208    0.32   -0.02  1.0000
  15  12  13       1      38     0 0 0 0 0 0       4    1.08    0.01  1.0000
   1  13  13      60      49     0 0 0 0 0 0      81   -3.11    1.94  1.0000
   2  13  13    3483     115     0 0 0 0 0 0    2353    9.99   -0.13  1.0000
   3  13  13      30      47     0 0 0 0 0 0     136    6.30   -0.54  1.0000
   4  13  13    6407     248     0 0 0 0 0 0    5465   -5.78   -0.32  1.0000
   5  13  13     157      51     0 0 0 0 0 0     301   -4.65    0.16  1.0000
   6  13  13    6867     216     0 0 0 0 0 0    7654   -4.42    0.03  1.0000
   7  13  13     625      54     0 0 0 0 0 0     784   -2.81   -0.38  1.0000
   8  13  13    2557      78     0 0 0 0 0 0    2119   -4.42    0.23  1.0000
   9  13  13    1770     126     0 0 0 0 0 0    2559    8.08    0.17  1.0000
  10  13  13    2955      97     0 0 0 0 0 0    3070   -1.00   -0.05  1.0000
  11  13  13    1920      80     0 0 0 0 0 0    1516    4.60    0.30  1.0000
  12  13  13     108      34     0 0 0 0 0 0     248    5.15   -0.16  1.0000
  13  13  13     470      45     0 0 0 0 0 0     291   -4.36   -0.20  1.0000
   0  14  13    6734     338     0 0 0 0 0 0    9880  -16.51    0.02  1.0000
   1  14  13    3986     150     0 0 0 0 0 0    5061   -7.59    0.10  1.0000
   2  14  13    5103     216     0 0 0 0 0 0    6097    6.30    0.22  1.0000
   3  14  13      70      45     0 0 0 0 0 0      56   -0.92    0.18  1.0000
   4  14  13    1501      58     0 0 0 0 0 0     793   10.09    0.28  1.0000
   5  14  13      18      42     0 0 0 0 0 0     120    6.60    0.46  1.0000
   6  14  13       3      54     0 0 0 0 0 0     117   -8.83   -2.90  1.0000
   7  14  13     292      47     0 0 0 0 0 0     467   -4.24   -0.61  1.0000
   8  14  13     724      42     0 0 0 0 0 0     514   -4.08    0.19  1.0000
   9  14  13     421      36     0 0 0 0 0 0     264   -4.10    0.20  1.0000
  10  14  13    3012     123     0 0 0 0 0 0    2778    2.06    0.14  1.0000
  11  14  13     787      44     0 0 0 0 0 0     641    2.60    0.02  1.0000
   1  15  13     172      34     0 0 0 0 0 0      75    4.19    0.79  1.0000
   2  15  13     251      38     0 0 0 0 0 0     219    0.99    0.12  1.0000
   3  15  13      14      38     0 0 0 0 0 0       8   -5.83   -0.35  1.0000
   4  15  13     133      56     0 0 0 0 0 0     163    1.02    0.56  1.0000
   5  15  13      37      45     0 0 0 0 0 0      48   -0.74    0.39  1.0000
   6  15  13     358      64     0 0 0 0 0 0     388   -0.67   -0.39  1.0000
   7  15  13      88      61     0 0 0 0 0 0      71    3.50   -0.12  1.0000
   8  15  13     509     135     0 0 0 0 0 0     434   -1.65   -0.15  1.0000
   0   0  14    1377     165     0 0 0 0 0 0     626  -58.67    0.49  1.0000
   1   0  14   14948     163     0 0 0 0 0 0    2128  -73.34   -0.11  1.0000
   2   0  14     305     121     0 0 0 0 0 0     682   -8.19    0.34  1.0000
   3   0  14    6736     360     0 0 0 0 0 0    7795   -6.07    0.63  1.0000
   4   0  14    3844     102     0 0 0 0 0 0     106   67.79   -1.01  1.0000
   5   0  14    7580     231     0 0 0 0 0 0    5161  -14.49   -0.23  1.0000
   6   0  14     394     124     0 0 0 0 0 0    1471  -54.97   -0.48  1.0000
   7   0  14     451     164     0 0 0 0 0 0    3038   32.01    0.09  1.0000
   8   0  14    3121     225     0 0 0 0 0 0    3381   -2.16   -0.02  1.0000
   9   0  14     589     387     0 0 0 0 0 0    7275  -58.98    0.45  1.0000
  10   0  14    1154     117     0 0 0 0 0 0    -117   32.08    0.42  1.0000
  11   0  14    5173     407     0 0 0 0 0 0    5396    1.50   -0.09  1.0000
  12   0  14     244      85     0 0 0 0 0 0      72    6.82   -0.12  1.0000
  13   0  14   35121    1040     0 0 0 0 0 0   33813    3.37   -0.15  1.0000
  14   0  14    3822     283     0 0 0 0 0 0    7793  -25.02   -0.46  1.0000
  15   0  14   11042     353     0 0 0 0 0 0   11920    3.90    0.03  1.0000
  16   0  14     275     112     0 0 0 0 0 0      11   12.69    0.08  1.0000
  17   0  14   14339     413     0 0 0 0 0 0   13097    5.05   -0.04  1.0000
  18   0  14     790      94     0 0 0 0 0 0     865   -1.23   -0.09  1.0000
  19   0  14     221      67     0 0 0 0 0 0       0   14.04   -0.07  1.0000
  20   0  14     211      68     0 0 0 0 0 0     100   -4.46    0.11  1.0000
  21   0  14      10      66     0 0 0 0 0 0      27   -3.43   -0.02  1.0000
  22   0  14     365      63     0 0 0 0 0 0     251   -3.09    0.08  1.0000
   1   1  14     735      73     0 0 0 0 0 0      99   16.40   -0.09  1.0000
   2   1  14      12     153     0 0 0 0 0 0    2122  -46.68   -0.43  1.0000
   3   1  14    7529     289     0 0 0 0 0 0   10527  -14.99   -0.08  1.0000
   4   1  14    1213     104     0 0 0 0 0 0    1049    2.30    0.38  1.0000
   5   1  14     102      58     0 0 0 0 0 0      34  -14.09   -0.54  1.0000
   6   1  14     221      58     0 0 0 0 0 0      23    9.56   -0.02  1.0000
   7   1  14    1343      56     0 0 0 0 0 0      47   30.88   -0.42  1.0000
   8   1  14     325      58     0 0 0 0 0 0      29  -11.92    0.23  1.0000
   9   1  14    3346      84     0 0 0 0 0 0    1026  -24.53   -0.10  1.0000
  10   1  14     592     135     0 0 0 0 0 0     609   -0.33   -0.28  1.0000
  11   1  14     420      96     0 0 0 0 0 0     242    4.67    0.31  1.0000
  12   1  14      31      63     0 0 0 0 0 0     241    9.48    0.23  1.0000
  13   1  14     261      48     0 0 0 0 0 0     195   -2.23    0.23  1.0000
  14   1  14     131      45     0 0 0 0 0 0     248    4.06   -0.16  1.0000
  15   1  14    2210     101     0 0 0 0 0 0    2989    7.25    0.02  1.0000
  16   1  14    1539      84     0 0 0 0 0 0    2044   -5.66    0.26  1.0000
  17   1  14     172      56     0 0 0 0 0 0     644  -11.67    0.09  1.0000
  18   1  14       0      49     0 0 0 0 0 0     -27    0.62   -0.07  1.0000
  19   1  14    2168     108     0 0 0 0 0 0    3245    9.89   -0.33  1.0000
  20   1  14       9      41     0 0 0 0 0 0      18    2.16   -1.31  1.0000
  21   1  14     774      73     0 0 0 0 0 0     979   -3.30    0.05  1.0000
  22   1  14      83      48     0 0 0 0 0 0     110   -1.30    0.13  1.0000
   0   2  14    4682     153     0 0 0 0 0 0     362   46.72    0.41  1.0000
   1   2  14   21938     837     0 0 0 0 0 0   29405   22.13    0.53  1.0000
   2   2  14      72     120     0 0 0 0 0 0    1162  -24.23    0.03  1.0000
   3   2  14    7942     507     0 0 0 0 0 0   15908  -35.14   -0.15  1.0000
   4   2  14    1025     132     0 0 0 0 0 0    3223  -23.45    0.30  1.0000
   5   2  14    5012     125     0 0 0 0 0 0    2895  -16.15   -0.19  1.0000
   6   2  14    1728      73     0 0 0 0 0 0     555   17.06    0.80  1.0000
   7   2  14      47      57     0 0 0 0 0 0      81   -2.02    0.09  1.0000
   8   2  14     271      63     0 0 0 0 0 0     117    5.49   -0.21  1.0000
   9   2  14    1088      94     0 0 0 0 0 0    1155   -0.98    0.20  1.0000
  10   2  14      59      72     0 0 0 0 0 0       4   -5.45    0.36  1.0000
  11   2  14    6711     174     0 0 0 0 0 0    2427  -31.55    0.26  1.0000
  12   2  14       1      42     0 0 0 0 0 0      30    6.14   -0.06  1.0000
  13   2  14    5156     120     0 0 0 0 0 0    4201    6.76   -0.16  1.0000
  14   2  14     957      95     0 0 0 0 0 0    1031   -1.08   -0.37  1.0000
  15   2  14   18134     463     0 0 0 0 0 0   21840   12.45    0.10  1.0000
  16   2  14     731      96     0 0 0 0 0 0     766    0.58    0.21  1.0000
  17   2  14    6116     148     0 0 0 0 0 0    5380    4.59    0.20  1.0000
  18   2  14     723      62     0 0 0 0 0 0    1064   -5.46    0.43  1.0000
  19   2  14    1062      69     0 0 0 0 0 0    1358    4.06   -0.08  1.0000
  20   2  14     263      46     0 0 0 0 0 0     354    2.47   -0.25  1.0000
  21   2  14    1651      76     0 0 0 0 0 0    1743    1.06    0.02  1.0000
  22   2  14      50      41     0 0 0 0 0 0      37   -0.87   -0.26  1.0000
   1   3  14    4203     180     0 0 0 0 0 0    3865   -2.60    0.86  1.0000
   2   3  14     238     147     0 0 0 0 0 0    2698   34.51    0.65  1.0000
   3   3  14    9040     288     0 0 0 0 0 0    6478   13.87   -0.11  1.0000
   4   3  14     328     143     0 0 0 0 0 0    3133  -69.96    0.30  1.0000
   5   3  14   24842     651     0 0 0 0 0 0   24447   -1.09   -0.97  1.0000
   6   3  14     252      85     0 0 0 0 0 0     285  -30.79    0.18  1.0000
   7   3  14   10893     429     0 0 0 0 0 0   15327  -18.35   -1.01  1.0000
   8   3  14      68     185     0 0 0 0 0 0    1280   41.58   -0.02  1.0000
   9   3  14   28498     886     0 0 0 0 0 0   30843    6.38    0.81  1.0000
  10   3  14      82      70     0 0 0 0 0 0      46   -2.21    0.29  1.0000
  11   3  14     675      73     0 0 0 0 0 0     316    7.82    0.59  1.0000
  12   3  14       9      47     0 0 0 0 0 0     317  -18.99   -0.16  1.0000
  13   3  14     868      51     0 0 0 0 0 0     352  -10.16    0.06  1.0000
  14   3  14      71      48     0 0 0 0 0 0     324   24.87   -0.55  1.0000
  15   3  14    4156     105     0 0 0 0 0 0    3215   -7.34   -0.29  1.0000
  16   3  14     465      48     0 0 0 0 0 0     279    4.60    0.10  1.0000
  17   3  14    5701     121     0 0 0 0 0 0    4197   10.24   -0.12  1.0000
  18   3  14     454      61     0 0 0 0 0 0     892   -8.09   -0.09  1.0000
  19   3  14    4596     135     0 0 0 0 0 0    4895    2.05    0.16  1.0000
  20   3  14     175      46     0 0 0 0 0 0     184   -0.32   -0.03  1.0000
  21   3  14    6143     176     0 0 0 0 0 0    6747   -3.58   -0.06  1.0000
  22   3  14     488      50     0 0 0 0 0 0     394    2.13   -0.01  1.0000
   0   4  14     108      94     0 0 0 0 0 0     125    0.50   -2.97  1.0000
   1   4  14     227      76     0 0 0 0 0 0     246  -27.57    0.53  1.0000
   2   4  14      14      86     0 0 0 0 0 0     446   16.48   -0.21  1.0000
   3   4  14    7426     468     0 0 0 0 0 0   16416  -39.75    0.33  1.0000
   4   4  14    1698      83     0 0 0 0 0 0     609  -15.78    2.24  1.0000
   5   4  14     343     128     0 0 0 0 0 0    2774   32.24    0.96  1.0000
   6   4  14      69      69     0 0 0 0 0 0      17   -4.10    1.27  1.0000
   7   4  14    3991     441     0 0 0 0 0 0    8626  -27.96   -2.38  1.0000
   8   4  14    2038     174     0 0 0 0 0 0    3362  -12.12   -0.11  1.0000
   9   4  14    4761     317     0 0 0 0 0 0    8309  -20.97   -0.02  1.0000
  10   4  14    3155     315     0 0 0 0 0 0    7693   29.80    0.38  1.0000
  11   4  14     107      44     0 0 0 0 0 0      54   -3.02    0.44  1.0000
  12   4  14     402      48     0 0 0 0 0 0     -22  -18.94    0.28  1.0000
  13   4  14    1764      59     0 0 0 0 0 0     621   16.56    0.28  1.0000
  14   4  14     319      79     0 0 0 0 0 0     645   -7.13   -0.26  1.0000
  15   4  14    3803     101     0 0 0 0 0 0    3029   -6.31   -0.03  1.0000
  16   4  14    1705     145     0 0 0 0 0 0    2250    5.79    0.25  1.0000
  17   4  14    3199      94     0 0 0 0 0 0    2521    6.00    0.16  1.0000
  18   4  14     349      48     0 0 0 0 0 0     172    5.35   -0.04  1.0000
  19   4  14     460      55     0 0 0 0 0 0     661    4.08   -0.24  1.0000
  20   4  14     118      46     0 0 0 0 0 0     129   -0.30   -0.83  1.0000
  21   4  14     503      56     0 0 0 0 0 0     580    1.58   -0.03  1.0000
  22   4  14     133      47     0 0 0 0 0 0     137   -0.15   -0.07  1.0000
   1   5  14    2536     263     0 0 0 0 0 0    9029   42.29   -0.14  1.0000
   2   5  14     129      71     0 0 0 0 0 0      84    2.49   -0.64  1.0000
   3   5  14   12282     872     0 0 0 0 0 0   32307  -65.40    0.36  1.0000
   4   5  14     120     162     0 0 0 0 0 0    1753  -29.44    0.72  1.0000
   5   5  14   34374    1286     0 0 0 0 0 0   36991    6.53    0.45  1.0000
   6   5  14     122      74     0 0 0 0 0 0     107    0.73    0.49  1.0000
   7   5  14   31562     640     0 0 0 0 0 0   21761   28.56    0.80  1.0000
   8   5  14     535     194     0 0 0 0 0 0    1565  -15.54   -0.42  1.0000
   9   5  14    8196     304     0 0 0 0 0 0    7142   -5.70   -0.37  1.0000
  10   5  14     530      58     0 0 0 0 0 0     274   -6.12    0.44  1.0000
  11   5  14    4985     198     0 0 0 0 0 0    7621  -15.88    0.07  1.0000
  12   5  14    2287      83     0 0 0 0 0 0     803   18.41    0.26  1.0000
  13   5  14      30      49     0 0 0 0 0 0      62   12.64   -0.03  1.0000
  14   5  14      37      46     0 0 0 0 0 0      -4    5.72   -0.83  1.0000
  15   5  14    2261      70     0 0 0 0 0 0    1499   -8.50   -0.04  1.0000
  16   5  14     571      47     0 0 0 0 0 0     309   -5.97    0.47  1.0000
  17   5  14    5744     128     0 0 0 0 0 0    4548    7.95    0.07  1.0000
  18   5  14     124      40     0 0 0 0 0 0      12    7.34   -0.33  1.0000
  19   5  14    9757     191     0 0 0 0 0 0    9007   -3.72    0.13  1.0000
  20   5  14      44      47     0 0 0 0 0 0      43   -0.11   -0.12  1.0000
  21   5  14    2575      93     0 0 0 0 0 0    2400    1.71   -0.13  1.0000
   0   6  14    3875     476     0 0 0 0 0 0   10732   39.11   -2.53  1.0000
   1   6  14    8967     409     0 0 0 0 0 0    9414   -2.22    0.37  1.0000
   2   6  14    2145      99     0 0 0 0 0 0    1697    4.84   -0.21  1.0000
   3   6  14    1294     149     0 0 0 0 0 0    2498   13.24    0.32  1.0000
   4   6  14    2313      74     0 0 0 0 0 0     -30  -45.43    0.59  1.0000
   5   6  14    4193      90     0 0 0 0 0 0     341  -44.77   -1.39  1.0000
   6   6  14    8586     526     0 0 0 0 0 0   14619   26.67    0.75  1.0000
   7   6  14     317      86     0 0 0 0 0 0      89    7.94   -0.52  1.0000
   8   6  14    2722     127     0 0 0 0 0 0    1732   10.00    1.17  1.0000
   9   6  14    1369      52     0 0 0 0 0 0     670  -10.58   -0.01  1.0000
  10   6  14    1843      51     0 0 0 0 0 0     419  -21.34   -0.21  1.0000
  11   6  14     184      53     0 0 0 0 0 0     201    0.58   -0.01  1.0000
  12   6  14     157      47     0 0 0 0 0 0      99   -2.62    0.45  1.0000
  13   6  14     179      48     0 0 0 0 0 0      99   -3.32   -0.32  1.0000
  14   6  14     565      55     0 0 0 0 0 0     166   10.28   -0.11  1.0000
  15   6  14    1713      84     0 0 0 0 0 0    2476    7.91   -0.11  1.0000
  16   6  14    2309      66     0 0 0 0 0 0    1455   -9.40    0.33  1.0000
  17   6  14     303      46     0 0 0 0 0 0     427    3.02    0.52  1.0000
  18   6  14       7      40     0 0 0 0 0 0      16    5.72    0.90  1.0000
  19   6  14     362      45     0 0 0 0 0 0     316   -1.18   -0.21  1.0000
  20   6  14      15      46     0 0 0 0 0 0      49    4.60   -1.86  1.0000
  21   6  14      69      43     0 0 0 0 0 0     117    2.40    0.06  1.0000
   1   7  14    4280     246     0 0 0 0 0 0    5774   10.04   -0.09  1.0000
   2   7  14       4     106     0 0 0 0 0 0    1334   36.35   -0.67  1.0000
   3   7  14    6633     356     0 0 0 0 0 0   10158  -18.39    0.37  1.0000
   4   7  14     688     141     0 0 0 0 0 0    2045  -17.98    0.03  1.0000
   5   7  14   22762     786     0 0 0 0 0 0   19657  -10.21    0.51  1.0000
   6   7  14      13      86     0 0 0 0 0 0     468  -17.57   -0.16  1.0000
   7   7  14    8503     138     0 0 0 0 0 0    5005   20.56    0.41  1.0000
   8   7  14      27      42     0 0 0 0 0 0     128    5.91    0.23  1.0000
   9   7  14    4608     152     0 0 0 0 0 0    3934   -4.93   -0.09  1.0000
  10   7  14     131      41     0 0 0 0 0 0      17  -14.31    0.06  1.0000
  11   7  14    3154      75     0 0 0 0 0 0    1991   11.13   -0.12  1.0000
  12   7  14     852      59     0 0 0 0 0 0     799    0.86   -0.29  1.0000
  13   7  14     583      71     0 0 0 0 0 0    1423  -12.84    0.16  1.0000
  14   7  14     863      65     0 0 0 0 0 0    1265    5.85    0.11  1.0000
  15   7  14    1169      72     0 0 0 0 0 0    1673    6.40   -0.04  1.0000
  16   7  14     514      48     0 0 0 0 0 0     588    1.49   -0.07  1.0000
  17   7  14    3737     107     0 0 0 0 0 0    3580    1.28   -0.16  1.0000
  18   7  14       2      43     0 0 0 0 0 0      -4    1.29    0.39  1.0000
  19   7  14    4507     138     0 0 0 0 0 0    4585    0.55    0.01  1.0000
  20   7  14     174      41     0 0 0 0 0 0     303    3.99   -0.02  1.0000
   0   8  14    3310     121     0 0 0 0 0 0    1020  -24.43    0.09  1.0000
   1   8  14    7746     231     0 0 0 0 0 0    5960   10.23    0.58  1.0000
   2   8  14     254      67     0 0 0 0 0 0     115    5.20    0.19  1.0000
   3   8  14    6451     215     0 0 0 0 0 0    4963   -9.40   -0.03  1.0000
   4   8  14     433      69     0 0 0 0 0 0    1846   21.04   -0.86  1.0000
   5   8  14       3      43     0 0 0 0 0 0      -9    1.19   -1.19  1.0000
   6   8  14    3145      85     0 0 0 0 0 0    1185  -20.46   -0.26  1.0000
   7   8  14    1623      91     0 0 0 0 0 0    3196  -15.35   -0.13  1.0000
   8   8  14       1      42     0 0 0 0 0 0      59    6.12    0.96  1.0000
   9   8  14    1747      65     0 0 0 0 0 0    1375   -4.50   -0.09  1.0000
  10   8  14       0      42     0 0 0 0 0 0     -42   -0.17    0.47  1.0000
  11   8  14    6404     149     0 0 0 0 0 0    5443    5.94    0.18  1.0000
  12   8  14       2      41     0 0 0 0 0 0     -19    1.45    0.05  1.0000
  13   8  14    3049      95     0 0 0 0 0 0    2709   -2.96   -0.45  1.0000
  14   8  14     126      55     0 0 0 0 0 0     265   -4.77   -0.24  1.0000
  15   8  14    3867     125     0 0 0 0 0 0    4269   -2.98   -0.18  1.0000
  16   8  14    1260      65     0 0 0 0 0 0    1386    1.63    0.19  1.0000
  17   8  14      13      39     0 0 0 0 0 0      33    3.21    0.59  1.0000
  18   8  14     203      39     0 0 0 0 0 0     191    0.41    0.29  1.0000
  19   8  14     173      38     0 0 0 0 0 0      71    4.58   -0.25  1.0000
   1   9  14      28      47     0 0 0 0 0 0      43    9.96   -0.02  1.0000
   2   9  14     398     116     0 0 0 0 0 0    1856  -21.84    0.25  1.0000
   3   9  14    7028     313     0 0 0 0 0 0   13262  -29.69   -0.22  1.0000
   4   9  14       7      57     0 0 0 0 0 0     613   24.16    0.13  1.0000
   5   9  14     893      65     0 0 0 0 0 0    1125    3.46    0.40  1.0000
   6   9  14    3882     132     0 0 0 0 0 0    4959    7.67   -0.27  1.0000
   7   9  14    5373     102     0 0 0 0 0 0    3152   16.52   -0.64  1.0000
   8   9  14     750      82     0 0 0 0 0 0    2395  -20.36   -0.35  1.0000
   9   9  14    3448      87     0 0 0 0 0 0    2773   -5.76    0.02  1.0000
  10   9  14     337      46     0 0 0 0 0 0      65   -9.74   -0.18  1.0000
  11   9  14    1003      68     0 0 0 0 0 0    1102   -1.42   -0.22  1.0000
  12   9  14     257      68     0 0 0 0 0 0     627    8.52   -0.24  1.0000
  13   9  14      42      42     0 0 0 0 0 0      37   11.88    0.61  1.0000
  14   9  14     190      52     0 0 0 0 0 0     568   -9.47    0.42  1.0000
  15   9  14     616      62     0 0 0 0 0 0     487   -2.58   -0.30  1.0000
  16   9  14     241      46     0 0 0 0 0 0     310    1.98   -0.28  1.0000
  17   9  14     761      53     0 0 0 0 0 0     866   -1.77    0.06  1.0000
  18   9  14       5      34     0 0 0 0 0 0     -10    2.16    0.16  1.0000
   0  10  14    3212     256     0 0 0 0 0 0    2792   -3.64    0.11  1.0000
   1  10  14   19452     310     0 0 0 0 0 0   13361   22.72    0.29  1.0000
   2  10  14     311      64     0 0 0 0 0 0     640   -7.26    0.02  1.0000
   3  10  14    9042     276     0 0 0 0 0 0   10686    7.86    0.33  1.0000
   4  10  14       2      49     0 0 0 0 0 0      24    5.32    0.48  1.0000
   5  10  14    1279     154     0 0 0 0 0 0    3790  -24.43   -0.53  1.0000
   6  10  14     254      49     0 0 0 0 0 0     228   -0.79   -0.24  1.0000
   7  10  14     145      45     0 0 0 0 0 0     241    3.32    0.01  1.0000
   8  10  14    1627      70     0 0 0 0 0 0    1597    0.37   -0.25  1.0000
   9  10  14    7599     219     0 0 0 0 0 0   10150   12.91    0.03  1.0000
  10  10  14      55      39     0 0 0 0 0 0      44   -1.81    0.87  1.0000
  11  10  14    8472     262     0 0 0 0 0 0   11907  -16.23   -0.20  1.0000
  12  10  14      97      61     0 0 0 0 0 0     359    8.59   -0.09  1.0000
  13  10  14   13420     252     0 0 0 0 0 0   12815   -2.52    0.01  1.0000
  14  10  14     417      48     0 0 0 0 0 0     542   -2.71   -0.22  1.0000
  15  10  14    4675     121     0 0 0 0 0 0    4265    2.93    0.03  1.0000
  16  10  14       8      35     0 0 0 0 0 0      21   -1.72    0.02  1.0000
  17  10  14     752      53     0 0 0 0 0 0     795    0.78   -0.11  1.0000
   1  11  14       2      61     0 0 0 0 0 0     367  -16.81   -0.54  1.0000
   2  11  14     978      65     0 0 0 0 0 0     801   -2.80   -0.05  1.0000
   3  11  14       2      48     0 0 0 0 0 0     185   11.96   -0.03  1.0000
   4  11  14    1922      79     0 0 0 0 0 0    1949   -0.28   -0.23  1.0000
   5  11  14     461      76     0 0 0 0 0 0     674    4.24    0.28  1.0000
   6  11  14    1121     118     0 0 0 0 0 0    1723    7.60    0.14  1.0000
   7  11  14     105      44     0 0 0 0 0 0      71  -17.56   -0.48  1.0000
   8  11  14      62      45     0 0 0 0 0 0     118    2.85   -0.16  1.0000
   9  11  14      51      41     0 0 0 0 0 0     -11    6.75    0.05  1.0000
[truncated: 175,131 more chars]
