# Supplementary material for: (η6-Benzene)(carbonato-κ2 O,O′)[di­cyclohex­yl(naphthalen-1-ylmeth­yl)phosphane-κP]ruthenium(II) chloro­form tris­olvate
Source: Acta Crystallogr Sect E Struct Rep Online. 2014 Jun 21;70(Pt 7):m272–3. doi: 10.1107/S1600536814014081 (PMC4120604; doi:10.1107/S1600536814014081)
Supplement: Supplementary file 2 [file e-70-0m272-Isup2.hkl]

#
# h,k,l, Fc-squared, Fo-squared, sigma(Fo-squared) and status flag
#
data_I
_shelx_title ' AX0150_numerical_o in Pbca                         '
_shelx_refln_list_code   4
_shelx_F_calc_maximum    585.14
_exptl_crystal_F_000    2864.00
_reflns_d_resolution_high    0.7709
 
loop_
 _symmetry_equiv_pos_as_xyz
 x,y,z
 1/2-x,-y,1/2+z
 1/2+x,1/2-y,-z
 -x,1/2+y,1/2-z
 -x,-y,-z
 1/2+x,y,1/2-z
 1/2-x,1/2+y,z
 x,1/2-y,1/2+z
 
_cell_length_a 22.17300
_cell_length_b  15.1385
_cell_length_c  23.6954
_cell_angle_alpha   90.000
_cell_angle_beta   90.000
_cell_angle_gamma   90.000
 
_shelx_F_squared_multiplier     1.000
 
loop_
 _refln_index_h
 _refln_index_k
 _refln_index_l
 _refln_F_squared_calc
 _refln_F_squared_meas
 _refln_F_squared_sigma
 _refln_observed_status
 _refln_sint/lambda
   2   0   0   155199.97   172457.92  10701.24 o   0.04510
   4   0   0    30072.21    32790.98   1398.07 o   0.09020
   6   0   0   148698.11   153786.59   4769.38 o   0.13530
   8   0   0    45802.80    47237.21   1315.21 o   0.18040
  10   0   0    10717.65    14038.42    554.84 o   0.22550
  12   0   0    35347.51    33024.95   1540.24 o   0.27060
  14   0   0     5238.01     6424.97    449.24 o   0.31570
  16   0   0    10386.59     9780.84    658.01 o   0.36080
  18   0   0      607.85      513.41     91.80 o   0.40590
  20   0   0      112.43       64.18     48.74 o   0.45100
  22   0   0       29.33      108.04     55.24 o   0.49610
  24   0   0     5011.27     4793.75    250.21 o   0.54120
  26   0   0     2388.99     2512.64    174.66 o   0.58630
   2   1   0     1502.11      782.30     24.37 o   0.05590
   4   1   0      911.13     1118.62     51.99 o   0.09606
   6   1   0    13665.60    11712.63    271.33 o   0.13927
   8   1   0    31732.49    32477.41    649.08 o   0.18340
  10   1   0    55381.87    54354.32   1184.42 o   0.22791
  12   1   0      377.47      466.30     62.55 o   0.27261
  14   1   0     4956.94     4565.47    211.21 o   0.31742
  16   1   0    11933.41    11261.77    425.68 o   0.36231
  18   1   0        3.09       46.30     33.31 o   0.40724
  20   1   0       53.61       90.98     39.81 o   0.45221
  22   1   0      370.02      230.71     42.24 o   0.49720
  24   1   0       91.69       70.68     36.56 o   0.54221
  26   1   0        2.56        0.00     41.43 o   0.58723
   0   2   0   244471.80   265104.53   6479.40 o   0.06606
   2   2   0   106459.09   128160.64   2369.66 o   0.07998
   4   2   0     3448.69     3901.77    108.04 o   0.11180
   6   2   0     1389.40     1354.21     60.11 o   0.15056
   8   2   0    55833.73    59266.67   1337.96 o   0.19211
  10   2   0    60945.45    58240.66   1320.09 o   0.23498
  12   2   0    42816.98    43869.97   1623.91 o   0.27855
  14   2   0     8111.16     7845.79    325.76 o   0.32254
  16   2   0      286.57      230.71     64.99 o   0.36680
  18   2   0     2976.68     2857.89     89.36 o   0.41124
  20   2   0     1046.59      957.77     66.61 o   0.45581
  22   2   0      140.80      134.04     39.81 o   0.50048
  24   2   0     2575.30     2727.10    171.41 o   0.54522
  26   2   0     1154.06     1026.01     81.24 o   0.59001
   2   3   0     5465.36     4874.17    114.54 o   0.10887
   4   3   0   211210.00   205941.03   4260.03 o   0.13399
   6   3   0    28127.72    25549.59    580.03 o   0.16770
   8   3   0    30301.72    28503.34    615.77 o   0.20582
  10   3   0     1327.79     2022.78     80.42 o   0.24631
  12   3   0    47205.46    42308.62   3173.09 o   0.28817
  14   3   0      941.17     1078.00     95.86 o   0.33088
  16   3   0     5905.63     5619.11    216.90 o   0.37416
  18   3   0    20104.03    19435.76    387.50 o   0.41782
  20   3   0     8050.30     7498.10    194.15 o   0.46176
  22   3   0     5165.24     4848.18    142.16 o   0.50590
  24   3   0      662.78      489.85     44.68 o   0.55019
  26   3   0      372.59      405.37     95.05 o   0.59461
   0   4   0    66387.72    72656.84   1873.31 o   0.13211
   2   4   0     3559.96     4359.13    135.66 o   0.13960
   4   4   0    25319.26    27755.96    570.28 o   0.15997
   6   4   0    15114.82    13632.24    324.94 o   0.18910
   8   4   0      263.09      335.51     60.11 o   0.22360
  10   4   0    13457.13    13895.45    383.43 o   0.26135
  12   4   0      766.19      549.16    177.09 o   0.30113
  14   4   0     1472.07     1492.31    180.34 o   0.34223
  16   4   0     5429.64     4985.46    201.47 o   0.38423
  18   4   0      176.97      138.91     37.37 o   0.42686
  20   4   0     1749.47     1780.70     75.55 o   0.46995
  22   4   0      338.84      218.53     41.43 o   0.51339
  24   4   0       49.47       30.06     33.31 o   0.55709
   2   5   0    14729.57    17922.32    411.87 o   0.17119
   4   5   0    10261.54     9498.95    232.34 o   0.18817
   6   5   0   112104.55   107622.51   2432.21 o   0.21349
   8   5   0    11807.65    12749.21    311.13 o   0.24457
  10   5   0    36243.55    34449.82   1032.51 o   0.27950
  12   5   0     1095.34      775.81    225.02 o   0.31701
  14   5   0       54.73       80.42     60.93 o   0.35628
  16   5   0     2461.20     2296.55    113.73 o   0.39680
  18   5   0    21910.66    21339.93    489.04 o   0.43821
  20   5   0    25721.51    25948.46    614.15 o   0.48028
  22   5   0     8681.57     9062.71    233.96 o   0.52286
  24   5   0     1556.67     1662.09     64.99 o   0.56583
   0   6   0    42225.55    40608.34   1324.15 o   0.19817
   2   6   0    27907.48    27640.61    650.70 o   0.20324
   4   6   0     1777.59     1978.10     96.67 o   0.21773
   6   6   0    24448.02    23993.11    745.75 o   0.23995
   8   6   0     8163.34     8598.85    353.38 o   0.26798
  10   6   0       29.19      126.73     58.49 o   0.30020
  12   6   0       20.66       14.62     60.11 o   0.33540
  14   6   0    11100.49    10875.90    548.34 o   0.37274
  16   6   0     2285.73     1840.81     73.11 o   0.41164
  18   6   0     2511.92     2189.32     97.48 o   0.45169
  20   6   0     1620.15     1684.03     86.92 o   0.49262
  22   6   0     2361.59     2410.28    100.73 o   0.53421
  24   6   0       11.03        0.00     29.25 o   0.57634
   2   7   0    24966.65    24279.06    571.09 o   0.23556
   4   7   0     9203.06     8974.97    376.94 o   0.24817
   6   7   0    45828.51    48189.31   1795.32 o   0.26788
   8   7   0    54316.18    58681.77   2190.13 o   0.29325
  10   7   0    25823.59    28483.03   1355.02 o   0.32296
  12   7   0    26298.14    24785.16   1017.08 o   0.35592
  14   7   0      126.90      199.03     54.43 o   0.39130
  16   7   0     2006.70     1995.97    120.23 o   0.42852
  18   7   0    28258.40    28110.16    690.51 o   0.46713
  20   7   0     5091.42     5319.35    153.54 o   0.50681
  22   7   0     4204.56     4426.56    128.35 o   0.54733
  24   7   0     1201.84     1142.99     81.24 o   0.58851
   0   8   0    16963.36    18659.14    629.58 o   0.26423
   2   8   0    22332.98    21866.34    647.45 o   0.26805
   4   8   0     6874.11     6535.45    415.12 o   0.27920
   6   8   0    12677.66    14421.86    567.03 o   0.29685
   8   8   0     2103.49     2038.22    147.85 o   0.31994
  10   8   0     5588.72     5317.72    425.68 o   0.34737
  12   8   0      292.48      183.59     52.80 o   0.37821
  14   8   0    20027.10    18313.88    424.05 o   0.41168
  16   8   0    18016.79    17557.58    421.62 o   0.44720
  18   8   0    10894.03     9869.38    264.83 o   0.48432
  20   8   0       18.73        0.00     50.37 o   0.52270
  22   8   0     2177.33     2009.78     77.17 o   0.56208
   2   9   0     1150.15     2210.44    133.23 o   0.30066
   4   9   0     7698.85     9983.93    518.29 o   0.31064
   6   9   0    19500.76    20027.97   1254.29 o   0.32660
   8   9   0     2320.18     2558.94    355.00 o   0.34771
  10   9   0    12432.02    12265.85    425.68 o   0.37311
  12   9   0      223.01      200.65     36.56 o   0.40198
  14   9   0      218.97      248.58     45.49 o   0.43362
  16   9   0     6670.12     6207.26    218.53 o   0.46748
  18   9   0     1131.13     1183.61    128.35 o   0.50311
  20   9   0     9526.72    10247.13    293.26 o   0.54015
  22   9   0     1047.68      939.90     56.05 o   0.57834
   0  10   0    16932.38    16233.43    766.06 o   0.33028
   2  10   0    14578.84    13289.43    450.86 o   0.33335
   4  10   0    14356.51    13819.09    664.51 o   0.34238
   6  10   0     1968.99     1766.89    147.04 o   0.35692
   8  10   0      243.32      153.54     59.30 o   0.37634
  10  10   0     5371.25     5511.88    193.34 o   0.39992
  12  10   0     5667.20     5111.38    145.41 o   0.42698
  14  10   0    24865.32    25014.25    713.25 o   0.45690
  16  10   0    14624.49    14529.09    424.87 o   0.48915
  18  10   0     2510.32     2388.34    103.98 o   0.52330
  20  10   0       16.50        0.00     41.43 o   0.55901
   2  11   0      500.13      437.05    105.61 o   0.36610
   4  11   0      405.51      384.25     87.74 o   0.37434
   6  11   0      177.58      233.96     82.86 o   0.38769
   8  11   0      208.77      264.02     59.30 o   0.40563
  10  11   0      104.93      110.48     36.56 o   0.42760
  12  11   0      694.25      547.53     55.24 o   0.45301
  14  11   0       36.62       30.06     38.18 o   0.48131
  16  11   0        1.78       20.31     38.18 o   0.51203
  18  11   0      581.28      795.30     77.17 o   0.54475
  20  11   0       36.55        0.00     40.62 o   0.57913
   0  12   0      193.79      156.79    102.36 o   0.39634
   2  12   0    20160.68    20113.27   1112.12 o   0.39890
   4  12   0     4648.42     4399.75    193.34 o   0.40647
   6  12   0     2586.47     2552.44    121.85 o   0.41880
   8  12   0     4901.68     4801.06    174.66 o   0.43547
  10  12   0     2880.45     3051.23    126.73 o   0.45600
  12  12   0    20351.76    19771.26    579.21 o   0.47991
  14  12   0     4444.74     4727.95    170.60 o   0.50671
  16  12   0     5776.16     5316.10    194.15 o   0.53597
  18  12   0     3004.89     2638.55    175.47 o   0.56731
   2  13   0     6711.84     6832.78    255.89 o   0.43173
   4  13   0    10758.17     9751.59    275.39 o   0.43874
   6  13   0     6126.53     6359.17    193.34 o   0.45018
   8  13   0     3626.72     3487.47    177.09 o   0.46573
  10  13   0      454.35      506.10     59.30 o   0.48498
  12  13   0      168.22      184.41     47.12 o   0.50752
  14  13   0     2007.56     2307.92    139.73 o   0.53294
  16  13   0      986.81      831.05     90.98 o   0.56083
  18  13   0     3779.67     4000.07    213.65 o   0.59086
   0  14   0    10553.30    10859.65    482.54 o   0.46240
   2  14   0     4904.72     4463.93    215.28 o   0.46459
   4  14   0     2652.12     2500.45    268.89 o   0.47111
   6  14   0      420.36      370.44     53.62 o   0.48179
   8  14   0        8.42       87.74     51.99 o   0.49634
  10  14   0      859.46     1002.45    127.54 o   0.51445
  12  14   0     1938.87     2023.59    244.52 o   0.53576
  14  14   0     1514.55     1682.40    186.03 o   0.55989
  16  14   0     2986.29     3272.19    181.97 o   0.58650
   2  15   0     2377.82     2389.16    125.10 o   0.49747
   4  15   0     5074.48     5168.25    216.09 o   0.50357
   6  15   0    21002.22    20026.34    671.01 o   0.51357
   8  15   0    20244.47    18608.77    649.08 o   0.52725
  10  15   0     7221.08     7684.94    304.64 o   0.54433
  12  15   0       42.29       57.68     54.43 o   0.56451
  14  15   0       51.26       57.68     51.99 o   0.58746
   0  16   0      395.76      346.88     89.36 o   0.52845
   2  16   0       34.42       40.62     82.86 o   0.53037
   4  16   0      261.12      336.32     66.61 o   0.53610
   6  16   0      785.43      980.52     78.80 o   0.54550
   8  16   0        0.51       84.49     47.93 o   0.55840
  10  16   0      126.45      199.84     54.43 o   0.57456
  12  16   0      546.50      844.04    131.60 o   0.59371
   2  17   0     2154.96     2291.67    134.85 o   0.56329
   4  17   0     8749.72     9204.06    385.87 o   0.56868
   6  17   0     6350.70     5788.08    332.26 o   0.57755
   8  17   0     6314.66     6200.76    340.38 o   0.58975
   1   1   1    19393.32    20374.04    336.32 o   0.04522
   2   1   1     1514.06     1167.36     28.43 o   0.05975
   3   1   1     8384.05     8426.63    135.66 o   0.07818
   4   1   1    10356.10     9970.93    182.78 o   0.09835
   5   1   1   278709.91   299180.66   5129.25 o   0.11937
   6   1   1     5717.49     5547.62     97.48 o   0.14086
   7   1   1    29163.64    32177.65    441.11 o   0.16264
   8   1   1     1864.14     1554.86     37.37 o   0.18461
   9   1   1    42128.50    45308.66    684.82 o   0.20670
  10   1   1    14084.67    14174.09    230.71 o   0.22888
  11   1   1    32696.07    32528.59    543.47 o   0.25113
  12   1   1     3630.08     3449.29    116.98 o   0.27342
  13   1   1       45.48       51.99     36.56 o   0.29576
  14   1   1      471.88      416.74     47.93 o   0.31812
  15   1   1     1134.90     1303.03     90.98 o   0.34051
  16   1   1      442.82      423.24     41.43 o   0.36292
  17   1   1     8987.08     8643.53    222.59 o   0.38535
  18   1   1     2247.36     2154.38     51.18 o   0.40779
  19   1   1    31211.83    29284.02    428.11 o   0.43024
  20   1   1     6821.60     7057.80    129.98 o   0.45270
  21   1   1    15296.70    14858.91    247.77 o   0.47517
  22   1   1     2969.15     2774.22     67.43 o   0.49764
  23   1   1    10284.37    10256.07    182.78 o   0.52013
  24   1   1      385.16      346.07     30.87 o   0.54262
  25   1   1       42.82       60.93     26.00 o   0.56511
  26   1   1       27.22       29.25     31.68 o   0.58761
   0   2   1     2486.67     1348.52     43.06 o   0.06935
   1   2   1     3461.74     3562.21     69.05 o   0.07292
   2   2   1    48932.93    48350.15    750.62 o   0.08272
   3   2   1    11820.40    14458.42    219.34 o   0.09688
   4   2   1      108.67      102.36     20.31 o   0.11378
   5   2   1     2043.87     1753.08     43.06 o   0.13237
   6   2   1     9545.16    10932.77    177.91 o   0.15204
   7   2   1    37072.48    37296.34    545.91 o   0.17241
   8   2   1       16.16        0.00     21.93 o   0.19327
   9   2   1    12936.17    11554.22    195.78 o   0.21447
  10   2   1     2830.66     2601.18     64.99 o   0.23592
  11   2   1     3675.41     3369.68     77.99 o   0.25756
  12   2   1      261.87      256.71     40.62 o   0.27934
  13   2   1    26841.52    26493.56    705.13 o   0.30124
  14   2   1        7.69      120.23     41.43 o   0.32323
  15   2   1    17959.63    17477.96    478.48 o   0.34528
  16   2   1     2970.84     2995.99     92.61 o   0.36740
  17   2   1     1110.48     1145.43     60.11 o   0.38957
  18   2   1     1633.11     1673.47     44.68 o   0.41178
  19   2   1     3254.96     3039.05     69.86 o   0.43402
  20   2   1      672.56      702.69     34.93 o   0.45630
  21   2   1     2101.63     1952.11     55.24 o   0.47860
  22   2   1     1979.54     1920.42     54.43 o   0.50092
  23   2   1     2566.69     2619.05     69.05 o   0.52326
  24   2   1      114.53      140.54     26.00 o   0.54562
  25   2   1      451.60      411.87     29.25 o   0.56800
  26   2   1       62.58       69.05     31.68 o   0.59039
   1   3   1    14903.56    15453.56    224.21 o   0.10379
   2   3   1   147579.86   163183.19   2489.08 o   0.11089
   3   3   1     4895.05     4522.42     77.17 o   0.12182
   4   3   1     6384.26     6433.09     99.92 o   0.13564
   5   3   1     1293.59     1501.24     38.99 o   0.15158
   6   3   1     9354.26     9679.29    152.72 o   0.16902
   7   3   1    22607.42    22785.13    346.07 o   0.18756
   8   3   1      167.06      171.41     22.75 o   0.20690
   9   3   1    35210.86    35115.96    593.84 o   0.22683
  10   3   1       60.39       79.61     31.68 o   0.24721
  11   3   1     3709.08     3702.75     92.61 o   0.26794
  12   3   1     1140.26     1003.27     77.17 o   0.28894
  13   3   1     4440.20     4272.21    144.60 o   0.31016
  14   3   1      262.57      232.34     50.37 o   0.33156
  15   3   1     2123.03     1939.11    100.73 o   0.35309
  16   3   1      641.40      677.51     47.93 o   0.37475
  17   3   1     3301.02     3422.48    103.98 o   0.39651
  18   3   1     2537.64     2489.89     56.87 o   0.41835
  19   3   1     8204.45     8384.39    146.23 o   0.44026
  20   3   1       48.05       45.49     26.00 o   0.46224
  21   3   1     8298.80     8185.36    152.72 o   0.48426
  22   3   1     2077.86     2021.97     56.87 o   0.50634
  23   3   1     1738.88     1681.59     51.18 o   0.52845
  24   3   1      364.05      386.68     29.25 o   0.55060
  25   3   1      486.82      378.56     27.62 o   0.57278
   0   4   1    69080.29    76759.27   1371.27 o   0.13379
   1   4   1    27862.95    30416.45    395.62 o   0.13568
   2   4   1     1206.49      926.90     22.75 o   0.14119
   3   4   1     2399.23     1952.92     38.18 o   0.14992
   4   4   1    15744.55    15813.44    238.02 o   0.16135
   5   4   1    10496.86    10135.03    179.53 o   0.17496
   6   4   1       47.04      135.66     21.93 o   0.19028
   7   4   1      347.52      505.29     28.43 o   0.20692
   8   4   1     3658.36     3088.60     69.05 o   0.22460
   9   4   1     7756.09     7092.73    138.10 o   0.24308
  10   4   1       20.46        4.87     25.18 o   0.26220
  11   4   1     8970.90     7832.79    406.99 o   0.28183
  12   4   1     4371.04     4142.23    170.60 o   0.30187
  13   4   1    25884.11    26357.89    883.85 o   0.32224
  14   4   1     1027.62     1223.42     89.36 o   0.34288
  15   4   1    15494.13    15106.68    359.06 o   0.36375
  16   4   1    10396.96     9490.01    225.02 o   0.38481
  17   4   1     4742.07     4658.08     89.36 o   0.40602
  18   4   1      945.11      938.28     36.56 o   0.42738
  19   4   1      107.29      140.54     28.43 o   0.44885
  20   4   1      112.10      122.67     27.62 o   0.47042
  21   4   1       12.62       24.37     26.00 o   0.49209
  22   4   1      196.53      191.72     28.43 o   0.51382
  23   4   1     5635.76     5878.25    116.17 o   0.53563
  24   4   1     1241.80     1244.54     47.12 o   0.55749
  25   4   1     3087.18     2782.34     71.49 o   0.57941
   1   5   1    13868.39    14439.73    220.96 o   0.16800
   2   5   1    26344.43    27193.00    450.05 o   0.17249
   3   5   1     6902.01     6827.90    117.79 o   0.17970
   4   5   1    12484.36    13360.10    222.59 o   0.18935
   5   5   1     9164.83     9129.32    168.16 o   0.20107
   6   5   1     7826.98     7608.58    144.60 o   0.21453
   7   5   1      378.99      201.47     28.43 o   0.22942
   8   5   1     3360.95     2962.68     71.49 o   0.24548
   9   5   1       11.35       26.81     29.25 o   0.26250
  10   5   1      572.83      511.79     52.80 o   0.28030
  11   5   1      352.46      468.73     59.30 o   0.29874
  12   5   1       37.11      115.36     50.37 o   0.31771
  13   5   1     7583.26     7323.44    231.52 o   0.33713
  14   5   1      103.85       55.24     43.06 o   0.35691
  15   5   1     1230.34     1098.31     55.24 o   0.37700
  16   5   1     1778.50     1580.86     69.86 o   0.39736
  17   5   1      321.04      316.82     30.06 o   0.41794
  18   5   1      481.55      567.03     35.74 o   0.43872
  19   5   1     2619.22     2871.70     88.55 o   0.45966
  20   5   1      133.23      155.16     27.62 o   0.48075
  21   5   1     3922.77     4156.04     90.98 o   0.50196
  22   5   1       24.50        4.87     25.18 o   0.52329
  23   5   1      348.72      322.51     29.25 o   0.54471
  24   5   1       17.49       14.62     21.12 o   0.56623
  25   5   1       42.27       34.93     21.93 o   0.58782
   0   6   1    22277.45    21658.38    506.91 o   0.19929
   1   6   1    27207.25    30702.40    490.67 o   0.20056
   2   6   1    45076.73    46617.38    793.68 o   0.20433
   3   6   1    47084.97    47908.23    879.79 o   0.21046
   4   6   1     1022.53      762.81     40.62 o   0.21875
   5   6   1    72055.81    72925.71   1418.38 o   0.22897
   6   6   1     4329.02     4179.60    104.79 o   0.24088
   7   6   1     2580.60     2378.60     73.11 o   0.25423
   8   6   1      619.42      515.85     41.43 o   0.26881
   9   6   1    17016.95    18042.56    545.91 o   0.28444
  10   6   1     2230.74     2417.59    107.23 o   0.30094
  11   6   1    34186.57    34038.77   1139.74 o   0.31819
  12   6   1     7569.62     7616.70    242.90 o   0.33607
  13   6   1    25369.37    25987.46    741.69 o   0.35448
  14   6   1     4728.92     4673.52    147.85 o   0.37334
  15   6   1     7055.91     6700.36    164.10 o   0.39259
  16   6   1      196.89      223.40     27.62 o   0.41218
  17   6   1     2727.48     2926.13     99.11 o   0.43206
  18   6   1       38.83       87.74     30.06 o   0.45218
  19   6   1       70.15       67.43     26.81 o   0.47253
  20   6   1        2.70        0.00     25.18 o   0.49307
  21   6   1       12.26        8.94     25.18 o   0.51378
  22   6   1        8.14       32.49     24.37 o   0.53463
  23   6   1     1254.31     1371.27     42.24 o   0.55562
  24   6   1       31.08       51.18     20.31 o   0.57673
   1   7   1     8102.58     8224.35    152.72 o   0.23325
   2   7   1     5417.75     5892.06    130.79 o   0.23650
   3   7   1    22051.97    23292.04    421.62 o   0.24182
   4   7   1    15874.45    16417.83    334.69 o   0.24907
   5   7   1    25488.23    26547.98    574.34 o   0.25809
   6   7   1     5287.50     4990.34    160.04 o   0.26871
   7   7   1     1028.22     1184.42     66.61 o   0.28074
   8   7   1      434.81      597.90     60.11 o   0.29401
   9   7   1    11502.39    11691.51    446.80 o   0.30836
  10   7   1     2791.49     2632.86    117.79 o   0.32365
  11   7   1      210.19      232.34     48.74 o   0.33974
  12   7   1      162.36      187.66     48.74 o   0.35654
  13   7   1      114.53      126.73     35.74 o   0.37394
  14   7   1     1487.28     1467.13     77.99 o   0.39187
  15   7   1     7022.31     6680.05    121.04 o   0.41026
  16   7   1     1058.42      948.03     46.30 o   0.42904
  17   7   1      119.78      120.23     29.25 o   0.44817
  18   7   1      432.37      519.10     36.56 o   0.46760
  19   7   1       64.96       34.93     27.62 o   0.48731
  20   7   1      701.74      825.36     38.18 o   0.50725
  21   7   1      356.57      435.43     30.87 o   0.52740
  22   7   1      172.74      220.96     25.18 o   0.54773
  23   7   1      911.21      820.49     34.93 o   0.56824
  24   7   1      660.17      746.56     31.68 o   0.58889
   0   8   1     9212.39     8537.11    273.77 o   0.26507
   1   8   1    30376.33    31668.30    606.02 o   0.26603
   2   8   1       51.22       52.80     32.49 o   0.26888
   3   8   1    30207.93    32746.30    700.26 o   0.27356
   4   8   1    12425.23    12721.58    416.74 o   0.27999
   5   8   1     8732.64    10308.87    291.64 o   0.28805
   6   8   1      346.16      337.94     58.49 o   0.29760
   7   8   1     6959.70     7547.65    251.83 o   0.30851
   8   8   1     3806.93     3930.21    238.83 o   0.32063
   9   8   1     7657.57     8081.38    261.58 o   0.33384
  10   8   1     1852.25     1812.38     79.61 o   0.34801
  11   8   1    16072.05    17150.58    493.92 o   0.36303
  12   8   1      509.27      450.05     43.06 o   0.37879
  13   8   1    12709.41    13403.97    307.89 o   0.39522
  14   8   1       77.38       42.24     26.81 o   0.41222
  15   8   1     5633.68     5752.33    174.66 o   0.42974
  16   8   1      383.91      412.68     34.93 o   0.44770
  17   8   1     2423.00     2486.64    109.67 o   0.46607
  18   8   1      969.93     1071.51     46.30 o   0.48478
  19   8   1        9.59       48.74     29.25 o   0.50382
  20   8   1       19.14        0.00     30.06 o   0.52313
  21   8   1      498.39      568.65     33.31 o   0.54269
  22   8   1      334.56      304.64     26.81 o   0.56247
  23   8   1      881.08      884.66     41.43 o   0.58246
   1   9   1     1100.94     1147.87     66.61 o   0.29886
   2   9   1      395.67      271.33     46.30 o   0.30140
   3   9   1    30768.70    30986.73    966.71 o   0.30559
   4   9   1    10524.86    10681.75    359.88 o   0.31136
   5   9   1    56231.19    59034.34   1662.90 o   0.31862
   6   9   1    27504.97    26672.28    768.49 o   0.32728
   7   9   1    21675.62    21624.26    585.71 o   0.33723
   8   9   1       24.75        0.00     38.99 o   0.34835
   9   9   1    13324.58    13562.38    359.06 o   0.36055
  10   9   1       45.60       38.18     34.12 o   0.37371
  11   9   1       14.68        0.00     33.31 o   0.38773
  12   9   1       10.10        4.06     26.00 o   0.40253
  13   9   1      875.35      902.53     44.68 o   0.41802
  14   9   1       16.94        0.00     26.81 o   0.43413
  15   9   1     3146.53     3186.08    150.29 o   0.45080
  16   9   1        9.40        1.62     24.37 o   0.46796
  17   9   1     1419.78     1359.89     49.55 o   0.48555
  18   9   1      935.64      989.46     43.87 o   0.50355
  19   9   1     3663.40     3876.59     99.11 o   0.52190
  20   9   1       90.20      106.42     24.37 o   0.54056
  21   9   1     3493.16     3732.80     86.92 o   0.55951
  22   9   1       10.95        4.06     26.00 o   0.57872
   0  10   1      140.44      186.03     52.80 o   0.33096
   1  10   1     3374.63     3298.19    105.61 o   0.33172
   2  10   1      518.61      496.35     47.12 o   0.33402
   3  10   1     2831.18     2871.70    142.98 o   0.33780
   4  10   1     1606.16     1545.11    121.85 o   0.34303
   5  10   1      180.51      183.59     50.37 o   0.34964
   6  10   1      655.89      538.60     60.93 o   0.35755
   7  10   1       77.44      137.29     54.43 o   0.36667
   8  10   1      223.19      163.28     47.93 o   0.37693
   9  10   1     3116.23     3041.48    145.41 o   0.38823
  10  10   1      105.75       93.42     30.87 o   0.40048
  11  10   1     6423.82     6201.57    112.11 o   0.41360
  12  10   1        0.54        0.00     23.56 o   0.42750
  13  10   1      190.64      213.65     46.30 o   0.44212
  14  10   1      566.34      592.21     39.81 o   0.45738
  15  10   1     1890.41     1913.11    121.85 o   0.47323
  16  10   1       73.61      103.17     37.37 o   0.48960
  17  10   1       61.14      103.17     26.81 o   0.50645
  18  10   1        1.02        0.00     30.06 o   0.52372
  19  10   1      179.66      207.15     32.49 o   0.54139
  20  10   1       46.42       60.93     24.37 o   0.55940
  21  10   1      262.32      228.27     31.68 o   0.57774
   1  11   1     6010.22     5389.21    175.47 o   0.36462
   2  11   1      750.04      633.64     60.93 o   0.36671
   3  11   1    32949.38    31540.76   1020.33 o   0.37016
   4  11   1     1699.90     1475.25     85.30 o   0.37494
   5  11   1    27401.94    26461.88    762.00 o   0.38099
   6  11   1     4962.53     4978.15    178.72 o   0.38826
   7  11   1    20494.20    20252.18    593.02 o   0.39668
   8  11   1     6834.44     6845.77    147.04 o   0.40618
   9  11   1     5537.34     5535.43    124.29 o   0.41669
  10  11   1      412.03      400.49     34.93 o   0.42812
  11  11   1      531.02      503.66     38.99 o   0.44042
  12  11   1      972.32      937.47     44.68 o   0.45350
  13  11   1     1373.96     1321.71     53.62 o   0.46731
  14  11   1       79.37       73.11     29.25 o   0.48177
  15  11   1     2873.49     2877.39     84.49 o   0.49684
  16  11   1       49.33       52.80     27.62 o   0.51246
  17  11   1     3705.84     3960.26    103.98 o   0.52858
  18  11   1      616.14      681.57     44.68 o   0.54516
  19  11   1     2547.24     2688.92    108.86 o   0.56215
  20  11   1       67.65       29.25     28.43 o   0.57952
   0  12   1     1274.97     1034.95     95.86 o   0.39690
   1  12   1      517.77      541.03     60.93 o   0.39754
   2  12   1       32.92       66.61     48.74 o   0.39946
   3  12   1     1784.90     1389.95    145.41 o   0.40263
   4  12   1     3875.49     3528.09    107.23 o   0.40702
   5  12   1     5753.83     5342.90    172.22 o   0.41261
   6  12   1      492.36      402.93     31.68 o   0.41933
   7  12   1      663.89      684.01     35.74 o   0.42714
   8  12   1        3.09        0.00     26.81 o   0.43598
   9  12   1      719.36      677.51     41.43 o   0.44578
  10  12   1      120.40       92.61     31.68 o   0.45649
  11  12   1      238.17      337.94     41.43 o   0.46804
  12  12   1      410.82      427.30     42.24 o   0.48037
  13  12   1      127.46      164.10     49.55 o   0.49342
  14  12   1      458.61      463.86     43.87 o   0.50715
  15  12   1     1391.66     1355.02     79.61 o   0.52148
  16  12   1     1065.41      992.71     47.93 o   0.53638
  17  12   1     1769.56     1891.18    126.73 o   0.55180
  18  12   1      203.28      264.02     29.25 o   0.56770
  19  12   1      199.45      212.03     29.25 o   0.58404
   1  13   1     2374.03     2160.88     73.11 o   0.43048
   2  13   1     3871.19     3390.80    108.86 o   0.43225
   3  13   1    19004.87    16665.60    384.25 o   0.43518
   4  13   1     3420.19     3112.16     86.11 o   0.43925
   5  13   1     8684.97     8013.95    166.53 o   0.44443
   6  13   1      574.40      607.65     32.49 o   0.45068
   7  13   1    13721.65    12933.61    252.64 o   0.45795
   8  13   1     1532.03     1433.01     55.24 o   0.46620
   9  13   1     1536.50     1714.08     86.11 o   0.47539
  10  13   1      611.28      610.90     40.62 o   0.48544
  11  13   1     1067.04      972.40     52.80 o   0.49632
  12  13   1        7.15       21.93     30.06 o   0.50796
  13  13   1      496.70      523.16     42.24 o   0.52033
  14  13   1      516.92      506.10     41.43 o   0.53336
  15  13   1      966.28      898.47     52.80 o   0.54701
  16  13   1      360.60      378.56     43.06 o   0.56123
  17  13   1      704.54      639.33     46.30 o   0.57599
  18  13   1       89.06      116.17     32.49 o   0.59123
   0  14   1      367.32      298.14     51.99 o   0.46288
   1  14   1     1874.19     1783.95     68.24 o   0.46343
   2  14   1       43.98       75.55     36.56 o   0.46507
   3  14   1     7206.79     6798.66    181.97 o   0.46780
   4  14   1     1802.40     1851.37     61.74 o   0.47159
   5  14   1     4825.98     5015.52    116.17 o   0.47641
   6  14   1      552.87      537.78     33.31 o   0.48225
   7  14   1     1720.98     1464.69     54.43 o   0.48905
   8  14   1      366.13      228.27     31.68 o   0.49679
   9  14   1      813.16      796.93     64.18 o   0.50542
  10  14   1      328.50      291.64     38.99 o   0.51488
  11  14   1     7138.08     6992.00    190.09 o   0.52515
  12  14   1     1682.34     1655.59     68.24 o   0.53617
  13  14   1    10281.68    10110.66    265.64 o   0.54790
  14  14   1     1427.83     1290.03     66.61 o   0.56029
  15  14   1     7886.41     7843.35    323.32 o   0.57330
  16  14   1      381.88      470.36     46.30 o   0.58688
   1  15   1      591.19      601.15     48.74 o   0.49639
   2  15   1      184.45      192.53     38.18 o   0.49792
   3  15   1     1676.14     1744.14    108.86 o   0.50047
   4  15   1        7.52        0.00     30.06 o   0.50401
   5  15   1     1880.01     1834.31    109.67 o   0.50853
   6  15   1      273.92      245.33     31.68 o   0.51400
   7  15   1      347.09      471.98     86.92 o   0.52039
   8  15   1      366.34      363.13     34.12 o   0.52767
   9  15   1      393.88      334.69     80.42 o   0.53580
  10  15   1      182.52      170.60     32.49 o   0.54474
  11  15   1     1226.94     1233.98     69.86 o   0.55445
  12  15   1       46.06       57.68     38.99 o   0.56490
  13  15   1      178.07      261.58     52.80 o   0.57605
  14  15   1      221.36      203.90     40.62 o   0.58784
   0  16   1     1323.52     1216.11     91.80 o   0.52888
   1  16   1     3523.49     3337.18    122.67 o   0.52936
   2  16   1      610.47      683.20     56.87 o   0.53079
   3  16   1     5039.41     5302.29    177.91 o   0.53318
   4  16   1      370.78      437.86     49.55 o   0.53651
   5  16   1     3285.96     3684.06    134.04 o   0.54076
   6  16   1        1.26        0.00     30.87 o   0.54591
   7  16   1      759.94      793.68     51.99 o   0.55193
   8  16   1      137.02      118.60     35.74 o   0.55880
   9  16   1       49.40      147.85     39.81 o   0.56648
  10  16   1       76.53      105.61     36.56 o   0.57494
  11  16   1     6650.18     6582.57    232.34 o   0.58416
   1  17   1      502.33      474.42     54.43 o   0.56233
   2  17   1       22.76       22.75     37.37 o   0.56369
   3  17   1      158.24      138.10     38.99 o   0.56594
   4  17   1       28.86       30.87     36.56 o   0.56907
   5  17   1       74.31       72.30     40.62 o   0.57308
   6  17   1       54.28       60.93     43.06 o   0.57794
   7  17   1       16.03       69.86     42.24 o   0.58363
   8  17   1      117.72      357.44     60.11 o   0.59013
   0   0   2   129058.16   164602.38   5974.11 o   0.04220
   1   0   2    99513.91   117053.22   2561.38 o   0.04785
   2   0   2    61047.50    68864.73   1376.95 o   0.06177
   3   0   2     5645.54     6027.72    147.85 o   0.07973
   4   0   2   185390.42   188806.70   5976.55 o   0.09958
   5   0   2     2363.70     2505.32     83.67 o   0.12039
   6   0   2     5528.89     6199.13    161.66 o   0.14173
   7   0   2    74588.63    83681.39   1681.59 o   0.16339
   8   0   2      865.80      710.00     42.24 o   0.18527
   9   0   2    75712.86    73037.02   1580.86 o   0.20729
  10   0   2    28752.08    29587.85    653.14 o   0.22941
  11   0   2    40932.32    38218.38    936.65 o   0.25161
  12   0   2    51400.82    51528.92   1692.15 o   0.27387
  13   0   2     9900.35     8948.17    359.06 o   0.29617
  14   0   2    27714.70    29827.49   1112.94 o   0.31851
  15   0   2     2443.42     2705.16    175.47 o   0.34087
  16   0   2     8269.02     7705.25    265.64 o   0.36326
  17   0   2      208.15      186.03     66.61 o   0.38567
  18   0   2     1401.28     1678.34     64.99 o   0.40809
  19   0   2        2.57        0.00     32.49 o   0.43052
  20   0   2      181.53      148.66     40.62 o   0.45297
  21   0   2     1292.37     1420.01     69.05 o   0.47543
  22   0   2     1730.14     1607.66     78.80 o   0.49789
  23   0   2      777.24      674.26     56.05 o   0.52036
  24   0   2     2471.14     2511.82     97.48 o   0.54284
  25   0   2     1031.41      943.96     55.24 o   0.56533
  26   0   2     3329.34     3407.05    201.47 o   0.58782
   1   1   2      446.29      264.83     14.62 o   0.05814
   2   1   2     3310.32     3848.16     79.61 o   0.07004
   3   1   2    47014.46    42857.77    914.72 o   0.08630
   4   1   2    15127.20    16679.41    311.95 o   0.10492
   5   1   2     6309.77     6151.20    112.92 o   0.12484
   6   1   2      441.89      744.12     35.74 o   0.14553
   7   1   2      564.84      633.64     30.06 o   0.16670
   8   1   2    18517.27    19716.02    290.01 o   0.18819
   9   1   2      677.80      448.42     25.18 o   0.20991
  10   1   2     7965.78     7050.49    133.23 o   0.23178
  11   1   2    17983.27    18811.86    324.94 o   0.25377
  12   1   2      144.28       97.48     35.74 o   0.27585
  13   1   2      364.49      499.60     47.12 o   0.29801
  14   1   2     2933.27     2858.70    108.04 o   0.32022
  15   1   2     2081.44     2043.09     97.48 o   0.34247
  16   1   2     3782.20     3335.56    102.36 o   0.36476
  17   1   2     4038.42     3819.73    119.42 o   0.38708
  18   1   2      728.77      752.25     34.93 o   0.40942
  19   1   2      533.43      558.90     34.93 o   0.43179
  20   1   2     4791.33     4518.36     94.23 o   0.45417
  21   1   2        2.78        5.69     26.81 o   0.47657
  22   1   2       58.02       73.92     27.62 o   0.49898
  23   1   2     1346.11     1316.84     46.30 o   0.52141
  24   1   2       58.08       98.30     26.00 o   0.54385
  25   1   2       46.27       39.81     25.18 o   0.56629
  26   1   2       10.10        0.00     28.43 o   0.58874
   0   2   2    49658.02    66226.17   1325.77 o   0.07839
   1   2   2    86053.29    92571.88   1510.99 o   0.08157
   2   2   2    59125.46    67465.84   1104.00 o   0.09044
   3   2   2    44311.07    49984.63    740.87 o   0.10354
   4   2   2     1325.64     1770.14     46.30 o   0.11950
   5   2   2      594.10      879.79     42.24 o   0.13732
   6   2   2    10578.56    10616.76    170.60 o   0.15637
   7   2   2    14988.49    14411.30    238.83 o   0.17624
   8   2   2    10923.69    11256.90    183.59 o   0.19669
   9   2   2     2558.62     3541.90     88.55 o   0.21756
  10   2   2    40117.24    36894.23    599.52 o   0.23874
  11   2   2    26612.56    25032.12    465.48 o   0.26014
  12   2   2    21475.30    23085.70    549.16 o   0.28172
  13   2   2     3871.09     3962.70    133.23 o   0.30345
  14   2   2    22213.85    21392.74    636.08 o   0.32529
  15   2   2     4567.19     4546.79    167.35 o   0.34721
  16   2   2     1039.69     1398.07     61.74 o   0.36922
  17   2   2     1638.18     1584.11     70.68 o   0.39128
  18   2   2       63.26       67.43     23.56 o   0.41340
  19   2   2       31.71       22.75     25.18 o   0.43556
  20   2   2      460.30      415.12     30.87 o   0.45776
  21   2   2      843.97      800.18     37.37 o   0.47999
  22   2   2        5.45        0.00     25.18 o   0.50225
  23   2   2      429.97      506.10     33.31 o   0.52454
  24   2   2     1762.86     1589.79     48.74 o   0.54685
  25   2   2      487.22      382.62     29.25 o   0.56917
  26   2   2     1233.62     1268.10     56.05 o   0.59152
   1   3   2     2387.96     3225.89     77.17 o   0.11003
   2   3   2     9367.54    12436.45    225.02 o   0.11676
   3   3   2     4386.51     5212.11    113.73 o   0.12718
   4   3   2    32815.02    30949.36    426.49 o   0.14048
   5   3   2      249.92      257.52     19.50 o   0.15592
   6   3   2     4804.64     4142.23     82.05 o   0.17293
   7   3   2    32500.01    32325.50    505.29 o   0.19109
   8   3   2    53696.94    49623.12    774.99 o   0.21010
   9   3   2     8322.77     8581.79    207.96 o   0.22976
  10   3   2     1653.33     1791.26     58.49 o   0.24990
  11   3   2    14115.92    13555.07    281.08 o   0.27042
  12   3   2     8429.34     7498.91    242.90 o   0.29124
  13   3   2      940.12      887.10     65.80 o   0.31231
  14   3   2      117.54       99.11     42.24 o   0.33356
  15   3   2      586.30      697.01     65.80 o   0.35498
  16   3   2     2951.09     2705.98     86.11 o   0.37653
  17   3   2     1152.12     1117.81     50.37 o   0.39819
  18   3   2     8116.18     7405.49    117.79 o   0.41994
  19   3   2     1003.01     1035.76     38.99 o   0.44178
  20   3   2     2979.52     2795.34     64.99 o   0.46368
  21   3   2     7099.26     6611.00    123.48 o   0.48564
  22   3   2     3196.21     3221.83     73.92 o   0.50765
  23   3   2      535.46      550.78     34.12 o   0.52971
  24   3   2      326.05      338.75     30.87 o   0.55181
  25   3   2      263.82      281.08     33.31 o   0.57394
   0   4   2     6615.21     8133.37    162.47 o   0.13869
   1   4   2     1068.01      926.90     28.43 o   0.14051
   2   4   2    34091.77    33021.70    533.72 o   0.14584
   3   4   2    55987.10    55745.89    805.05 o   0.15431
   4   4   2     1739.93     1212.04     38.18 o   0.16544
   5   4   2    27372.77    27659.29    483.36 o   0.17874
   6   4   2     3127.29     3652.38     78.80 o   0.19376
   7   4   2     1483.99      861.92     34.93 o   0.21012
   8   4   2     2897.82     2783.15     68.24 o   0.22755
   9   4   2    13553.60    13001.04    233.15 o   0.24581
  10   4   2    17418.21    17452.78    320.07 o   0.26474
  11   4   2     3567.76     4023.63    112.92 o   0.28419
  12   4   2     1323.30     1464.69     82.86 o   0.30407
  13   4   2     2076.02     1995.16     99.11 o   0.32430
  14   4   2    13008.64    12862.94    411.87 o   0.34482
  15   4   2     8580.22     7687.38    199.03 o   0.36558
  16   4   2       88.68       73.11     36.56 o   0.38654
  17   4   2     1166.18     1132.43     38.18 o   0.40767
  18   4   2     1174.78     1028.45     52.80 o   0.42894
  19   4   2      263.07      307.89     29.25 o   0.45034
  20   4   2      544.93      549.16     33.31 o   0.47184
  21   4   2       76.96      131.60     27.62 o   0.49344
  22   4   2      567.86      571.90     34.12 o   0.51512
  23   4   2      238.95      324.13     29.25 o   0.53687
  24   4   2      720.15      753.87     34.12 o   0.55869
  25   4   2        7.77       13.81     23.56 o   0.58056
   1   5   2      638.73      909.03     29.25 o   0.17193
   2   5   2    10484.51    10927.08    212.03 o   0.17631
   3   5   2    32519.01    27352.22    473.61 o   0.18338
   4   5   2    11620.02    13702.92    242.90 o   0.19284
   5   5   2     4362.83     5032.58    106.42 o   0.20437
   6   5   2    46799.55    44691.27    848.11 o   0.21762
   7   5   2    28002.62    28114.22    545.91 o   0.23231
   8   5   2     8002.50     8260.91    178.72 o   0.24819
   9   5   2     1394.33     1761.20     65.80 o   0.26503
  10   5   2    24406.68    23218.11    604.40 o   0.28267
  11   5   2    29518.68    28628.44    961.02 o   0.30097
  12   5   2       29.08       17.87     45.49 o   0.31981
  13   5   2      827.00      814.80     60.93 o   0.33910
  14   5   2      187.66      242.90     52.80 o   0.35877
  15   5   2        8.64       23.56     34.93 o   0.37877
  16   5   2     7631.06     7473.73    160.85 o   0.39903
  17   5   2     3377.88     3267.32     72.30 o   0.41953
  18   5   2     7838.82     7829.54    144.60 o   0.44024
  19   5   2     8017.51     8052.13    148.66 o   0.46111
  20   5   2     4588.00     4783.19     99.11 o   0.48213
  21   5   2     5729.12     5733.65    115.36 o   0.50329
  22   5   2     2538.27     2634.49     65.80 o   0.52456
  23   5   2      756.41      839.17     35.74 o   0.54594
  24   5   2     2757.75     2541.88     59.30 o   0.56741
  25   5   2        6.80       16.25     23.56 o   0.58895
   0   6   2    24519.51    27737.28    660.45 o   0.20261
   1   6   2     8458.97     9287.73    184.41 o   0.20387
   2   6   2    15254.58    16192.81    299.76 o   0.20757
   3   6   2    18406.97    18252.96    350.94 o   0.21361
   4   6   2     2417.94     1909.86    101.55 o   0.22178
   5   6   2    10550.88    10534.71    234.77 o   0.23187
   6   6   2      398.35      610.90     42.24 o   0.24364
   7   6   2     2529.70     2447.65    103.98 o   0.25684
   8   6   2     1420.89     1556.49     69.05 o   0.27129
   9   6   2     4423.55     3630.45    181.97 o   0.28678
  10   6   2     6058.28     5977.36    219.34 o   0.30315
  11   6   2     1071.98     1270.53     80.42 o   0.32028
  12   6   2     3702.56     3378.61    125.10 o   0.33805
  13   6   2      365.57      317.63     51.18 o   0.35636
  14   6   2      178.79      222.59     37.37 o   0.37512
  15   6   2       23.21       47.12     34.93 o   0.39429
  16   6   2      776.67      793.68     38.18 o   0.41380
  17   6   2      441.63      359.06     37.37 o   0.43360
  18   6   2      264.43      283.51     30.87 o   0.45366
  19   6   2        2.52       60.93     25.18 o   0.47394
  20   6   2       33.67       22.75     26.00 o   0.49442
  21   6   2       87.03       81.24     26.00 o   0.51507
  22   6   2      722.91      690.51     34.93 o   0.53588
  23   6   2       36.81       36.56     22.75 o   0.55682
  24   6   2      117.95       85.30     22.75 o   0.57788
   1   7   2     1716.33     1887.93     60.11 o   0.23610
   2   7   2     1648.81     1894.43     60.93 o   0.23931
   3   7   2     2990.05     3041.48     87.74 o   0.24456
   4   7   2    17296.54    17634.75    373.69 o   0.25173
   5   7   2    14927.20    15362.57    331.44 o   0.26067
   6   7   2    37463.46    38821.15    979.71 o   0.27118
   7   7   2    15207.03    15493.37    472.79 o   0.28311
   8   7   2    32517.35    34337.72   1004.89 o   0.29627
   9   7   2    21269.46    22174.23    664.51 o   0.31052
  10   7   2     7141.64     7442.05    290.01 o   0.32571
  11   7   2      781.81      922.03     86.11 o   0.34171
  12   7   2     6168.05     6429.84    216.90 o   0.35841
  13   7   2       72.42      110.48     43.06 o   0.37573
  14   7   2     2964.52     2805.09    144.60 o   0.39357
  15   7   2     1437.96     1439.51     45.49 o   0.41188
  16   7   2       18.41       23.56     27.62 o   0.43059
  17   7   2     9641.13     9715.85    197.40 o   0.44966
  18   7   2    11711.74    12146.43    237.21 o   0.46903
  19   7   2     4655.58     4814.06    107.23 o   0.48867
  20   7   2     5205.20     5367.27    108.86 o   0.50856
  21   7   2     6118.36     6375.42    125.92 o   0.52866
  22   7   2     2523.75     2581.69     64.18 o   0.54895
  23   7   2     1037.94     1000.02     36.56 o   0.56941
  24   7   2     1004.64      890.35     36.56 o   0.59003
   0   8   2       43.91       73.92     47.93 o   0.26758
   1   8   2     5226.25     5039.89    128.35 o   0.26852
   2   8   2    32076.28    32321.44    708.38 o   0.27135
   3   8   2     2891.24     3043.92    116.17 o   0.27600
   4   8   2     4831.03     4865.23    192.53 o   0.28237
   5   8   2     9495.58     9351.91    329.01 o   0.29036
   6   8   2     4894.01     5093.51    181.16 o   0.29984
   7   8   2     5311.65     4964.34    185.22 o   0.31067
   8   8   2      674.09      536.97     48.74 o   0.32271
   9   8   2        0.04        0.00     37.37 o   0.33584
  10   8   2     7297.00     6805.16    209.59 o   0.34992
  11   8   2     1173.26     1254.29     71.49 o   0.36486
  12   8   2     4316.03     4448.49    186.03 o   0.38055
  13   8   2      232.74      263.21     40.62 o   0.39690
  14   8   2     9511.37     8640.28    146.23 o   0.41384
  15   8   2    15174.14    14546.96    261.58 o   0.43129
  16   8   2     4013.27     4043.13     95.05 o   0.44919
  17   8   2     3593.51     3478.53     90.17 o   0.46750
  18   8   2     2349.18     2010.60     65.80 o   0.48616
  19   8   2      441.62      444.36     34.93 o   0.50514
  20   8   2       46.75       36.56     25.18 o   0.52440
  21   8   2      693.64      799.36     43.87 o   0.54392
  22   8   2     1506.16     1601.98     47.12 o   0.56366
  23   8   2     2045.63     1960.23     56.87 o   0.58360
   1   9   2     5189.03     4993.59    173.03 o   0.30108
   2   9   2     4709.44     5190.99    220.96 o   0.30360
   3   9   2    18529.13    19859.00    632.83 o   0.30776
   4   9   2      120.12      175.47     61.74 o   0.31349
   5   9   2     1455.72     1607.66    246.15 o   0.32071
   6   9   2     5035.69     5650.79    250.21 o   0.32931
   7   9   2     1678.98     1638.53     83.67 o   0.33920
   8   9   2     5023.89     5355.90    242.90 o   0.35027
   9   9   2      345.77      349.32     48.74 o   0.36240
  10   9   2     7178.80     7389.24    186.03 o   0.37549
  11   9   2      846.18      849.73     56.05 o   0.38945
  12   9   2       77.38       60.11     28.43 o   0.40419
  13   9   2     6065.31     5463.13    129.17 o   0.41962
  14   9   2     1081.89     1013.83     43.87 o   0.43567
  15   9   2      428.43      415.12     33.31 o   0.45228
  16   9   2     4206.09     4140.61     99.11 o   0.46938
  17   9   2     2223.07     2203.94     64.99 o   0.48693
  18   9   2     2259.20     2244.56     73.11 o   0.50487
  19   9   2     4397.76     4355.88    102.36 o   0.52317
  20   9   2     7813.74     8243.04    160.04 o   0.54180
  21   9   2      374.31      458.98     34.93 o   0.56071
  22   9   2     1431.90     1245.35     46.30 o   0.57988
   0  10   2    16845.24    16061.21    541.85 o   0.33297
   1  10   2      422.40      275.39     38.99 o   0.33373
   2  10   2     2938.41     2498.01     96.67 o   0.33601
   3  10   2     4310.67     3783.98    135.66 o   0.33977
   4  10   2     9706.10    10308.87    292.45 o   0.34497
   5  10   2     7163.71     6362.42    198.22 o   0.35154
   6  10   2     1290.59     1426.51    103.17 o   0.35941
   7  10   2     7599.33     6940.01    209.59 o   0.36849
   8  10   2      261.58      305.45     47.93 o   0.37870
   9  10   2     1522.10     1357.46     76.36 o   0.38994
  10  10   2     8534.11     8795.44    168.97 o   0.40214
  11  10   2      846.74      797.74     39.81 o   0.41521
  12  10   2     4556.20     4178.79     99.11 o   0.42906
  13  10   2    14652.00    14687.50    302.20 o   0.44363
  14  10   2    11971.48    11840.99    248.58 o   0.45884
  15  10   2     4112.98     4030.94    106.42 o   0.47464
  16  10   2    12929.50    12860.50    266.45 o   0.49096
  17  10   2     3807.18     3951.33    108.86 o   0.50776
  18  10   2      316.18      233.15     35.74 o   0.52500
  19  10   2      245.59      176.28     34.12 o   0.54262
  20  10   2       11.75        0.00     25.18 o   0.56060
  21  10   2       21.43       25.18     27.62 o   0.57889
   1  11   2     1337.67     1394.01     77.17 o   0.36645
   2  11   2      456.87      480.11     76.36 o   0.36853
   3  11   2    15334.50    13748.41    389.12 o   0.37196
   4  11   2     1745.15     1926.92     91.80 o   0.37671
   5  11   2      437.22      484.17     60.93 o   0.38274
   6  11   2     5915.05     5408.71    190.91 o   0.38998
   7  11   2       16.87        0.00     42.24 o   0.39836
   8  11   2      850.45      757.12     62.55 o   0.40782
   9  11   2     2120.90     1900.11     61.74 o   0.41829
  10  11   2      468.07      479.29     44.68 o   0.42968
  11  11   2        1.92        6.50     30.87 o   0.44193
  12  11   2     1701.37     1393.20     58.49 o   0.45497
  13  11   2        5.57       26.00     32.49 o   0.46874
  14  11   2      633.84      627.96     45.49 o   0.48316
  15  11   2      118.56       96.67     32.49 o   0.49819
  16  11   2      484.59      458.17     45.49 o   0.51376
  17  11   2        1.33        0.00     30.87 o   0.52984
  18  11   2       34.04       88.55     28.43 o   0.54638
  19  11   2        0.22        0.00     30.06 o   0.56333
  20  11   2       44.01       50.37     29.25 o   0.58067
   0  12   2     7065.97     6776.72    301.39 o   0.39858
   1  12   2     1692.70     1912.30     85.30 o   0.39922
   2  12   2    12931.35    12357.65    326.57 o   0.40112
   3  12   2     5532.14     5781.58    189.28 o   0.40428
   4  12   2      163.78      183.59     34.12 o   0.40866
   5  12   2     2139.92     2000.85     68.24 o   0.41422
   6  12   2     1074.75     1195.80     44.68 o   0.42092
   7  12   2        0.73        0.81     24.37 o   0.42870
   8  12   2     2142.05     2095.08     66.61 o   0.43751
   9  12   2      401.96      337.94     36.56 o   0.44728
  10  12   2     1202.27     1092.63     52.80 o   0.45795
  11  12   2     4004.46     4062.62    113.73 o   0.46946
  12  12   2     5824.62     5796.20    152.72 o   0.48176
  13  12   2     5180.90     5267.35    148.66 o   0.49478
  14  12   2     7142.84     7651.64    203.90 o   0.50846
  15  12   2     3165.78     3010.61     91.80 o   0.52276
  16  12   2     4092.39     4541.10    120.23 o   0.53763
  17  12   2     2126.76     2275.43     77.99 o   0.55301
  18  12   2     2102.18     2157.63     67.43 o   0.56888
  19  12   2      626.50      552.41     43.87 o   0.58518
   1  13   2     2600.48     2353.41     70.68 o   0.43203
   2  13   2      396.62      460.61     40.62 o   0.43379
   3  13   2     2323.39     2435.46    116.98 o   0.43671
   4  13   2     2499.37     2394.03     88.55 o   0.44077
   5  13   2     6364.63     5991.98    131.60 o   0.44593
   6  13   2     2694.30     3041.48     76.36 o   0.45216
   7  13   2      161.02      239.65     30.87 o   0.45941
   8  13   2     4748.94     4335.58    113.73 o   0.46764
   9  13   2     1284.60     1269.72     53.62 o   0.47679
  10  13   2      750.70      763.62     45.49 o   0.48681
  11  13   2      911.54      866.79     47.93 o   0.49766
  12  13   2      546.80      510.16     42.24 o   0.50928
  13  13   2      725.05      781.49     47.12 o   0.52161
  14  13   2     1181.10     1366.39     60.11 o   0.53461
  15  13   2      430.44      379.37     37.37 o   0.54823
  16  13   2      575.96      569.47     44.68 o   0.56242
  17  13   2     1060.89      836.73     44.68 o   0.57714
  18  13   2     2162.35     2376.97    114.54 o   0.59236
   0  14   2     8851.80     9432.33    337.94 o   0.46432
   1  14   2      528.86      597.09     42.24 o   0.46487
   2  14   2     1037.17      870.04     54.43 o   0.46650
   3  14   2     3736.03     3418.42    110.48 o   0.46922
   4  14   2     3065.17     2881.45    116.17 o   0.47300
   5  14   2      489.17      387.50     46.30 o   0.47781
   6  14   2       13.87        0.00     25.18 o   0.48363
   7  14   2      353.37      247.77     29.25 o   0.49042
   8  14   2       79.09      125.92     29.25 o   0.49813
   9  14   2     3731.90     3673.50     98.30 o   0.50674
  10  14   2      140.45      195.78     44.68 o   0.51618
  11  14   2     1404.61     1552.42     62.55 o   0.52642
  12  14   2     1755.52     1792.07     96.67 o   0.53742
  13  14   2     1446.28     1527.24     60.11 o   0.54912
  14  14   2     1269.38     1181.99    136.48 o   0.56148
  15  14   2      185.04      166.53     38.99 o   0.57446
  16  14   2     1547.22     1626.35     69.05 o   0.58802
   1  15   2      612.28      597.90     48.74 o   0.49773
   2  15   2     4287.12     4315.27    138.10 o   0.49926
   3  15   2     4322.16     4572.78    132.41 o   0.50180
   4  15   2     7782.44     7645.95    199.03 o   0.50534
   5  15   2     4829.54     4766.94    126.73 o   0.50984
   6  15   2     7538.10     7523.28    173.03 o   0.51530
   7  15   2     5773.92     5596.36    124.29 o   0.52167
   8  15   2     4558.23     4375.38    125.92 o   0.52893
   9  15   2     2815.05     2792.09     88.55 o   0.53704
  10  15   2     8265.39     8576.92    222.59 o   0.54596
  11  15   2      182.26      201.47     35.74 o   0.55566
  12  15   2       58.57       69.86     30.87 o   0.56608
  13  15   2       16.17        0.00     28.43 o   0.57720
  14  15   2      406.42      308.70     42.24 o   0.58898
   0  16   2     1582.16     1544.30    172.22 o   0.53014
   1  16   2       22.27       21.12     34.93 o   0.53062
   2  16   2        3.63       47.12     32.49 o   0.53205
   3  16   2      387.28      441.92     44.68 o   0.53444
   4  16   2        1.18       15.43     38.18 o   0.53776
   5  16   2       41.89       80.42     34.12 o   0.54199
   6  16   2      646.78      634.45     52.80 o   0.54713
   7  16   2       17.27       51.18     30.06 o   0.55314
   8  16   2       10.77       11.37     28.43 o   0.55999
   9  16   2      558.20      645.83     40.62 o   0.56766
  10  16   2        6.16       85.30     36.56 o   0.57610
  11  16   2       30.32       69.86     37.37 o   0.58530
   1  17   2     1822.59     2108.08     75.55 o   0.56352
   2  17   2     3820.33     3632.88    116.98 o   0.56487
   3  17   2     2376.01     2422.46     98.30 o   0.56712
   4  17   2     6698.93     7742.62    232.34 o   0.57025
   5  17   2     5127.99     5355.09    188.47 o   0.57424
   6  17   2     3359.00     3424.92    155.16 o   0.57909
   7  17   2     2089.51     2104.02     92.61 o   0.58477
   8  17   2     3806.66     3566.27    192.53 o   0.59126
   1   1   3     5134.24     6622.37     95.86 o   0.07488
   2   1   3     3283.63     1701.09     36.56 o   0.08445
   3   1   3    10053.29    11269.08    182.78 o   0.09836
   4   1   3    16020.35    16897.94    294.07 o   0.11504
   5   1   3    56141.52    59090.39    936.65 o   0.13346
   6   1   3    68058.05    64722.49    932.59 o   0.15298
   7   1   3    89570.00    92799.34   1446.00 o   0.17325
   8   1   3   101090.40   100733.68   1503.68 o   0.19402
   9   1   3     5445.76     6032.60    101.55 o   0.21514
  10   1   3    18389.51    18354.51    315.20 o   0.23653
  11   1   3    11253.36    11959.59    212.84 o   0.25812
  12   1   3     1483.35     1483.37     86.11 o   0.27986
  13   1   3       57.78      105.61     41.43 o   0.30172
  14   1   3     2939.80     2946.44    120.23 o   0.32367
  15   1   3      647.91      643.39     66.61 o   0.34570
  16   1   3    11845.31    11413.68    269.70 o   0.36780
  17   1   3    11515.73    11331.64    305.45 o   0.38994
  18   1   3     8038.79     7474.54    129.17 o   0.41213
  19   1   3     4645.45     4638.59     95.86 o   0.43436
  20   1   3    20481.18    20014.16    329.82 o   0.45662
  21   1   3     1382.17     1491.50     62.55 o   0.47890
  22   1   3     6365.03     6081.34    119.42 o   0.50121
  23   1   3     2750.63     3009.80     72.30 o   0.52354
  24   1   3     2254.35     2319.29     61.74 o   0.54589
  25   1   3        4.86        0.00     23.56 o   0.56825
  26   1   3        2.14        4.87     28.43 o   0.59063
   0   2   3    40148.74    41384.14    831.86 o   0.09149
   1   2   3    37654.83    38021.79    592.21 o   0.09423
   2   2   3    97423.01   100745.05   2016.28 o   0.10200
   3   2   3    40756.18    40167.23    562.97 o   0.11379
   4   2   3     2229.93     2544.32     72.30 o   0.12848
   5   2   3     2020.70     2194.19     47.12 o   0.14520
   6   2   3    29224.86    30233.67    444.36 o   0.16333
   7   2   3    39778.78    40740.76    624.71 o   0.18245
   8   2   3     2567.34     2889.57     61.74 o   0.20227
   9   2   3     4776.11     5368.09    102.36 o   0.22262
  10   2   3       66.77       38.18     27.62 o   0.24335
  11   2   3     4425.25     4819.74    124.29 o   0.26438
  12   2   3    21811.52    22901.29    675.07 o   0.28565
  13   2   3      998.93     1390.76     79.61 o   0.30709
  14   2   3     5353.01     5313.66    185.22 o   0.32869
  15   2   3     1789.26     1937.48     91.80 o   0.35040
  16   2   3     4116.87     4182.04    110.48 o   0.37222
  17   2   3     1978.79     1868.43     77.17 o   0.39412
  18   2   3      235.77      357.44     29.25 o   0.41608
  19   2   3     1779.30     1746.58     52.80 o   0.43811
  20   2   3      643.57      600.34     34.93 o   0.46019
  21   2   3        5.36        0.00     26.00 o   0.48231
  22   2   3      511.43      590.59     35.74 o   0.50446
  23   2   3      128.27      139.73     28.43 o   0.52666
  24   2   3     1493.73     1442.75     46.30 o   0.54888
  25   2   3      241.94      200.65     24.37 o   0.57112
  26   2   3      794.58      626.33     47.12 o   0.59339
   1   3   3    68057.14    73054.89   1205.54 o   0.11972
   2   3   3    56028.97    57520.91    961.02 o   0.12593
   3   3   3      376.05      281.08     22.75 o   0.13565
   4   3   3     1418.22     1771.76     43.06 o   0.14819
   5   3   3      926.48      874.10     37.37 o   0.16290
   6   3   3      296.67      489.04     30.06 o   0.17925
   7   3   3     5858.69     6897.76    124.29 o   0.19683
   8   3   3    36993.46    37107.06    590.59 o   0.21534
   9   3   3     8575.01     9403.09    164.10 o   0.23455
  10   3   3    10333.17    10556.64    191.72 o   0.25431
  11   3   3     4252.63     4491.55    121.85 o   0.27451
  12   3   3     7157.96     7557.40    244.52 o   0.29504
  13   3   3     1074.83     1176.30     72.30 o   0.31585
  14   3   3       72.63      102.36     42.24 o   0.33688
  15   3   3     2052.08     1968.35     93.42 o   0.35810
  16   3   3    12809.04    12601.36    274.58 o   0.37947
  17   3   3     1912.41     1930.17     54.43 o   0.40098
  18   3   3     8937.33     8186.98    131.60 o   0.42259
  19   3   3     6771.93     6672.74    118.60 o   0.44429
  20   3   3     8294.17     8181.30    138.91 o   0.46607
  21   3   3     3457.14     3615.01     78.80 o   0.48793
  22   3   3     2948.31     3052.86     75.55 o   0.50984
  23   3   3      115.26      113.73     27.62 o   0.53181
  24   3   3     1593.28     1607.66     60.11 o   0.55382
  25   3   3      444.71      437.86     30.06 o   0.57588
   0   4   3     8930.25     8667.09    177.09 o   0.14650
   1   4   3     8423.69     9248.74    152.72 o   0.14822
   2   4   3    20239.29    19429.26    310.32 o   0.15328
   3   4   3     2426.21     2437.90     74.74 o   0.16136
   4   4   3     2710.81     2762.03     62.55 o   0.17204
   5   4   3     9709.74     9733.72    181.97 o   0.18486
   6   4   3     5676.79     5823.82    122.67 o   0.19942
   7   4   3      107.13       69.86     24.37 o   0.21536
   8   4   3     6718.01     5980.61    119.42 o   0.23239
   9   4   3     6503.43     6961.13    134.04 o   0.25030
  10   4   3     7412.52     6465.59    179.53 o   0.26891
  11   4   3     6445.26     6494.83    225.84 o   0.28808
  12   4   3    28302.71    27881.88    934.22 o   0.30771
  13   4   3     3890.33     3904.21    149.47 o   0.32772
  14   4   3     4033.39     4299.02    255.89 o   0.34803
  15   4   3     1290.31     1250.22     61.74 o   0.36861
  16   4   3    14336.80    13945.82    316.01 o   0.38941
  17   4   3      624.41      675.89     39.81 o   0.41039
  18   4   3     2439.55     2579.25     58.49 o   0.43153
  19   4   3     5589.72     5364.03     98.30 o   0.45280
  20   4   3        1.00        0.00     24.37 o   0.47420
  21   4   3      503.47      465.48     31.68 o   0.49569
  22   4   3     2591.00     2631.24     74.74 o   0.51728
  23   4   3      652.50      671.82     33.31 o   0.53894
  24   4   3     3124.03     3023.61     73.92 o   0.56068
  25   4   3      927.06     1000.02     43.06 o   0.58247
   1   5   3     4825.55     4597.97     89.36 o   0.17829
   2   5   3     9755.56    10301.56    194.15 o   0.18252
   3   5   3    24573.89    27250.68    474.42 o   0.18936
   4   5   3       11.93       47.93     26.00 o   0.19853
   5   5   3        9.53        0.00     28.43 o   0.20974
   6   5   3     2309.93     1714.90     59.30 o   0.22268
   7   5   3     1689.94     1631.22     58.49 o   0.23706
   8   5   3     3517.23     3086.98     86.11 o   0.25263
   9   5   3     2371.47     2112.95     73.92 o   0.26920
  10   5   3       68.59       57.68     43.87 o   0.28658
  11   5   3     1450.37     1298.97     80.42 o   0.30464
  12   5   3    17827.47    17059.60    506.10 o   0.32327
  13   5   3     3679.24     3565.46    159.22 o   0.34237
  14   5   3     6343.45     5760.46    170.60 o   0.36186
  15   5   3     1802.59     1805.07     72.30 o   0.38170
  16   5   3      477.83      427.30     36.56 o   0.40181
  17   5   3     1059.94     1051.20     50.37 o   0.42218
  18   5   3     4434.70     4391.63     90.98 o   0.44276
  19   5   3       21.29       38.99     25.18 o   0.46352
  20   5   3     1879.49     1942.36     54.43 o   0.48444
  21   5   3     1291.98     1409.45     47.12 o   0.50550
  22   5   3     1148.67     1199.05     43.06 o   0.52668
  23   5   3      250.88      334.69     28.43 o   0.54797
  24   5   3        0.56        0.00     21.93 o   0.56936
  25   5   3       12.88        0.00     25.18 o   0.59084
   0   6   3    37893.59    38258.99    861.92 o   0.20804
   1   6   3    21056.87    22176.66    411.06 o   0.20925
   2   6   3    49366.57    48777.45    896.04 o   0.21287
   3   6   3     6477.06     7466.42    157.60 o   0.21876
   4   6   3    11154.07    12550.99    264.02 o   0.22675
   5   6   3    13973.51    16288.67    338.75 o   0.23662
   6   6   3     9294.16    10279.63    231.52 o   0.24816
   7   6   3    16105.35    16276.48    354.19 o   0.26114
   8   6   3     2751.82     2754.72     99.92 o   0.27536
   9   6   3      760.80      965.90     67.43 o   0.29063
  10   6   3    21055.14    21770.48    651.51 o   0.30680
  11   6   3     9018.22     9618.36    298.14 o   0.32374
  12   6   3    30411.49    30647.16    888.72 o   0.34133
  13   6   3     5892.31     6108.15    201.47 o   0.35947
  14   6   3    23011.56    22673.02    510.16 o   0.37808
  15   6   3     1588.07     1574.36     71.49 o   0.39710
  16   6   3     8865.24     8231.66    147.85 o   0.41648
  17   6   3     6424.56     6426.59    128.35 o   0.43616
  18   6   3      188.57      223.40     30.06 o   0.45611
  19   6   3       75.48       40.62     26.00 o   0.47628
  20   6   3      342.64      298.14     34.12 o   0.49667
  21   6   3       44.22       43.87     26.81 o   0.51723
  22   6   3      582.69      534.53     33.31 o   0.53795
  23   6   3     1228.71     1084.50     39.81 o   0.55882
  24   6   3      817.50      701.07     31.68 o   0.57981
   1   7   3     2764.26     2506.95     75.55 o   0.24077
   2   7   3      506.23      828.61     44.68 o   0.24391
   3   7   3      694.71      714.88     42.24 o   0.24907
   4   7   3     7532.94     7206.46    164.91 o   0.25612
   5   7   3     7041.95     8096.81    202.28 o   0.26490
   6   7   3    29771.81    29682.08    760.37 o   0.27526
   7   7   3     6187.89     6338.05    215.28 o   0.28701
   8   7   3    22482.04    22148.23    915.53 o   0.30001
   9   7   3     1891.25     1930.98     97.48 o   0.31408
  10   7   3      981.72     1013.83     67.43 o   0.32911
  11   7   3       65.25       56.87     43.87 o   0.34495
  12   7   3     8535.33     8207.29    264.83 o   0.36150
  13   7   3     1048.65     1181.99     57.68 o   0.37868
  14   7   3     2812.83     2576.81     90.98 o   0.39639
  15   7   3       65.95       78.80     28.43 o   0.41458
  16   7   3     1062.55     1126.75     48.74 o   0.43317
  17   7   3     2817.97     2783.96     80.42 o   0.45212
  18   7   3       13.42        0.00     26.81 o   0.47140
  19   7   3      594.84      628.77     38.18 o   0.49095
  20   7   3      193.33      205.53     29.25 o   0.51074
  21   7   3      954.24     1094.25     42.24 o   0.53076
  22   7   3      476.94      541.85     31.68 o   0.55098
  23   7   3      218.64      249.40     26.81 o   0.57136
  24   7   3      856.67      863.54     43.87 o   0.59191
   0   8   3    29587.56    30149.19   1334.71 o   0.27170
   1   8   3    20190.42    22338.33    554.03 o   0.27264
   2   8   3    37343.36    39705.00    961.02 o   0.27542
   3   8   3    14141.25    15052.25    368.81 o   0.28000
   4   8   3    20047.09    20600.68    675.07 o   0.28629
   5   8   3      155.36      158.41     52.80 o   0.29417
   6   8   3     7274.11     7927.84    262.39 o   0.30353
   7   8   3       92.81      110.48     48.74 o   0.31423
   8   8   3     2762.72     3092.66    109.67 o   0.32614
   9   8   3     7385.48     7652.45    206.34 o   0.33913
  10   8   3    15938.47    15936.10    415.93 o   0.35309
  11   8   3     2509.07     2614.99     94.23 o   0.36790
  12   8   3     8737.04     8938.42    240.46 o   0.38347
  13   8   3     5200.61     5557.37    141.35 o   0.39970
  14   8   3     7890.10     7451.79    150.29 o   0.41652
  15   8   3     2667.13     2694.60     95.86 o   0.43386
  16   8   3      343.16      325.76     45.49 o   0.45166
  17   8   3     1184.10     1336.34     55.24 o   0.46987
  18   8   3      117.06      123.48     30.87 o   0.48844
  19   8   3      134.18      110.48     30.87 o   0.50734
  20   8   3      384.11      394.81     32.49 o   0.52652
  21   8   3       54.23       82.86     26.81 o   0.54596
  22   8   3      724.91      800.99     36.56 o   0.56563
  23   8   3      232.68      183.59     25.18 o   0.58551
   1   9   3      694.10      614.96     72.30 o   0.30476
   2   9   3    42757.71    44060.07   1369.64 o   0.30725
   3   9   3     2840.67     2749.84    134.04 o   0.31136
   4   9   3    36985.05    37629.41   1071.51 o   0.31702
   5   9   3      157.46      202.28     47.12 o   0.32416
   6   9   3    22266.66    22730.70    701.88 o   0.33268
   7   9   3    10720.89    10960.39    315.20 o   0.34247
   8   9   3     8107.60     8169.92    244.52 o   0.35343
   9   9   3    14519.62    14577.83    342.00 o   0.36545
  10   9   3     8052.53     8048.88    245.33 o   0.37844
  11   9   3      976.71      987.83     59.30 o   0.39230
  12   9   3       78.27       61.74     27.62 o   0.40693
  13   9   3     3004.84     2977.31     78.80 o   0.42226
  14   9   3      764.82      736.00     43.06 o   0.43822
  15   9   3      623.23      678.32     43.87 o   0.45473
  16   9   3     2375.05     2480.95     76.36 o   0.47175
  17   9   3      766.48      835.11     43.87 o   0.48921
  18   9   3     2595.22     2671.86     93.42 o   0.50707
  19   9   3      615.42      646.64     42.24 o   0.52530
  20   9   3     1188.56     1142.99     45.49 o   0.54385
  21   9   3     2675.80     2720.60     73.92 o   0.56269
  22   9   3      968.60      935.84     43.06 o   0.58179
   0  10   3    20658.87    20476.39    675.89 o   0.33630
   1  10   3     6346.94     6424.97    171.41 o   0.33705
   2  10   3     1261.33     1552.42    138.10 o   0.33931
   3  10   3       50.28       87.74     50.37 o   0.34303
   4  10   3      569.91      576.78     60.11 o   0.34818
   5  10   3     3812.87     3475.28    147.85 o   0.35469
   6  10   3     7473.52     6992.81    215.28 o   0.36249
   7  10   3      484.64      620.64     66.61 o   0.37150
   8  10   3       86.94      112.11     43.87 o   0.38163
   9  10   3      581.62      618.21     51.99 o   0.39279
  10  10   3     1928.64     1983.79     68.24 o   0.40490
  11  10   3      945.18     1092.63     55.24 o   0.41788
  12  10   3      455.83      463.86     37.37 o   0.43165
  13  10   3     1161.73     1063.38     49.55 o   0.44613
  14  10   3      677.19      831.86     86.11 o   0.46126
  15  10   3     1379.80     1468.75     57.68 o   0.47698
  16  10   3      522.10      374.50     51.99 o   0.49322
  17  10   3        3.71       12.19     32.49 o   0.50995
  18  10   3       34.57       23.56     28.43 o   0.52711
  19  10   3       55.31       44.68     29.25 o   0.54467
  20  10   3       75.38       85.30     28.43 o   0.56258
  21  10   3       49.39        9.75     26.00 o   0.58081
   1  11   3      306.90      236.40     40.62 o   0.36947
   2  11   3     7137.50     7710.13    235.58 o   0.37153
   3  11   3      325.89      173.03     48.74 o   0.37494
   4  11   3    17361.12    16618.49    453.30 o   0.37966
   5  11   3     1125.83     1121.87     86.92 o   0.38564
   6  11   3    13326.65    12891.37    362.31 o   0.39282
   7  11   3     4863.13     4878.23    139.73 o   0.40115
   8  11   3    13867.06    13335.73    260.77 o   0.41054
   9  11   3     8030.92     7875.85    167.35 o   0.42094
  10  11   3      532.51      550.78     38.99 o   0.43226
  11  11   3     3549.40     3409.48     99.11 o   0.44445
  12  11   3        9.82        0.00     29.25 o   0.45741
  13  11   3      237.35      178.72     33.31 o   0.47110
  14  11   3     2719.27     2874.95     89.36 o   0.48546
  15  11   3     2102.24     1967.54     69.86 o   0.50042
  16  11   3     2912.73     3039.05     89.36 o   0.51593
  17  11   3      960.03      985.39     46.30 o   0.53194
  18  11   3     3248.77     3577.64     98.30 o   0.54841
  19  11   3     1503.41     1576.79     61.74 o   0.56531
  20  11   3      762.09      796.11     48.74 o   0.58258
   0  12   3      404.73      378.56     63.36 o   0.40136
   1  12   3     1699.45     1466.31     98.30 o   0.40200
   2  12   3     2514.42     2200.69    198.22 o   0.40389
   3  12   3       11.75        0.00     35.74 o   0.40703
   4  12   3      444.83      418.37     38.99 o   0.41137
   5  12   3      598.72      514.23     37.37 o   0.41690
   6  12   3      873.16      736.81     37.37 o   0.42356
   7  12   3     1462.17     1515.05     57.68 o   0.43129
   8  12   3      707.61      768.49     44.68 o   0.44004
   9  12   3       21.45        8.94     30.87 o   0.44976
  10  12   3      330.65      318.45     37.37 o   0.46037
  11  12   3      526.57      550.78     41.43 o   0.47183
  12  12   3      218.27      329.01     50.37 o   0.48406
  13  12   3      770.12      860.29     92.61 o   0.49702
  14  12   3      804.77      814.80    112.92 o   0.51065
  15  12   3      332.46      336.32     72.30 o   0.52489
  16  12   3     1562.91     1646.66    120.23 o   0.53969
  17  12   3      151.51      169.78     30.06 o   0.55502
  18  12   3      215.04      135.66     30.87 o   0.57083
  19  12   3       66.52       97.48     26.81 o   0.58708
   1  13   3      463.77      401.31     37.37 o   0.43460
   2  13   3    10865.20    10581.83    232.34 o   0.43635
   3  13   3      844.71      917.16     60.11 o   0.43925
   4  13   3    15432.67    14710.25    330.63 o   0.44328
   5  13   3     3882.85     3737.68     95.05 o   0.44842
   6  13   3    10331.87    10084.66    206.34 o   0.45461
   7  13   3     1975.69     2009.78     99.92 o   0.46182
   8  13   3     6359.95     6254.37    149.47 o   0.47001
   9  13   3     2239.03     2405.40     88.55 o   0.47912
  10  13   3      391.30      323.32     36.56 o   0.48910
  11  13   3     1691.79     1668.59     61.74 o   0.49989
  12  13   3      124.86      108.04     33.31 o   0.51146
  13  13   3       87.51       77.99     33.31 o   0.52374
  14  13   3      189.56      195.78     34.93 o   0.53669
  15  13   3      209.93      271.33     40.62 o   0.55025
  16  13   3     1505.48     1622.29     67.43 o   0.56439
  17  13   3      144.75      129.17     27.62 o   0.57907
   0  14   3     6810.01     5901.00    261.58 o   0.46671
   1  14   3     5297.95     5082.95    135.66 o   0.46725
   2  14   3      336.35      424.87     50.37 o   0.46888
   3  14   3     3119.31     3061.79    101.55 o   0.47159
   4  14   3     4087.28     3980.57    108.86 o   0.47535
   5  14   3      310.69      265.64     30.87 o   0.48014
   6  14   3     3615.79     3668.63     90.17 o   0.48593
   7  14   3      611.27      532.10     34.12 o   0.49268
   8  14   3       68.64       84.49     28.43 o   0.50036
   9  14   3     2544.71     2663.73     78.80 o   0.50893
  10  14   3     3597.96     3713.31     99.11 o   0.51833
  11  14   3     1549.18     1519.12     60.93 o   0.52853
  12  14   3     5734.24     6096.78    174.66 o   0.53948
  13  14   3     1236.29     1316.84     56.05 o   0.55114
  14  14   3     5233.86     5130.06    154.35 o   0.56346
  15  14   3     1285.64     1164.11     60.11 o   0.57639
  16  14   3     4001.84     4220.22    124.29 o   0.58991
   1  15   3      299.69      394.00     40.62 o   0.49996
   2  15   3       54.05      103.17     30.06 o   0.50149
   3  15   3      573.96      526.41     60.11 o   0.50401
   4  15   3     1518.96     1548.36     99.92 o   0.50753
   5  15   3      788.42      881.41     43.06 o   0.51202
   6  15   3     2308.52     2521.57     82.86 o   0.51746
   7  15   3      405.40      508.54     43.87 o   0.52380
   8  15   3     1562.56     1457.38     64.99 o   0.53103
   9  15   3      282.74      247.77     39.81 o   0.53911
  10  15   3      247.85      315.20     42.24 o   0.54800
  11  15   3        4.04        0.00     27.62 o   0.55766
  12  15   3       62.02       90.98     31.68 o   0.56805
  13  15   3       19.99       24.37     28.43 o   0.57913
  14  15   3      886.74      823.73     54.43 o   0.59086
   0  16   3     4178.08     4366.44    207.15 o   0.53223
   1  16   3     5924.49     5753.15    157.60 o   0.53271
   2  16   3     2725.62     2723.04     95.86 o   0.53414
   3  16   3     2163.36     2225.06     79.61 o   0.53651
   4  16   3     2003.15     1910.68     69.86 o   0.53982
   5  16   3      193.95      220.96     34.93 o   0.54404
   6  16   3      827.28      862.73     54.43 o   0.54916
   7  16   3        0.71        0.00     29.25 o   0.55515
   8  16   3     1124.41     1264.85     60.11 o   0.56197
   9  16   3     1446.43     1316.03     55.24 o   0.56961
  10  16   3      563.46      388.31     36.56 o   0.57803
  11  16   3      679.93      601.96     38.99 o   0.58720
   1  17   3      203.76      192.53     30.06 o   0.56549
   2  17   3       32.68       64.18     31.68 o   0.56684
   3  17   3      601.69      683.20     44.68 o   0.56907
   4  17   3      170.24      159.22     34.12 o   0.57219
   5  17   3       12.57      152.72     47.93 o   0.57618
   6  17   3       25.23      151.91     34.93 o   0.58101
   7  17   3      513.09      562.15     54.43 o   0.58667
   8  17   3      367.21      376.12    104.79 o   0.59314
   0   0   4    29009.34    36726.07   1563.80 o   0.08440
   1   0   4   176547.19   180111.19   3596.33 o   0.08736
   2   0   4    22008.77    17464.97    396.43 o   0.09570
   3   0   4   334812.25   340800.41   8864.49 o   0.10817
   4   0   4     5656.52     3506.15    116.98 o   0.12353
   5   0   4    17040.40    16885.75    354.19 o   0.14084
   6   0   4    19504.70    18193.66    415.12 o   0.15947
   7   0   4     1106.94     1832.69     64.18 o   0.17900
   8   0   4     7386.66     5236.48    139.73 o   0.19917
   9   0   4    60539.73    59001.84   1240.48 o   0.21980
  10   0   4      599.76      361.50     39.81 o   0.24078
  11   0   4    27827.52    29870.54    833.48 o   0.26202
  12   0   4    78139.11    78489.59   2888.76 o   0.28346
  13   0   4    22808.12    22360.26   1067.44 o   0.30506
  14   0   4      189.77      362.31    142.16 o   0.32679
  15   0   4     4388.39     4632.09    427.30 o   0.34862
  16   0   4     6299.70     6297.43    259.14 o   0.37054
  17   0   4     4740.56     4318.52    200.65 o   0.39253
  18   0   4     4061.99     4039.06    106.42 o   0.41458
  19   0   4     1354.73     1602.79     65.80 o   0.43668
  20   0   4      208.03      309.51     42.24 o   0.45883
  21   0   4       22.21        5.69     38.18 o   0.48101
  22   0   4      650.95      541.85     49.55 o   0.50323
  23   0   4     2750.94     2602.81    101.55 o   0.52547
  24   0   4     2429.00     2636.93     98.30 o   0.54774
  25   0   4     4437.87     4370.51    229.90 o   0.57003
  26   0   4      643.65      523.97     49.55 o   0.59234
   1   1   4     6501.06     6405.47    105.61 o   0.09340
   2   1   4    12224.10    12871.06    219.34 o   0.10124
   3   1   4    69856.10    68818.42   1082.07 o   0.11310
   4   1   4    42166.53    41578.30    677.51 o   0.12787
   5   1   4     6873.12     6242.19    107.23 o   0.14466
   6   1   4     5308.77     5355.90     94.23 o   0.16285
   7   1   4    51111.40    51311.21    779.87 o   0.18202
   8   1   4     6435.91     6098.40    104.79 o   0.20189
   9   1   4      556.51      573.53     27.62 o   0.22227
  10   1   4     4729.05     4996.03    103.17 o   0.24303
  11   1   4     2210.53     1952.11     65.80 o   0.26409
  12   1   4      287.66      420.80     43.87 o   0.28538
  13   1   4      599.70      492.29     53.62 o   0.30684
  14   1   4     4799.16     4778.31    170.60 o   0.32845
  15   1   4     3031.18     2810.77    209.59 o   0.35018
  16   1   4     5382.73     5134.13    157.60 o   0.37201
  17   1   4       10.99        0.00     43.06 o   0.39392
  18   1   4       59.83       84.49     25.18 o   0.41590
  19   1   4     3337.82     3347.74     77.17 o   0.43793
  20   1   4      616.26      734.38     36.56 o   0.46002
  21   1   4      128.53      120.23     27.62 o   0.48214
  22   1   4      294.46      354.19     31.68 o   0.50431
  23   1   4      631.19      632.02     34.93 o   0.52651
  24   1   4       25.68       14.62     26.00 o   0.54874
  25   1   4       67.64       21.93     25.18 o   0.57099
  26   1   4        4.01        0.00     47.93 o   0.59326
   0   2   4    41434.15    37343.46    926.09 o   0.10718
   1   2   4    71296.84    75544.77   1173.86 o   0.10953
   2   2   4     5968.58     7476.17    145.41 o   0.11628
   3   2   4    69630.88    74171.88   1117.81 o   0.12674
   4   2   4     6790.77     6238.13     99.92 o   0.14008
   5   2   4     2624.32     2256.74     47.12 o   0.15556
   6   2   4      401.47      356.63     29.25 o   0.17261
   7   2   4    40168.19    39447.48    610.08 o   0.19080
   8   2   4     1521.06     1606.04     43.06 o   0.20984
   9   2   4     5267.34     5785.64    114.54 o   0.22951
  10   2   4    30674.52    29282.40    502.04 o   0.24968
  11   2   4    60264.50    57431.54   1180.36 o   0.27022
  12   2   4    18971.17    20584.44    607.65 o   0.29105
  13   2   4     8844.34     9927.06    308.70 o   0.31213
  14   2   4     4451.22     4549.23    164.91 o   0.33340
  15   2   4    11188.24    11180.54    362.31 o   0.35482
  16   2   4     7357.25     7426.61    190.91 o   0.37638
  17   2   4      817.20      651.51     47.93 o   0.39805
  18   2   4      721.42      673.45     34.12 o   0.41981
  19   2   4     1171.89     1151.93     43.87 o   0.44165
  20   2   4       39.60       24.37     26.00 o   0.46356
  21   2   4      277.40      325.76     34.93 o   0.48553
  22   2   4      590.91      614.15     34.93 o   0.50754
  23   2   4      245.78      172.22     28.43 o   0.52961
  24   2   4     1607.00     1566.23     47.93 o   0.55171
  25   2   4     2063.24     1891.18     53.62 o   0.57385
   1   3   4    10499.77     9291.79    154.35 o   0.13210
   2   3   4     3557.68     4129.24     82.86 o   0.13775
   3   3   4     1084.33      860.29     32.49 o   0.14669
   4   3   4    42816.50    43926.84    699.44 o   0.15836
   5   3   4    34105.38    32998.14    497.17 o   0.17220
   6   3   4      271.38      403.74     31.68 o   0.18774
   7   3   4    38022.79    38926.75    601.96 o   0.20459
   8   3   4      279.31      199.84     26.00 o   0.22245
   9   3   4    13366.42    13030.28    221.77 o   0.24110
  10   3   4      943.12     1215.29     44.68 o   0.26037
  11   3   4     7553.77     7321.00    179.53 o   0.28013
  12   3   4      201.10      104.79     43.06 o   0.30028
  13   3   4      425.77      375.31     51.99 o   0.32075
  14   3   4     6534.36     6442.84    199.84 o   0.34148
  15   3   4      692.12      722.19     56.05 o   0.36243
  16   3   4      852.29     1036.57     53.62 o   0.38356
  17   3   4     9238.89     8574.48    134.04 o   0.40484
  18   3   4      165.54      130.79     26.00 o   0.42626
  19   3   4     4531.98     4349.39     87.74 o   0.44778
  20   3   4      525.31      523.16     33.31 o   0.46941
  21   3   4    12013.79    11720.76    198.22 o   0.49111
  22   3   4      153.00       98.30     28.43 o   0.51289
  23   3   4     1440.48     1356.64     46.30 o   0.53473
  24   3   4       32.30       22.75     24.37 o   0.55663
  25   3   4      128.61      117.79     24.37 o   0.57858
   0   4   4    37806.73    35621.25    693.76 o   0.15677
   1   4   4    21288.38    26245.79    450.86 o   0.15839
   2   4   4       62.90      497.17     39.81 o   0.16313
   3   4   4    20589.86    19312.28    314.38 o   0.17075
   4   4   4    28699.56    28844.53    466.30 o   0.18087
   5   4   4      214.20      190.91     27.62 o   0.19311
   6   4   4     2779.85     2489.89     66.61 o   0.20708
   7   4   4      101.54      212.84     35.74 o   0.22247
   8   4   4     6510.44     7689.82    164.10 o   0.23900
   9   4   4    37747.73    34773.96    658.83 o   0.25645
  10   4   4     2566.26     2713.29    156.79 o   0.27464
  11   4   4       28.99      102.36     49.55 o   0.29344
  12   4   4     3604.21     3958.64    155.16 o   0.31273
  13   4   4    20194.76    20052.34    622.27 o   0.33244
  14   4   4      102.73      186.03     64.99 o   0.35248
  15   4   4      394.36      353.38     41.43 o   0.37281
  16   4   4        3.84        0.00     35.74 o   0.39339
  17   4   4      552.17      554.84     30.06 o   0.41417
  18   4   4        1.66        0.00     23.56 o   0.43512
  19   4   4      476.71      438.68     32.49 o   0.45623
  20   4   4      937.48      927.72     38.18 o   0.47747
  21   4   4        1.34       26.81     26.81 o   0.49883
  22   4   4      194.46      172.22     28.43 o   0.52028
  23   4   4       35.24       29.25     25.18 o   0.54183
  24   4   4      120.40      135.66     26.81 o   0.56345
  25   4   4      230.93      264.83     30.87 o   0.58514
   1   5   4    14530.40    12914.12    213.65 o   0.18683
   2   5   4   114220.57   113311.48   1877.37 o   0.19087
   3   5   4    44348.11    43086.04    746.56 o   0.19741
   4   5   4     7884.15     8427.44    197.40 o   0.20623
   5   5   4     6885.38     6865.27    146.23 o   0.21704
   6   5   4     1060.22     1008.14     45.49 o   0.22957
   7   5   4    53444.23    51752.32    988.64 o   0.24354
   8   5   4     8771.71     7939.21    226.65 o   0.25873
   9   5   4    22139.21    21903.71    545.91 o   0.27493
  10   5   4      531.18      585.71     54.43 o   0.29197
  11   5   4    20224.68    20455.27    647.45 o   0.30972
  12   5   4     1854.61     1870.87     91.80 o   0.32805
  13   5   4      446.59      354.19     56.05 o   0.34689
  14   5   4     4538.65     4664.58    147.04 o   0.36614
  15   5   4     4352.84     4019.57    121.85 o   0.38576
  16   5   4       81.83      108.86     26.81 o   0.40567
  17   5   4    13079.02    12603.79    210.40 o   0.42586
  18   5   4      554.42      644.20     35.74 o   0.44626
  19   5   4    12308.66    11955.53    196.59 o   0.46687
  20   5   4      118.12      139.73     26.81 o   0.48764
  21   5   4     8335.49     8511.12    160.04 o   0.50857
  22   5   4      191.00      230.71     28.43 o   0.52963
  23   5   4     6569.37     6561.45    130.79 o   0.55081
  24   5   4      435.72      377.75     31.68 o   0.57209
  25   5   4      223.13      162.47     36.56 o   0.59347
   0   6   4        1.39       34.12     44.68 o   0.21540
   1   6   4     7040.28     9230.87    233.96 o   0.21657
   2   6   4     1276.12      925.28     83.67 o   0.22007
   3   6   4     2367.11     2004.10     82.05 o   0.22577
   4   6   4       94.26       63.36     31.68 o   0.23352
   5   6   4        1.76       48.74     32.49 o   0.24312
   6   6   4     4352.56     3746.61    106.42 o   0.25437
   7   6   4    11147.79    10446.16    283.51 o   0.26704
   8   6   4     4033.17     3910.71    148.66 o   0.28096
   9   6   4      442.85      237.21     82.86 o   0.29595
  10   6   4     1200.67     1008.14     87.74 o   0.31184
  11   6   4       31.07       36.56     53.62 o   0.32852
  12   6   4     2651.69     2659.67    116.17 o   0.34586
  13   6   4     5325.47     5303.91    207.15 o   0.36377
  14   6   4      827.03      913.09     74.74 o   0.38218
  15   6   4      151.53      219.34     34.12 o   0.40101
  16   6   4        4.61       33.31     28.43 o   0.42020
  17   6   4     1250.69     1263.22     49.55 o   0.43972
  18   6   4        9.13       26.81     29.25 o   0.45951
  19   6   4      348.76      300.57     34.12 o   0.47955
  20   6   4        2.48        0.00     26.81 o   0.49980
  21   6   4        1.89        0.00     26.00 o   0.52023
  22   6   4      182.10      136.48     28.43 o   0.54084
  23   6   4      664.69      729.50     34.93 o   0.56160
  24   6   4        6.97        0.00     25.18 o   0.58249
   1   7   4     7222.07     7068.36    170.60 o   0.24715
   2   7   4     5238.88     5505.38    128.35 o   0.25022
   3   7   4     4312.58     4918.04    186.03 o   0.25525
   4   7   4       13.98       55.24     34.12 o   0.26213
   5   7   4    38600.21    38273.62    961.02 o   0.27072
   6   7   4    13797.25    14896.28    452.49 o   0.28086
   7   7   4    29747.79    31882.77    937.47 o   0.29239
   8   7   4     3134.74     3545.96    140.54 o   0.30516
   9   7   4    49452.88    50684.88   1373.70 o   0.31901
  10   7   4      309.44      281.08     48.74 o   0.33381
  11   7   4     3678.33     3739.30    132.41 o   0.34944
  12   7   4      627.46      569.47     50.37 o   0.36579
  13   7   4     3133.54     3052.86    103.98 o   0.38277
  14   7   4     5925.51     5892.87    144.60 o   0.40030
  15   7   4     2580.61     2475.27     92.61 o   0.41832
  16   7   4      525.25      744.12     58.49 o   0.43675
  17   7   4     9552.12     9230.87    193.34 o   0.45556
  18   7   4      481.42      535.35     37.37 o   0.47469
  19   7   4     7710.36     7813.30    158.41 o   0.49411
  20   7   4       10.08       17.06     27.62 o   0.51379
  21   7   4    11452.70    11449.43    225.02 o   0.53369
  22   7   4      724.91      817.24     38.18 o   0.55380
  23   7   4     1483.21     1516.68     47.93 o   0.57408
  24   7   4      191.04      281.89     60.11 o   0.59454
   0   8   4     6244.71     5299.85    289.20 o   0.27738
   1   8   4    24999.62    22975.22    676.70 o   0.27830
   2   8   4    13350.23    13018.91    402.12 o   0.28102
   3   8   4    10798.31    10962.82    363.13 o   0.28551
   4   8   4       18.81        1.62     46.30 o   0.29168
   5   8   4     7583.96     7841.73    283.51 o   0.29942
   6   8   4       92.19      122.67     80.42 o   0.30862
   7   8   4     1699.72     1502.87    127.54 o   0.31915
   8   8   4     3562.24     3165.77    106.42 o   0.33088
   9   8   4      413.94      329.82     47.93 o   0.34370
  10   8   4      563.55      395.62     49.55 o   0.35748
  11   8   4    10436.90    10586.70    259.96 o   0.37211
  12   8   4      370.28      261.58     46.30 o   0.38751
  13   8   4     6181.98     6251.94    137.29 o   0.40358
  14   8   4     1678.45     1482.56     50.37 o   0.42025
  15   8   4    22758.13    21828.97    411.06 o   0.43744
  16   8   4      391.18      374.50     35.74 o   0.45510
  17   8   4     5859.50     5650.79    134.04 o   0.47318
  18   8   4      119.01      211.21     34.12 o   0.49162
  19   8   4     1866.81     1984.60     67.43 o   0.51040
  20   8   4      214.42      174.66     29.25 o   0.52947
  21   8   4     1851.56     1911.49     79.61 o   0.54881
  22   8   4      326.74      394.00     32.49 o   0.56838
  23   8   4     2733.70     2603.62     71.49 o   0.58816
   1   9   4       67.64       59.30     57.68 o   0.30983
   2   9   4     1374.79     1527.24    111.29 o   0.31228
   3   9   4     5198.26     5215.36    359.06 o   0.31632
   4   9   4    13520.22    13481.96    458.98 o   0.32190
   5   9   4     2228.12     2489.89    172.22 o   0.32893
   6   9   4    17773.13    18940.22    634.45 o   0.33733
   7   9   4     6741.34     7079.73    319.26 o   0.34699
   8   9   4      781.56      740.06     57.68 o   0.35781
   9   9   4      998.97     1200.67     82.05 o   0.36969
  10   9   4       59.91        0.81     38.18 o   0.38254
  11   9   4     1613.74     1694.59     80.42 o   0.39625
  12   9   4      570.10      601.15     35.74 o   0.41074
  13   9   4     1648.86     1494.75     53.62 o   0.42594
  14   9   4     2578.91     2528.07    108.86 o   0.44176
  15   9   4       74.04      102.36     32.49 o   0.45815
  16   9   4      139.47       86.92     33.31 o   0.47504
  17   9   4      965.55      940.72     48.74 o   0.49238
  18   9   4       91.73      122.67     32.49 o   0.51014
  19   9   4     8092.31     8140.68    193.34 o   0.52826
  20   9   4      153.21       72.30     26.81 o   0.54670
  21   9   4     3235.92     3195.83     85.30 o   0.56545
  22   9   4      168.56      151.91     28.43 o   0.58446
   0  10   4     8279.98     7226.77    271.33 o   0.34090
   1  10   4     5955.99     5788.08    160.04 o   0.34164
   2  10   4     2319.86     2252.68     93.42 o   0.34387
   3  10   4    16320.31    16299.23    458.98 o   0.34755
   4  10   4    23568.10    22826.55    624.71 o   0.35263
   5  10   4     7196.46     7402.24    241.27 o   0.35906
   6  10   4       46.20       46.30     47.12 o   0.36677
   7  10   4      398.72      281.89     60.93 o   0.37567
   8  10   4     2583.67     1939.11     91.80 o   0.38569
   9  10   4     6470.43     6299.87    181.16 o   0.39674
  10  10   4     5394.56     5272.23    109.67 o   0.40873
  11  10   4     6419.34     6349.42    125.92 o   0.42159
  12  10   4      266.82      283.51     34.93 o   0.43524
  13  10   4    18768.46    18473.11    372.87 o   0.44961
  14  10   4       17.53        4.06     28.43 o   0.46463
  15  10   4     8139.40     8126.87    186.03 o   0.48023
  16  10   4      574.26      603.58     42.24 o   0.49637
  17  10   4    12475.56    12570.49    297.32 o   0.51300
  18  10   4       99.24       88.55     30.06 o   0.53006
  19  10   4        2.13        0.00     31.68 o   0.54752
  20  10   4       36.51       44.68     26.00 o   0.56534
  21  10   4      410.72      428.93     34.12 o   0.58349
   1  11   4     1194.23     1332.27     65.80 o   0.37367
   2  11   4     2050.08     1982.16     95.86 o   0.37570
   3  11   4     6867.99     6427.41    312.76 o   0.37907
   4  11   4       52.69       77.99     47.12 o   0.38374
   5  11   4       92.83      191.72     54.43 o   0.38966
   6  11   4      264.84      321.70     51.99 o   0.39677
   7  11   4     2034.11     2062.59     94.23 o   0.40501
   8  11   4     2140.49     1954.54     60.93 o   0.41432
   9  11   4     3604.13     3241.32     82.05 o   0.42463
  10  11   4     1160.93     1066.63     64.99 o   0.43586
  11  11   4      707.20      746.56     67.43 o   0.44794
  12  11   4      178.56      116.17     32.49 o   0.46081
  13  11   4       39.32       10.56     30.87 o   0.47440
  14  11   4       12.06        8.12     31.68 o   0.48866
  15  11   4       79.79       95.86     31.68 o   0.50352
  16  11   4        7.15       14.62     30.06 o   0.51894
  17  11   4       69.50       74.74     27.62 o   0.53486
  18  11   4       28.45       38.99     27.62 o   0.55125
  19  11   4       40.65       53.62     28.43 o   0.56806
  20  11   4        0.41       48.74     26.81 o   0.58525
   0  12   4      913.38      727.88     96.67 o   0.40523
   1  12   4    14153.79    13374.73    314.38 o   0.40586
   2  12   4      102.79      236.40     43.06 o   0.40773
   3  12   4     4574.77     4750.69    125.92 o   0.41084
   4  12   4     1489.05     1460.63     63.36 o   0.41515
   5  12   4     1883.50     1848.12     57.68 o   0.42062
   6  12   4      130.57      157.60     27.62 o   0.42722
   7  12   4       75.31       65.80     28.43 o   0.43489
   8  12   4      441.58      471.17     37.37 o   0.44357
   9  12   4     2043.46     2069.90     67.43 o   0.45321
  10  12   4     1091.68     1087.75     51.18 o   0.46375
  11  12   4     6872.42     6988.75    165.72 o   0.47512
  12  12   4       21.63       35.74     29.25 o   0.48727
  13  12   4     6432.62     6475.34    159.22 o   0.50015
  14  12   4      779.34      687.26     46.30 o   0.51369
  15  12   4    10398.31    10506.28    243.71 o   0.52785
  16  12   4      844.43      948.03     47.93 o   0.54257
  17  12   4     2245.58     2420.84     72.30 o   0.55782
  18  12   4       30.41       16.25     23.56 o   0.57355
  19  12   4     1630.82     1647.47     74.74 o   0.58973
   1  13   4      986.83      834.30     48.74 o   0.43817
   2  13   4     1372.50     1354.21     60.11 o   0.43990
   3  13   4      504.09      634.45     43.06 o   0.44278
   4  13   4     1342.78     1134.06     54.43 o   0.44679
   5  13   4     9665.89     9868.57    226.65 o   0.45188
   6  13   4      834.73      689.70     38.99 o   0.45803
   7  13   4     2995.30     3188.52    125.10 o   0.46519
   8  13   4     2354.11     2402.97     73.11 o   0.47331
   9  13   4     2480.42     2838.39    100.73 o   0.48236
  10  13   4      114.73      147.85     30.87 o   0.49227
  11  13   4      100.57      148.66     32.49 o   0.50300
  12  13   4      262.26      133.23     31.68 o   0.51450
  13  13   4       64.27       95.86     32.49 o   0.52671
  14  13   4      668.74      723.00     47.12 o   0.53958
  15  13   4      601.46      614.96     51.99 o   0.55308
  16  13   4       16.04        0.00     26.00 o   0.56715
  17  13   4     1489.00     1475.25     86.11 o   0.58175
   0  14   4     2121.27     2663.73    121.85 o   0.47004
   1  14   4     6722.62     5964.36    152.72 o   0.47058
   2  14   4      710.49      749.81     73.92 o   0.47220
   3  14   4     2307.32     2457.39     99.11 o   0.47488
   4  14   4      104.77      142.98     30.87 o   0.47861
   5  14   4      337.26      239.65     45.49 o   0.48337
   6  14   4      139.78      107.23     27.62 o   0.48912
   7  14   4      837.47      925.28     40.62 o   0.49583
   8  14   4      868.94      990.27     58.49 o   0.50347
   9  14   4     1096.80     1146.24     48.74 o   0.51198
  10  14   4      170.38      189.28     30.87 o   0.52133
  11  14   4     1238.33     1369.64     57.68 o   0.53147
  12  14   4      533.92      528.04     38.99 o   0.54236
  13  14   4     6290.90     6269.81    177.91 o   0.55396
  14  14   4       74.64       91.80     30.87 o   0.56622
  15  14   4     1453.00     1257.54     82.05 o   0.57909
  16  14   4       14.88       24.37     28.43 o   0.59255
   1  15   4      282.26      290.01     38.99 o   0.50307
   2  15   4      670.08      593.84     43.06 o   0.50458
   3  15   4     6657.26     6742.60    168.97 o   0.50710
   4  15   4     1244.39     1207.17     51.18 o   0.51059
   5  15   4     9449.69     9297.48    204.72 o   0.51506
   6  15   4      111.85      127.54     28.43 o   0.52046
   7  15   4    10883.78    11048.93    240.46 o   0.52677
   8  15   4      127.67      103.98     28.43 o   0.53396
   9  15   4     8219.38     7761.31    169.78 o   0.54200
  10  15   4       64.24       27.62     26.81 o   0.55084
  11  15   4     4332.59     3895.27    116.17 o   0.56045
  12  15   4      201.69      255.08     31.68 o   0.57078
  13  15   4      312.78      269.70     34.93 o   0.58181
  14  15   4       22.05       26.00     35.74 o   0.59350
   0  16   4      220.54      415.12     51.18 o   0.53515
   1  16   4      786.35      769.31     52.80 o   0.53563
   2  16   4      227.85      210.40     39.81 o   0.53705
   3  16   4       16.60       48.74     26.81 o   0.53941
   4  16   4       93.55      112.92     27.62 o   0.54270
   5  16   4      565.28      541.03     41.43 o   0.54690
   6  16   4       52.22       62.55     29.25 o   0.55199
   7  16   4        5.55       25.18     26.00 o   0.55795
   8  16   4        0.37        0.00     26.00 o   0.56474
   9  16   4      255.62      307.07     37.37 o   0.57234
  10  16   4       89.80       34.12     28.43 o   0.58072
  11  16   4      435.60      471.17     52.80 o   0.58984
   1  17   4     2102.53     2229.93     74.74 o   0.56824
   2  17   4       64.13       58.49     29.25 o   0.56958
   3  17   4     4483.88     4035.81    137.29 o   0.57181
   4  17   4      499.42      551.59     43.87 o   0.57491
   5  17   4    11677.51    11565.60    384.25 o   0.57888
   6  17   4       20.59       14.62     29.25 o   0.58369
   7  17   4     5910.89     6138.21    249.40 o   0.58932
   1   1   5      212.83       66.61     24.37 o   0.11283
   2   1   5   316077.81   313227.22   4583.35 o   0.11940
   3   1   5     8212.60     7734.50    127.54 o   0.12961
   4   1   5    37762.94    35541.64    562.15 o   0.14268
   5   1   5    10491.68     9599.68    147.04 o   0.15791
   6   1   5    38081.64    36977.90    574.34 o   0.17472
   7   1   5    53413.01    55485.94    861.92 o   0.19271
   8   1   5    16034.03    17472.28    274.58 o   0.21158
   9   1   5     1541.78     1113.75     39.81 o   0.23111
  10   1   5    24332.19    24667.37    426.49 o   0.25114
  11   1   5     5319.71     4962.72    131.60 o   0.27157
  12   1   5    14787.15    14616.01    454.92 o   0.29231
  13   1   5     7330.26     7204.84    244.52 o   0.31330
  14   1   5       33.23       55.24     46.30 o   0.33450
  15   1   5      679.18      640.95     64.18 o   0.35586
  16   1   5     7196.91     7058.61    183.59 o   0.37736
  17   1   5     1475.17     1401.32     66.61 o   0.39897
  18   1   5    19554.02    17520.21    262.39 o   0.42069
  19   1   5      369.51      238.02     29.25 o   0.44248
  20   1   5    18198.03    17967.01    298.14 o   0.46435
  21   1   5     2519.40     2623.12     65.80 o   0.48628
  22   1   5    11196.29    11408.81    196.59 o   0.50827
  23   1   5       71.36       22.75     26.81 o   0.53030
  24   1   5     1068.34     1004.89     40.62 o   0.55238
  25   1   5      321.22      367.19     30.87 o   0.57449
   0   2   5     1899.46     1469.56     62.55 o   0.12448
   1   2   5    93869.70    96329.05   1450.07 o   0.12650
   2   2   5     3238.01     3116.22     60.11 o   0.13240
   3   2   5        6.35       21.93     22.75 o   0.14167
   4   2   5       51.93       67.43     21.12 o   0.15372
   5   2   5     7236.54     7591.52    122.67 o   0.16795
   6   2   5     1211.71      995.14     32.49 o   0.18385
   7   2   5     1200.60     1493.12     39.81 o   0.20103
   8   2   5     2488.69     2947.25     63.36 o   0.21918
   9   2   5     3575.61     3847.35     83.67 o   0.23808
  10   2   5     5838.60     5471.26    111.29 o   0.25758
  11   2   5       12.71       34.12     33.31 o   0.27753
  12   2   5    24146.16    25520.35    753.06 o   0.29786
  13   2   5    12559.68    12702.90    389.93 o   0.31848
  14   2   5     8351.97     8056.19    265.64 o   0.33935
  15   2   5     1203.87     1216.92     82.86 o   0.36043
  16   2   5     6990.13     6826.28    177.09 o   0.38167
  17   2   5     6503.38     6680.86    122.67 o   0.40305
  18   2   5     1984.16     1841.62     48.74 o   0.42456
  19   2   5     2314.26     2247.81     59.30 o   0.44617
  20   2   5        1.50       21.93     26.00 o   0.46786
  21   2   5        4.99        0.00     26.00 o   0.48964
  22   2   5       40.45        1.62     26.00 o   0.51148
  23   2   5      576.81      566.22     34.12 o   0.53338
  24   2   5     1702.71     1582.48     47.12 o   0.55533
  25   2   5      255.97      225.84     27.62 o   0.57733
   1   3   5     6255.92     6698.74    126.73 o   0.14648
   2   3   5     4362.11     4073.18     79.61 o   0.15160
   3   3   5     4580.78     3965.14     79.61 o   0.15977
   4   3   5     9008.94     9154.50    159.22 o   0.17054
   5   3   5       13.88       60.93     20.31 o   0.18347
   6   3   5    43733.81    44644.16    708.38 o   0.19813
   7   3   5      277.47      299.76     25.18 o   0.21416
   8   3   5    38373.04    39128.22    609.27 o   0.23129
   9   3   5     3615.04     3921.27     82.86 o   0.24927
  10   3   5     6385.55     6446.09    160.04 o   0.26795
  11   3   5     4095.05     4039.88    125.10 o   0.28719
  12   3   5      560.42      591.40     68.24 o   0.30688
  13   3   5     1862.00     1701.09    139.73 o   0.32693
  14   3   5      578.67      562.15     55.24 o   0.34730
  15   3   5        1.54       40.62     37.37 o   0.36792
  16   3   5      519.85      606.02     47.93 o   0.38875
  17   3   5       44.87       17.87     22.75 o   0.40976
  18   3   5    13372.08    13295.11    211.21 o   0.43093
  19   3   5      252.21      255.08     28.43 o   0.45224
  20   3   5     8708.78     8835.25    149.47 o   0.47366
  21   3   5       66.17       81.24     27.62 o   0.49517
  22   3   5     2637.79     2861.95     82.86 o   0.51678
  23   3   5      458.67      501.23     32.49 o   0.53847
  24   3   5      912.75      816.42     36.56 o   0.56022
  25   3   5      124.72      127.54     30.87 o   0.58203
   0   4   5    28812.24    27756.78    623.08 o   0.16907
   1   4   5     6498.40     6394.10    125.10 o   0.17057
   2   4   5    38388.54    38979.56    671.82 o   0.17498
   3   4   5     1980.74     1746.58     64.99 o   0.18210
   4   4   5    24145.80    24287.18    404.56 o   0.19163
   5   4   5     2780.86     2727.10     70.68 o   0.20322
   6   4   5        4.12       16.25     29.25 o   0.21654
   7   4   5     2649.88     2632.86     73.92 o   0.23130
   8   4   5     4742.54     5052.08    117.79 o   0.24724
   9   4   5     1504.44     1272.16     68.24 o   0.26415
  10   4   5    11998.89    12301.60    324.94 o   0.28184
  11   4   5     3349.76     3692.18    145.41 o   0.30019
  12   4   5    16084.22    16354.47    482.54 o   0.31908
  13   4   5      918.25      868.41     68.24 o   0.33841
  14   4   5    17252.83    16918.25    536.97 o   0.35812
  15   4   5     1077.28     1092.63     58.49 o   0.37815
  16   4   5    13009.00    12398.27    321.70 o   0.39845
  17   4   5      713.91      650.70     34.93 o   0.41898
  18   4   5     2334.20     2646.68     67.43 o   0.43970
  19   4   5      443.76      465.48     34.93 o   0.46060
  20   4   5        0.11        0.00     26.00 o   0.48165
  21   4   5       51.88       64.18     27.62 o   0.50283
  22   4   5     1528.86     1702.71     56.05 o   0.52412
  23   4   5      847.99      785.55     41.43 o   0.54551
  24   4   5     3204.59     2922.88     75.55 o   0.56699
  25   4   5       86.04      111.29     26.00 o   0.58856
   1   5   5        3.75       34.93     25.18 o   0.19726
   2   5   5    34399.57    36387.31    611.71 o   0.20109
   3   5   5     1514.89     2233.18     63.36 o   0.20732
   4   5   5     1454.29     1462.25     48.74 o   0.21573
   5   5   5      329.76      344.44     36.56 o   0.22609
   6   5   5    10548.01    11864.54    233.96 o   0.23814
   7   5   5        5.15       57.68     31.68 o   0.25163
   8   5   5     2805.34     2767.72     99.92 o   0.26636
   9   5   5     9985.31     9589.93    286.76 o   0.28212
  10   5   5     2728.26     2897.69    114.54 o   0.29875
  11   5   5    13460.86    13507.95    438.68 o   0.31612
  12   5   5      101.63      220.15     47.12 o   0.33411
  13   5   5      105.68       88.55     54.43 o   0.35262
  14   5   5      463.78      467.11     48.74 o   0.37158
  15   5   5      162.81      174.66     45.49 o   0.39092
  16   5   5      679.79      563.78     36.56 o   0.41058
  17   5   5     2239.15     2177.13     60.11 o   0.43053
  18   5   5     3492.71     3565.46     87.74 o   0.45073
  19   5   5     2115.56     2267.30     62.55 o   0.47114
  20   5   5      762.51      900.10     47.12 o   0.49174
  21   5   5      699.74      695.38     39.81 o   0.51250
  22   5   5     1785.81     1923.67     60.11 o   0.53340
  23   5   5      986.90     1140.56     48.74 o   0.55444
  24   5   5        1.62        1.62     23.56 o   0.57559
   0   6   5    69386.16    68471.55   1918.80 o   0.22451
   1   6   5      131.83       58.49     32.49 o   0.22564
   2   6   5    78680.57    83787.81   1676.71 o   0.22899
   3   6   5     5359.15     4798.62    154.35 o   0.23448
   4   6   5    43512.27    46265.63    898.47 o   0.24195
   5   6   5      712.01      635.27     43.06 o   0.25123
   6   6   5      154.82       72.30     34.93 o   0.26212
   7   6   5      949.55      983.77     82.05 o   0.27444
   8   6   5    11218.73    12134.25    355.81 o   0.28801
   9   6   5     7966.18     7620.77    261.58 o   0.30264
  10   6   5    22916.31    22954.91    612.52 o   0.31820
  11   6   5     3830.02     3360.74    164.10 o   0.33456
  12   6   5    23484.10    24068.66    700.26 o   0.35161
  13   6   5      160.62      260.77     43.87 o   0.36924
  14   6   5    14505.13    13833.71    364.75 o   0.38739
  15   6   5      465.16      422.43     35.74 o   0.40597
  16   6   5     8234.61     7896.16    154.35 o   0.42495
  17   6   5     2390.34     2428.96     71.49 o   0.44425
  18   6   5     1436.39     1493.93     60.93 o   0.46385
  19   6   5        4.17        0.00     31.68 o   0.48371
  20   6   5      173.35      194.97     31.68 o   0.50379
  21   6   5      259.11      224.21     30.87 o   0.52407
  22   6   5     2320.60     2300.61     69.05 o   0.54453
  23   6   5       65.08       50.37     26.00 o   0.56515
  24   6   5     1919.19     2033.34     65.80 o   0.58592
   1   7   5    10116.42     8750.76    267.27 o   0.25513
   2   7   5    50467.98    49915.57   1003.27 o   0.25811
   3   7   5      670.91      710.00     50.37 o   0.26298
   4   7   5    35112.51    35687.86    913.91 o   0.26967
   5   7   5    17720.71    17144.90    488.23 o   0.27802
   6   7   5    14822.48    15321.14    471.17 o   0.28791
   7   7   5     1323.48     1072.32     72.30 o   0.29917
   8   7   5     5771.17     6217.01    229.90 o   0.31165
   9   7   5      382.20      389.93     50.37 o   0.32523
  10   7   5       28.52        0.00     41.43 o   0.33976
  11   7   5     2711.41     2776.65    109.67 o   0.35512
  12   7   5      486.38      508.54     70.68 o   0.37123
  13   7   5     1077.14     1162.49     65.80 o   0.38797
  14   7   5      134.56      159.22     29.25 o   0.40528
  15   7   5        3.61        0.00     27.62 o   0.42308
  16   7   5      685.05      766.06     56.87 o   0.44132
  17   7   5      609.02      588.96     42.24 o   0.45994
  18   7   5     3434.31     3457.41     95.86 o   0.47889
  19   7   5      375.04      316.82     37.37 o   0.49815
  20   7   5     1346.13     1303.84     51.18 o   0.51767
  21   7   5      531.06      559.72     34.93 o   0.53743
  22   7   5       77.34       18.68     26.00 o   0.55740
  23   7   5        6.64        0.00     25.18 o   0.57756
   0   8   5    62285.14    65090.49   2514.26 o   0.28451
   1   8   5     2054.46     1493.93     86.11 o   0.28540
   2   8   5    30405.69    33060.69    974.83 o   0.28806
   3   8   5      802.58     1043.07     77.99 o   0.29244
   4   8   5     1707.75     1965.10    128.35 o   0.29847
   5   8   5    12330.24    12302.41    495.54 o   0.30604
   6   8   5       98.12       69.86     47.12 o   0.31504
   7   8   5       29.42       70.68     40.62 o   0.32537
   8   8   5     4038.10     4211.28    128.35 o   0.33688
   9   8   5      112.67      232.34     44.68 o   0.34948
  10   8   5     9975.42    10269.07    239.65 o   0.36304
  11   8   5      205.66      296.51     44.68 o   0.37746
  12   8   5     6542.19     6754.79    192.53 o   0.39265
  13   8   5       35.62        0.00     26.81 o   0.40851
  14   8   5    11028.38    10993.69    233.15 o   0.42499
  15   8   5       91.48       80.42     33.31 o   0.44200
  16   8   5     3749.46     4009.01    164.91 o   0.45948
  17   8   5     1823.85     1922.05     64.99 o   0.47739
  18   8   5      667.23      766.06     64.99 o   0.49568
  19   8   5        0.36        3.25     30.06 o   0.51431
  20   8   5       52.74       40.62     26.81 o   0.53324
  21   8   5      255.21      220.15     30.06 o   0.55245
  22   8   5      620.67      586.53     37.37 o   0.57189
  23   8   5      448.87      386.68     32.49 o   0.59156
   1   9   5     5367.73     5134.94    183.59 o   0.31623
   2   9   5     7705.18     8011.51    235.58 o   0.31863
   3   9   5     4090.80     4451.74    225.02 o   0.32260
   4   9   5    18968.66    19127.06    585.71 o   0.32807
   5   9   5     8065.55     8003.39    249.40 o   0.33497
   6   9   5    39793.59    39707.43   1203.92 o   0.34322
   7   9   5        8.92        0.00     50.37 o   0.35272
   8   9   5    10084.48    10038.36    263.21 o   0.36337
   9   9   5     2773.88     2830.27    104.79 o   0.37507
  10   9   5     3130.08     3385.11    127.54 o   0.38774
  11   9   5     2671.82     2074.77     65.80 o   0.40127
  12   9   5      941.96     1060.13     43.87 o   0.41559
  13   9   5     1906.28     1904.99     84.49 o   0.43061
  14   9   5       52.54       86.11     33.31 o   0.44627
  15   9   5       84.14      102.36     34.12 o   0.46250
  16   9   5     4388.20     4771.00    123.48 o   0.47924
  17   9   5       65.90       52.80     28.43 o   0.49644
  18   9   5     8056.92     7894.53    165.72 o   0.51405
  19   9   5      150.22      152.72     35.74 o   0.53203
  20   9   5     4447.65     4697.89    108.04 o   0.55036
  21   9   5      182.77      151.91     25.18 o   0.56898
  22   9   5     2549.85     2432.21     73.92 o   0.58788
   0  10   5     3841.36     4018.75    290.01 o   0.34673
   1  10   5      471.60      528.85     52.80 o   0.34746
   2  10   5      114.83      215.28     43.06 o   0.34965
   3  10   5      874.54      909.85     64.18 o   0.35326
   4  10   5     1278.30     1141.37     76.36 o   0.35827
   5  10   5     2870.26     2532.94    115.36 o   0.36460
   6  10   5      614.64      498.79     66.61 o   0.37219
   7  10   5       98.37      155.16     52.80 o   0.38097
   8  10   5     2312.97     2236.43    101.55 o   0.39085
   9  10   5       10.64       18.68     30.87 o   0.40176
  10  10   5      410.98      447.61     39.81 o   0.41360
  11  10   5       16.06       13.81     28.43 o   0.42632
  12  10   5     2189.23     2346.10    142.16 o   0.43982
  13  10   5     2035.28     1732.77     62.55 o   0.45404
  14  10   5      779.42      754.68     58.49 o   0.46892
  15  10   5      938.33      979.71     48.74 o   0.48439
  16  10   5      422.25      528.04     55.24 o   0.50039
  17  10   5      198.65      147.85     33.31 o   0.51689
  18  10   5        4.97       25.18     28.43 o   0.53383
  19  10   5       16.26       18.68     28.43 o   0.55117
  20  10   5        7.86        7.31     25.18 o   0.56888
  21  10   5       70.16       30.06     26.81 o   0.58691
   1  11   5     2310.06     2189.32    105.61 o   0.37899
   2  11   5     3689.59     3978.14    165.72 o   0.38100
   3  11   5    10995.69    10100.09    295.70 o   0.38432
   4  11   5    17061.86    15508.80    467.92 o   0.38893
   5  11   5     1645.25     1723.02     97.48 o   0.39477
   6  11   5    13241.08    12990.48    268.89 o   0.40179
   7  11   5       38.63       17.87     30.06 o   0.40993
   8  11   5    12594.10    11957.96    215.28 o   0.41913
   9  11   5      953.96      852.17     43.06 o   0.42932
  10  11   5     6842.54     6455.03    151.10 o   0.44043
  11  11   5        2.70        4.06     30.87 o   0.45239
  12  11   5      925.27      894.41     50.37 o   0.46514
  13  11   5       61.19       59.30     32.49 o   0.47861
  14  11   5     1601.49     1532.93     56.87 o   0.49274
  15  11   5       90.70       90.98     31.68 o   0.50748
  16  11   5     3657.78     3801.85    104.79 o   0.52278
  17  11   5      124.10       60.11     30.06 o   0.53859
  18  11   5     4266.92     4406.25    118.60 o   0.55487
  19  11   5      302.43      350.94     34.12 o   0.57157
  20  11   5     3084.39     2957.00    113.73 o   0.58867
   0  12   5      516.86      545.09     86.11 o   0.41014
   1  12   5       21.44       15.43     44.68 o   0.41076
   2  12   5     1492.96     1422.45    125.92 o   0.41262
   3  12   5       11.73        9.75     32.49 o   0.41568
   4  12   5       94.15      134.85     34.93 o   0.41994
   5  12   5      253.84      281.08     32.49 o   0.42536
   6  12   5      275.52      406.18     35.74 o   0.43188
   7  12   5      703.39      728.69     41.43 o   0.43947
   8  12   5       17.58       13.00     27.62 o   0.44806
   9  12   5     1471.08     1272.97     53.62 o   0.45761
  10  12   5      178.24      233.96     34.12 o   0.46805
  11  12   5      221.82      223.40     34.12 o   0.47932
  12  12   5       42.74       83.67     30.87 o   0.49137
  13  12   5       17.04       55.24     30.87 o   0.50414
  14  12   5     1510.44     1714.90    118.60 o   0.51757
  15  12   5      384.56      389.12     37.37 o   0.53163
  16  12   5     1436.61     1397.26     72.30 o   0.54625
  17  12   5       47.98       53.62     26.00 o   0.56140
  18  12   5      637.50      648.26     51.18 o   0.57704
  19  12   5       24.45      103.98     36.56 o   0.59312
   1  13   5      977.21     1022.76     71.49 o   0.44272
   2  13   5     3677.50     3700.31    107.23 o   0.44444
   3  13   5     2674.47     2688.92     82.05 o   0.44729
   4  13   5    17419.88    16466.57    353.38 o   0.45125
   5  13   5     1176.67     1139.74     47.93 o   0.45629
   6  13   5    11138.04    10741.05    212.84 o   0.46238
   7  13   5     3574.88     3497.22     90.17 o   0.46947
   8  13   5     7026.60     7182.09    217.71 o   0.47753
   9  13   5        4.93       16.25     27.62 o   0.48650
  10  13   5     4782.23     4535.42    112.11 o   0.49633
  11  13   5     1622.78     1531.30     58.49 o   0.50697
  12  13   5       82.62       93.42     29.25 o   0.51838
  13  13   5      949.95      970.77     49.55 o   0.53050
  14  13   5      924.56     1081.25     49.55 o   0.54328
  15  13   5        0.21        0.00     29.25 o   0.55669
  16  13   5     1004.01     1024.39     48.74 o   0.57067
  17  13   5        3.57        0.00     43.87 o   0.58519
   0  14   5     7839.27     7287.70    302.20 o   0.47428
   1  14   5      302.60      288.39     35.74 o   0.47482
   2  14   5     3155.92     3321.75    101.55 o   0.47642
   3  14   5      390.64      508.54     38.99 o   0.47908
   4  14   5     5056.62     4661.33    117.79 o   0.48278
   5  14   5     1321.74     1171.43     52.80 o   0.48750
   6  14   5      853.36      868.41     41.43 o   0.49320
   7  14   5      848.54      779.06     43.06 o   0.49986
   8  14   5      101.14       70.68     28.43 o   0.50743
   9  14   5      490.91      424.87     34.93 o   0.51588
  10  14   5     1182.19     1253.47     56.05 o   0.52516
  11  14   5       22.47       59.30     27.62 o   0.53523
  12  14   5     7049.98     6749.10    181.16 o   0.54605
  13  14   5      530.87      557.28     52.80 o   0.55757
  14  14   5     7243.11     6943.26    207.15 o   0.56974
  15  14   5      597.88      808.30     47.12 o   0.58254
   1  15   5        5.50        0.00     30.06 o   0.50704
   2  15   5     1920.94     1961.85     70.68 o   0.50854
   3  15   5      517.74      591.40     43.06 o   0.51103
   4  15   5     3152.13     3186.08    151.91 o   0.51450
   5  15   5       87.72       54.43     31.68 o   0.51893
   6  15   5     2644.00     2727.10    157.60 o   0.52429
   7  15   5       47.99       95.86     30.06 o   0.53056
   8  15   5     2163.58     2166.57    121.85 o   0.53770
   9  15   5       15.31       52.80     26.81 o   0.54568
  10  15   5       81.17      150.29     37.37 o   0.55446
  11  15   5       79.20       73.92     28.43 o   0.56401
  12  15   5        2.63        6.50     26.81 o   0.57428
  13  15   5      492.97      416.74     38.18 o   0.58525
   0  16   5     6417.14     6012.29    209.59 o   0.53888
   1  16   5     2744.30     2697.85     81.24 o   0.53935
   2  16   5     7107.32     7194.28    160.04 o   0.54077
   3  16   5       24.94       79.61     27.62 o   0.54311
   4  16   5     3843.18     3876.59    106.42 o   0.54638
   5  16   5     1722.78     1931.80     65.80 o   0.55055
   6  16   5     2006.68     2027.66     70.68 o   0.55561
   7  16   5      232.39      153.54     39.81 o   0.56153
   8  16   5      957.10      991.08     47.93 o   0.56828
   9  16   5      198.07      190.91     30.87 o   0.57583
  10  16   5     4525.58     4516.73    125.92 o   0.58416
  11  16   5      166.39      164.91     38.99 o   0.59323
   1  17   5        2.75        0.00     37.37 o   0.57175
   2  17   5       30.68        0.00     30.87 o   0.57309
   3  17   5      233.67      259.96     49.55 o   0.57530
   4  17   5      168.40      264.02     42.24 o   0.57839
   5  17   5       53.36       85.30     40.62 o   0.58233
   6  17   5        4.34       67.43     57.68 o   0.58711
   7  17   5        2.82       86.92     44.68 o   0.59271
   0   0   6   342393.97   318590.44  10075.72 o   0.12661
   1   0   6   280736.44   274175.38   5654.85 o   0.12860
   2   0   6    12425.75    11963.65    255.08 o   0.13440
   3   0   6    83040.88    85540.08   1619.04 o   0.14355
   4   0   6     2169.80     2627.18    147.85 o   0.15545
   5   0   6     1677.93     2342.04     73.11 o   0.16953
   6   0   6    64042.38    58079.80   1220.17 o   0.18530
   7   0   6    16877.72    16978.36    407.81 o   0.20235
   8   0   6    24779.66    26437.50    671.82 o   0.22039
   9   0   6     2260.26     1885.49    100.73 o   0.23920
  10   0   6    51038.47    51048.82   1154.37 o   0.25861
  11   0   6    17986.26    19683.53    633.64 o   0.27849
  12   0   6     8713.52    10182.14    995.96 o   0.29875
  13   0   6    49171.01    50332.32   2334.73 o   0.31932
  14   0   6       78.48      133.23     63.36 o   0.34014
  15   0   6     2871.81     2984.62    235.58 o   0.36117
  16   0   6       33.87      141.35     55.24 o   0.38237
  17   0   6     8058.68     7706.88    176.28 o   0.40372
  18   0   6      422.07      428.11     38.99 o   0.42519
  19   0   6        9.87       63.36     35.74 o   0.44676
  20   0   6      966.79      905.78     55.24 o   0.46843
  21   0   6        4.88        0.00     36.56 o   0.49018
  22   0   6       83.80       36.56     35.74 o   0.51200
  23   0   6     7245.90     6814.09    194.97 o   0.53388
  24   0   6      110.67      131.60     39.81 o   0.55581
  25   0   6     3429.65     2787.21    124.29 o   0.57779
   1   1   6    27022.16    26365.21    387.50 o   0.13277
   2   1   6     1749.33     1714.90     49.55 o   0.13840
   3   1   6    13396.19    13365.79    205.53 o   0.14730
   4   1   6     7788.57     7156.91    109.67 o   0.15892
   5   1   6      518.64      541.03     26.00 o   0.17272
   6   1   6    20098.88    18945.09    293.26 o   0.18822
   7   1   6    21851.59    20755.03    322.51 o   0.20503
   8   1   6    11847.14    12689.90    219.34 o   0.22285
   9   1   6     5803.16     5706.03    129.98 o   0.24147
  10   1   6      650.46      545.91     34.93 o   0.26071
  11   1   6     9723.37    10144.77    291.64 o   0.28044
  12   1   6       45.06       69.86     41.43 o   0.30057
  13   1   6      427.65      441.92     53.62 o   0.32102
  14   1   6      175.58      153.54     49.55 o   0.34174
  15   1   6      173.74      187.66     54.43 o   0.36267
  16   1   6      554.03      546.72     45.49 o   0.38379
  17   1   6      590.47      578.40     30.06 o   0.40506
  18   1   6     1588.36     1519.12     43.06 o   0.42647
  19   1   6     1362.29     1359.08     43.87 o   0.44798
  20   1   6      427.86      542.66     33.31 o   0.46960
  21   1   6        9.85       20.31     26.00 o   0.49129
  22   1   6       54.85       58.49     34.12 o   0.51306
  23   1   6     1083.42      972.40     38.99 o   0.53490
  24   1   6       16.98       49.55     25.18 o   0.55679
  25   1   6      106.35       93.42     30.87 o   0.57873
   0   2   6    39048.66    39374.37    779.05 o   0.14280
   1   2   6    20903.41    19897.99    302.20 o   0.14457
   2   2   6     2473.13     1577.61     38.99 o   0.14976
   3   2   6     4363.08     5034.21    121.85 o   0.15802
   4   2   6     7612.55     8830.37    147.85 o   0.16890
   5   2   6    29977.51    30436.76    455.73 o   0.18195
   6   2   6      514.07      801.80     41.43 o   0.19672
   7   2   6       15.01       92.61     21.93 o   0.21286
   8   2   6    12937.37    12673.66    204.72 o   0.23008
   9   2   6     6931.73     6711.73    125.92 o   0.24816
  10   2   6     7754.09     7554.96    164.91 o   0.26691
  11   2   6    73322.25    71776.23   1817.25 o   0.28622
  12   2   6     2855.73     2301.42    138.10 o   0.30597
  13   2   6    19606.60    20011.72    619.83 o   0.32608
  14   2   6      131.02      101.55     47.93 o   0.34650
  15   2   6    11749.04    11487.61    316.82 o   0.36716
  16   2   6     1541.29     1658.03    106.42 o   0.38803
  17   2   6     1312.67     1519.12     56.05 o   0.40908
  18   2   6        0.89        7.31     24.37 o   0.43029
  19   2   6      972.77      939.90     42.24 o   0.45162
  20   2   6       29.86       70.68     26.00 o   0.47307
  21   2   6      590.86      623.89     35.74 o   0.49461
  22   2   6      434.77      442.74     32.49 o   0.51624
  23   2   6     2785.50     2790.46     87.74 o   0.53795
  24   2   6        9.79        6.50     26.00 o   0.55972
  25   2   6     4015.95     3932.64    100.73 o   0.58155
   1   3   6    73057.02    72910.29   1160.87 o   0.16234
   2   3   6    16044.62    16116.45    264.83 o   0.16698
   3   3   6     3842.20     3128.41     99.11 o   0.17442
   4   3   6     8663.22     8870.99    149.47 o   0.18435
   5   3   6    26123.94    25242.52    385.87 o   0.19637
   6   3   6     5408.18     6047.22    111.29 o   0.21013
   7   3   6      672.66      679.13     32.49 o   0.22531
   8   3   6     3380.90     3825.41     82.86 o   0.24164
   9   3   6     7050.60     7405.49    144.60 o   0.25891
  10   3   6     1810.46     2068.27     86.92 o   0.27694
  11   3   6     5272.16     4999.27    163.28 o   0.29559
  12   3   6     2408.89     1969.98     89.36 o   0.31476
  13   3   6     4576.78     4440.37    141.35 o   0.33434
  14   3   6     1231.05     1415.95     83.67 o   0.35428
  15   3   6     1298.42     1420.82     74.74 o   0.37451
  16   3   6      854.53      834.30     59.30 o   0.39500
  17   3   6     5041.58     4817.31     96.67 o   0.41570
  18   3   6    12063.49    11468.92    196.59 o   0.43658
  19   3   6     6212.71     6254.37    123.48 o   0.45762
  20   3   6      793.07      725.44     39.81 o   0.47880
  21   3   6     6837.01     7135.79    145.41 o   0.50010
  22   3   6     1380.03     1389.95     51.18 o   0.52150
  23   3   6     2738.71     2604.43     71.49 o   0.54300
  24   3   6       61.97       81.24     26.81 o   0.56457
  25   3   6      660.94      548.34     33.31 o   0.58623
   0   4   6    46700.21    43117.73    928.53 o   0.18298
   1   4   6    29794.73    33589.54    567.03 o   0.18437
   2   4   6      425.20      957.77     69.05 o   0.18846
   3   4   6     1237.70      926.09     71.49 o   0.19509
   4   4   6    12741.82    11995.33    204.72 o   0.20401
   5   4   6     6786.55     6883.14    138.91 o   0.21493
   6   4   6       10.29       52.80     29.25 o   0.22757
   7   4   6     3250.55     3089.41     80.42 o   0.24166
   8   4   6     7313.08     7692.25    165.72 o   0.25696
   9   4   6      471.63      705.94     51.18 o   0.27326
  10   4   6       98.00      130.79     41.43 o   0.29040
  11   4   6      159.68      183.59     49.55 o   0.30824
  12   4   6     6217.84     6497.27    212.84 o   0.32666
  13   4   6    18565.14    17850.03    558.09 o   0.34557
  14   4   6      336.42      262.39     43.06 o   0.36490
  15   4   6     3130.79     3155.21    125.10 o   0.38457
  16   4   6       61.19       66.61     26.81 o   0.40455
  17   4   6     6146.11     5812.45    122.67 o   0.42478
  18   4   6      504.00      575.96     35.74 o   0.44524
  19   4   6      551.35      546.72     40.62 o   0.46589
  20   4   6      511.63      402.93     34.93 o   0.48671
  21   4   6        7.00        0.00     28.43 o   0.50767
  22   4   6       86.99       21.93     30.06 o   0.52877
  23   4   6      376.80      422.43     35.74 o   0.54998
  24   4   6       11.52       35.74     26.00 o   0.57130
  25   4   6      702.52      578.40     37.37 o   0.59270
   1   5   6      139.62      264.83     30.06 o   0.20931
   2   5   6     4989.15     4854.67    100.73 o   0.21292
   3   5   6     3628.98     4637.77    189.28 o   0.21881
   4   5   6    15174.24    15079.06    268.08 o   0.22680
   5   5   6    33608.48    32548.90    584.09 o   0.23667
   6   5   6     1390.76      918.78     63.36 o   0.24821
   7   5   6    92887.75    92915.51   1720.58 o   0.26119
   8   5   6     9592.28     8927.04    222.59 o   0.27540
   9   5   6    13704.23    12665.53    372.06 o   0.29067
  10   5   6    12792.49    12735.40    371.25 o   0.30684
  11   5   6       32.55       95.86     43.06 o   0.32377
  12   5   6      236.34      311.13     48.74 o   0.34136
  13   5   6      421.05      545.09     85.30 o   0.35950
  14   5   6      310.82      230.71     44.68 o   0.37811
  15   5   6     3836.87     3728.74    128.35 o   0.39713
  16   5   6     1261.33     1276.22     50.37 o   0.41651
  17   5   6     5325.56     5570.37    129.17 o   0.43619
  18   5   6     2113.41     1947.23     64.99 o   0.45613
  19   5   6    10113.96    10256.07    203.09 o   0.47631
  20   5   6     3011.88     2840.83     82.05 o   0.49669
  21   5   6     8080.58     8310.46    171.41 o   0.51725
  22   5   6     1368.00     1558.92     53.62 o   0.53797
  23   5   6     7280.98     7381.12    154.35 o   0.55884
  24   5   6      268.33      212.03     32.49 o   0.57983
   0   6   6     1832.10     3668.63    274.58 o   0.23516
   1   6   6      585.01     1645.85    104.79 o   0.23624
   2   6   6    11139.40    11299.95    225.02 o   0.23945
   3   6   6     6306.95     6731.23    160.85 o   0.24470
   4   6   6      169.58      258.33     39.81 o   0.25187
   5   6   6     6402.36     4889.61    151.10 o   0.26079
   6   6   6      469.87      204.72     60.11 o   0.27131
   7   6   6     1907.80     2177.13    123.48 o   0.28323
   8   6   6    21983.92    21590.95    614.15 o   0.29639
   9   6   6     7898.24     8034.26    295.70 o   0.31063
  10   6   6     2528.57     2663.73    129.17 o   0.32581
  11   6   6        9.54       41.43     43.06 o   0.34180
  12   6   6      818.02      746.56     64.18 o   0.35850
  13   6   6    10194.28    10071.66    285.14 o   0.37582
  14   6   6     8318.04     7683.32    249.40 o   0.39366
  15   6   6       17.21       54.43     26.81 o   0.41196
  16   6   6       45.02       41.43     28.43 o   0.43067
  17   6   6     1020.66     1044.70     49.55 o   0.44973
  18   6   6      446.56      404.56     38.18 o   0.46910
  19   6   6      455.16      434.61     38.18 o   0.48874
  20   6   6      318.65      373.69     37.37 o   0.50863
  21   6   6       16.86       45.49     30.87 o   0.52872
  22   6   6      276.14      400.49     34.93 o   0.54901
  23   6   6      613.18      610.90     47.93 o   0.56947
  24   6   6        7.32        0.00     26.00 o   0.59008
   1   7   6       33.74       86.92     47.12 o   0.26456
   2   7   6      134.70      143.79     52.80 o   0.26742
   3   7   6     9029.01     9867.76    345.25 o   0.27214
   4   7   6     2250.50     1855.43    151.91 o   0.27860
   5   7   6    81939.09    81916.95   2368.03 o   0.28670
   6   7   6       42.89       97.48     44.68 o   0.29629
   7   7   6    30486.78    32080.17    896.04 o   0.30724
   8   7   6    10573.00    10033.48    304.64 o   0.31942
   9   7   6    28845.40    27482.20    644.20 o   0.33267
  10   7   6      344.77      362.31     49.55 o   0.34689
  11   7   6     4912.07     4805.93    135.66 o   0.36195
  12   7   6     3712.04     3523.21    127.54 o   0.37776
  13   7   6      559.18      599.52     57.68 o   0.39423
  14   7   6      344.00      316.01     31.68 o   0.41128
  15   7   6     1692.80     1760.39     56.87 o   0.42883
  16   7   6     4203.25     4156.04    102.36 o   0.44683
  17   7   6     6401.72     6525.70    144.60 o   0.46523
  18   7   6     1990.29     1976.48     68.24 o   0.48398
  19   7   6     3402.31     3242.95    108.04 o   0.50304
  20   7   6     2533.37     2586.56     69.05 o   0.52238
  21   7   6     2759.76     2824.58     71.49 o   0.54197
  22   7   6     1147.44     1223.42     48.74 o   0.56178
  23   7   6      570.02      553.22     41.43 o   0.58179
   0   8   6     2148.20     2128.39    260.77 o   0.29299
   1   8   6    14216.42    12973.42    398.87 o   0.29386
   2   8   6      203.43      497.17     70.68 o   0.29644
   3   8   6    18749.00    19300.09    600.34 o   0.30070
   4   8   6     1478.96     1569.48    112.92 o   0.30656
   5   8   6    17820.77    17905.27    592.21 o   0.31394
   6   8   6     1782.35     1799.38    105.61 o   0.32272
   7   8   6     1398.27     1476.06     99.11 o   0.33281
   8   8   6        0.57        0.00     37.37 o   0.34408
   9   8   6      595.73      692.13     54.43 o   0.35642
  10   8   6      561.24      387.50     48.74 o   0.36972
  11   8   6    12914.63    12603.79    303.82 o   0.38389
  12   8   6      408.72      398.87     42.24 o   0.39883
  13   8   6     7263.66     6730.42    127.54 o   0.41447
  14   8   6     5611.51     5759.65    126.73 o   0.43071
  15   8   6     6429.21     6578.51    139.73 o   0.44750
  16   8   6     3248.76     3226.70     79.61 o   0.46478
  17   8   6     2726.92     2450.90     70.68 o   0.48250
  18   8   6     5031.14     5192.62    121.85 o   0.50060
  19   8   6     1043.97     1029.26     47.93 o   0.51905
  20   8   6      292.08      333.07     31.68 o   0.53782
  21   8   6      574.98      554.84     33.31 o   0.55686
  22   8   6      267.12      138.10     27.62 o   0.57616
   1   9   6     8071.47     7857.16    213.65 o   0.32388
   2   9   6     1241.47     1396.45     75.55 o   0.32623
   3   9   6     4192.68     4366.44    184.41 o   0.33010
   4   9   6     1735.07     1482.56    144.60 o   0.33545
   5   9   6     2194.31     2729.54    251.83 o   0.34220
   6   9   6     1635.84     1528.86     86.92 o   0.35028
   7   9   6    17676.07    16953.18    562.97 o   0.35959
   8   9   6     4143.90     3829.47    133.23 o   0.37005
   9   9   6     3412.59     3538.65    131.60 o   0.38155
  10   9   6      782.41      794.49     61.74 o   0.39401
  11   9   6     2104.09     2049.59     77.17 o   0.40733
  12   9   6      396.51      323.32     32.49 o   0.42144
  13   9   6     2901.95     2996.80     95.86 o   0.43626
  14   9   6     1090.60     1043.07     52.80 o   0.45173
  15   9   6      459.74      449.24     41.43 o   0.46776
  16   9   6        8.07        0.00     28.43 o   0.48432
  17   9   6     1261.10     1187.67     46.30 o   0.50134
  18   9   6       18.07        0.81     28.43 o   0.51879
  19   9   6     2547.36     2583.31     76.36 o   0.53662
  20   9   6     2179.33     2257.55     62.55 o   0.55479
  21   9   6      675.29      612.52     41.43 o   0.57327
  22   9   6      173.00      194.97     37.37 o   0.59203
   0  10   6     3761.61     4073.18    215.28 o   0.35372
   1  10   6    20570.18    19576.29    502.04 o   0.35444
   2  10   6      119.16      227.46     54.43 o   0.35658
   3  10   6     6881.95     6604.50    204.72 o   0.36013
   4  10   6     4511.85     3954.58    143.79 o   0.36504
   5  10   6      548.86      727.06     78.80 o   0.37125
   6  10   6      116.00      126.73     51.18 o   0.37871
   7  10   6      732.28      847.29     69.86 o   0.38734
   8  10   6       79.39       13.00     39.81 o   0.39707
   9  10   6     2262.58     2328.23     66.61 o   0.40781
  10  10   6       98.57      106.42     32.49 o   0.41948
  11  10   6     1910.56     1949.67     64.99 o   0.43202
  12  10   6     2996.32     2844.08     82.86 o   0.44535
  13  10   6    16231.55    16559.18    339.57 o   0.45941
  14  10   6     1321.23     1317.65     56.05 o   0.47411
  15  10   6     8737.90     8661.40    195.78 o   0.48942
  16  10   6     4923.40     4991.96    116.98 o   0.50526
  17  10   6     7344.47     7511.10    168.16 o   0.52161
  18  10   6      703.85      696.19     41.43 o   0.53840
  19  10   6        3.29        0.00     29.25 o   0.55559
  20  10   6      266.17      259.96     29.25 o   0.57316
  21  10   6      765.76      671.82     40.62 o   0.59107
   1  11   6     2653.65     2545.13    116.98 o   0.38540
   2  11   6     2194.97     2049.59    143.79 o   0.38737
   3  11   6       65.92       38.99     58.49 o   0.39064
   4  11   6     2300.13     2252.68    110.48 o   0.39517
   5  11   6       13.68       52.80     44.68 o   0.40092
   6  11   6        8.74       77.99     30.06 o   0.40784
   7  11   6      786.31      672.64     39.81 o   0.41586
   8  11   6       28.09       39.81     29.25 o   0.42493
   9  11   6       15.44       56.05     30.87 o   0.43499
  10  11   6      761.60      790.43     43.87 o   0.44595
  11  11   6      633.57      621.46     43.87 o   0.45777
  12  11   6      727.82      653.95     44.68 o   0.47037
  13  11   6       12.46       11.37     33.31 o   0.48370
  14  11   6      185.07      113.73     30.87 o   0.49769
  15  11   6      227.98      253.46     38.18 o   0.51229
  16  11   6      649.76      684.01     39.81 o   0.52745
  17  11   6      470.27      639.33     38.99 o   0.54312
  18  11   6       79.81      128.35     29.25 o   0.55927
  19  11   6       31.69       46.30     28.43 o   0.57584
  20  11   6       10.73        0.00     28.43 o   0.59281
   0  12   6       14.83       41.43     51.18 o   0.41607
   1  12   6     8292.69     8104.93    181.97 o   0.41668
   2  12   6     6032.53     5242.98    119.42 o   0.41851
   3  12   6     4891.93     4983.84    115.36 o   0.42153
   4  12   6       14.53       79.61     31.68 o   0.42574
   5  12   6     2782.62     2972.43     82.86 o   0.43108
   6  12   6     3329.87     3000.86     86.92 o   0.43752
   7  12   6      581.57      700.26     40.62 o   0.44501
   8  12   6       42.49       88.55     31.68 o   0.45350
   9  12   6     2065.30     2110.52     75.55 o   0.46293
  10  12   6     1379.18     1419.20     56.05 o   0.47325
  11  12   6     8541.25     8771.07    204.72 o   0.48440
  12  12   6     2012.07     1973.23     74.74 o   0.49633
  13  12   6     3938.55     3847.35    142.16 o   0.50897
  14  12   6     2296.69     2501.26     82.05 o   0.52228
  15  12   6    10020.51    10609.45    246.15 o   0.53622
  16  12   6      551.39      399.68     35.74 o   0.55072
  17  12   6     1264.61     1211.23     56.87 o   0.56575
  18  12   6      354.23      413.49     38.18 o   0.58127
   1  13   6      816.31      818.86     49.55 o   0.44821
   2  13   6      594.16      554.03     39.81 o   0.44991
   3  13   6      781.05      705.94     43.87 o   0.45273
   4  13   6     2522.65     2770.97     86.11 o   0.45664
   5  13   6     8742.63     8912.42    186.84 o   0.46163
   6  13   6      573.20      580.84     38.99 o   0.46765
   7  13   6     3153.71     3142.22     92.61 o   0.47466
   8  13   6      525.55      488.23     38.18 o   0.48263
   9  13   6     1826.72     2064.21     64.99 o   0.49150
  10  13   6       30.26      177.09     30.87 o   0.50124
  11  13   6       89.78      122.67     29.25 o   0.51178
  12  13   6       55.91       36.56     28.43 o   0.52308
  13  13   6      224.87      256.71     34.12 o   0.53509
  14  13   6       58.10       34.93     28.43 o   0.54777
  15  13   6      484.28      534.53     51.99 o   0.56107
  16  13   6       28.54       22.75     26.00 o   0.57495
  17  13   6      969.16      996.77     51.99 o   0.58936
   0  14   6      748.42      780.68     60.11 o   0.47942
   1  14   6     7429.67     7478.60    170.60 o   0.47995
   2  14   6      197.28      229.09     38.18 o   0.48153
   3  14   6     4095.86     4333.14    115.36 o   0.48417
   4  14   6        2.06       12.19     29.25 o   0.48783
   5  14   6      193.07      251.02     42.24 o   0.49250
   6  14   6      581.10      680.76     40.62 o   0.49814
   7  14   6      174.64      211.21     34.93 o   0.50473
   8  14   6        1.68        0.00     28.43 o   0.51223
   9  14   6     1121.65     1203.11     48.74 o   0.52060
  10  14   6      470.74      504.48     34.93 o   0.52980
  11  14   6      626.55      552.41     54.43 o   0.53979
  12  14   6      909.34      886.29     45.49 o   0.55051
  13  14   6     2587.31     2776.65     98.30 o   0.56194
  14  14   6     1090.90      995.14     44.68 o   0.57403
  15  14   6     1571.19     1792.88     72.30 o   0.58673
   1  15   6       17.92        0.00     28.43 o   0.51184
   2  15   6      172.89      202.28     31.68 o   0.51333
   3  15   6     4052.88     4156.04    107.23 o   0.51580
   4  15   6      422.56      495.54     35.74 o   0.51924
   5  15   6     4985.16     5117.07    136.48 o   0.52363
   6  15   6     5501.21     5976.55    151.91 o   0.52894
   7  15   6    15371.55    15719.20    337.13 o   0.53516
   8  15   6     1991.35     2098.33     68.24 o   0.54224
   9  15   6     7258.58     7337.25    168.16 o   0.55015
  10  15   6     1191.54     1026.83     46.30 o   0.55886
  11  15   6     2637.03     2589.00     85.30 o   0.56833
  12  15   6      504.28      549.16     54.43 o   0.57853
  13  15   6      318.10      424.87     37.37 o   0.58942
   0  16   6     1384.18     1579.23     77.17 o   0.54341
   1  16   6       87.50      144.60     30.87 o   0.54388
   2  16   6      214.38      280.26     33.31 o   0.54528
   3  16   6       12.38       42.24     28.43 o   0.54760
   4  16   6       24.30       31.68     27.62 o   0.55084
   5  16   6      530.28      548.34     43.06 o   0.55498
   6  16   6      328.33      298.95     34.93 o   0.56000
   7  16   6       25.06       14.62     29.25 o   0.56587
   8  16   6      515.26      532.10     37.37 o   0.57257
   9  16   6        1.24        0.00     26.81 o   0.58007
  10  16   6      603.33      658.01     60.11 o   0.58834
   1  17   6      549.91      603.58     48.74 o   0.57602
   2  17   6      630.81      767.68     51.18 o   0.57734
   3  17   6     2613.85     2288.42    104.79 o   0.57954
   4  17   6     2467.42     2406.22    125.10 o   0.58260
   5  17   6     5447.89     4909.10    208.78 o   0.58652
   6  17   6     1927.67     1878.99    133.23 o   0.59127
   1   1   7     1550.81     1363.14     38.99 o   0.15303
   2   1   7      640.46      364.75     26.00 o   0.15793
   3   1   7      114.01      297.32     28.43 o   0.16579
   4   1   7    53380.32    52180.44    778.24 o   0.17619
   5   1   7     2961.34     2422.46     79.61 o   0.18874
   6   1   7    27299.71    27252.30    421.62 o   0.20301
   7   1   7     5011.45     3366.43    109.67 o   0.21869
   8   1   7    62407.47    61325.19   1045.51 o   0.23548
   9   1   7    33425.36    31248.31    584.90 o   0.25317
  10   1   7     3589.75     3691.37    220.15 o   0.27159
  11   1   7    12612.50    12584.30    372.87 o   0.29058
  12   1   7      527.27      620.64    114.54 o   0.31005
  13   1   7     3418.00     3532.96    171.41 o   0.32992
  14   1   7     2369.88     2372.91    116.17 o   0.35011
  15   1   7      541.00      656.39     60.93 o   0.37057
  16   1   7     6994.59     6680.86    179.53 o   0.39126
  17   1   7     6598.44     5778.33    101.55 o   0.41215
  18   1   7     7186.60     7032.62    127.54 o   0.43320
  19   1   7     8206.30     7985.52    142.16 o   0.45440
  20   1   7     5666.35     5567.12    107.23 o   0.47572
  21   1   7    11139.91    10550.96    189.28 o   0.49715
  22   1   7     1997.36     2061.77     66.61 o   0.51867
  23   1   7     2357.38     2096.71     60.93 o   0.54028
  24   1   7      163.37      184.41     28.43 o   0.56196
  25   1   7       42.45       27.62     30.87 o   0.58371
   0   2   7    21866.88    24184.01    643.39 o   0.16181
   1   2   7    49582.09    48729.52    797.74 o   0.16337
   2   2   7     9539.55     8554.98    156.79 o   0.16797
   3   2   7     7432.48     7967.65    138.91 o   0.17538
   4   2   7    20173.94    20759.09    333.07 o   0.18525
   5   2   7    24761.41    22516.23    352.57 o   0.19721
   6   2   7     2243.97     2271.36     54.43 o   0.21092
   7   2   7      960.82     1296.53     41.43 o   0.22605
   8   2   7     4537.38     4614.22     91.80 o   0.24233
   9   2   7       56.36       30.06     25.18 o   0.25956
  10   2   7    16154.37    15661.52    363.94 o   0.27754
  11   2   7     2584.69     2505.32    103.98 o   0.29616
  12   2   7     2157.24     2104.02    133.23 o   0.31529
  13   2   7    12991.65    13134.27    394.00 o   0.33484
  14   2   7     2147.34     2118.64     99.92 o   0.35475
  15   2   7      106.59      136.48     43.06 o   0.37496
  16   2   7      265.84      222.59     43.87 o   0.39542
  17   2   7     1256.89     1245.35     39.81 o   0.41610
  18   2   7      374.95      493.92     32.49 o   0.43696
  19   2   7       70.58      103.98     27.62 o   0.45798
  20   2   7       66.63       75.55     29.25 o   0.47915
  21   2   7       40.83        2.44     29.25 o   0.50043
  22   2   7      422.74      418.37     34.93 o   0.52182
  23   2   7     1063.12      880.60     40.62 o   0.54330
  24   2   7      804.47      717.32     34.93 o   0.56487
  25   2   7     1402.51     1331.46     55.24 o   0.58651
   1   3   7       85.02       73.11     30.87 o   0.17929
   2   3   7       96.55      118.60     26.00 o   0.18349
   3   3   7    11790.41    11159.41    194.97 o   0.19029
   4   3   7    20014.83    19374.02    319.26 o   0.19943
   5   3   7     1558.12     2061.77     64.18 o   0.21059
   6   3   7    15268.15    16202.56    272.95 o   0.22348
   7   3   7     3814.24     3388.36     82.05 o   0.23781
   8   3   7     7532.98     7075.67    141.35 o   0.25334
   9   3   7     9578.48     9550.13    284.33 o   0.26986
  10   3   7    12653.09    12695.59    364.75 o   0.28720
  11   3   7    20521.60    21324.50    670.20 o   0.30523
  12   3   7     6617.72     6353.48    207.15 o   0.32382
  13   3   7        8.05       53.62     45.49 o   0.34289
  14   3   7      557.68      709.19     64.99 o   0.36236
  15   3   7     1130.56     1134.87     69.05 o   0.38216
  16   3   7     3017.87     2857.89     72.30 o   0.40226
  17   3   7     4680.26     4600.41    100.73 o   0.42260
  18   3   7     3824.79     3743.36     96.67 o   0.44316
  19   3   7     8193.08     8253.60    161.66 o   0.46390
  20   3   7     5011.42     5022.02    108.86 o   0.48480
  21   3   7     2034.94     1875.74     59.30 o   0.50585
  22   3   7      302.93      341.19     45.49 o   0.52702
  23   3   7     1667.96     1818.88     61.74 o   0.54830
  24   3   7       97.63       49.55     28.43 o   0.56968
  25   3   7        3.01        0.00     29.25 o   0.59114
   0   4   7   117238.52   112783.45   2690.54 o   0.19817
   1   4   7    37394.54    35359.67    601.96 o   0.19945
   2   4   7    11540.99    14038.42    277.02 o   0.20324
   3   4   7    16530.70    17396.73    302.20 o   0.20940
   4   4   7    24523.91    25007.75    426.49 o   0.21773
   5   4   7     2407.28     2987.87     77.99 o   0.22800
   6   4   7     5669.87     6087.84    129.98 o   0.23995
   7   4   7    13528.73    12869.44    246.15 o   0.25335
   8   4   7       34.07       55.24     36.56 o   0.26798
   9   4   7     4852.05     5140.63    168.97 o   0.28365
  10   4   7    13232.51    13044.09    378.56 o   0.30020
  11   4   7     4632.23     4312.83    151.91 o   0.31749
  12   4   7    14174.75    14397.49    401.31 o   0.33540
  13   4   7    17111.07    16726.53    558.90 o   0.35385
  14   4   7     5888.54     5670.29    174.66 o   0.37274
  15   4   7     2877.95     3102.41    119.42 o   0.39203
  16   4   7     1650.67     1684.84     51.99 o   0.41164
  17   4   7     1461.82     1360.71     50.37 o   0.43154
  18   4   7     1429.64     1250.22     52.80 o   0.45169
  19   4   7        1.10       18.68     29.25 o   0.47206
  20   4   7        3.94        4.87     30.87 o   0.49262
  21   4   7      277.81      254.27     34.93 o   0.51334
  22   4   7       12.23       21.12     29.25 o   0.53422
  23   4   7     2294.93     2251.87     67.43 o   0.55522
  24   4   7     1251.02      976.46     44.68 o   0.57634
   1   5   7     2676.39     2624.74     67.43 o   0.22271
   2   5   7     1730.36     1294.90     47.93 o   0.22611
   3   5   7     4458.90     4874.17    109.67 o   0.23166
   4   5   7      203.88      242.08     34.93 o   0.23922
   5   5   7      375.03      419.18     39.81 o   0.24860
   6   5   7       80.39       64.18     30.87 o   0.25961
   7   5   7     1225.73     1302.22     60.11 o   0.27204
   8   5   7      247.04      202.28     44.68 o   0.28572
   9   5   7      533.27      784.74     72.30 o   0.30046
  10   5   7      200.50      226.65     47.93 o   0.31613
  11   5   7    20967.94    19986.54    585.71 o   0.33259
  12   5   7        2.16       43.87     43.06 o   0.34973
  13   5   7       85.87      109.67     38.99 o   0.36746
  14   5   7      175.10      177.09     49.55 o   0.38569
  15   5   7     1309.62     1186.05     47.93 o   0.40435
  16   5   7      464.50      369.62     35.74 o   0.42340
  17   5   7     1469.47     1437.07     56.05 o   0.44277
  18   5   7      211.88      140.54     32.49 o   0.46243
  19   5   7     3274.13     3363.18     89.36 o   0.48235
  20   5   7        2.86        9.75     30.87 o   0.50248
  21   5   7     1278.83     1317.65     58.49 o   0.52282
  22   5   7      404.51      491.48     48.74 o   0.54333
  23   5   7      456.26      507.73     34.93 o   0.56399
  24   5   7       69.55       99.92     26.81 o   0.58480
   0   6   7    10560.26    10736.17    352.57 o   0.24716
   1   6   7    39761.86    39244.39    783.12 o   0.24819
   2   6   7    25325.49    28149.96    535.35 o   0.25124
   3   6   7    24154.54    23617.79    458.98 o   0.25625
   4   6   7    19933.88    19250.54    437.05 o   0.26311
   5   6   7        6.65        0.00     47.12 o   0.27166
   6   6   7      778.63      869.23     68.24 o   0.28177
   7   6   7     4591.94     4509.42    156.79 o   0.29327
   8   6   7     3763.02     3779.92    139.73 o   0.30600
   9   6   7    13936.45    13810.96    380.19 o   0.31981
  10   6   7    14191.34    13351.98    369.62 o   0.33457
  11   6   7    18640.05    18490.17    500.41 o   0.35017
  12   6   7     2397.69     2633.68    130.79 o   0.36649
  13   6   7     9327.17     9039.15    241.27 o   0.38344
  14   6   7    13980.83    13927.94    288.39 o   0.40094
  15   6   7     7554.60     7474.54    155.16 o   0.41893
  16   6   7     6610.55     6721.48    147.85 o   0.43734
  17   6   7      270.06      308.70     36.56 o   0.45612
  18   6   7     1941.72     1914.74     64.18 o   0.47523
  19   6   7      217.01      233.96     34.12 o   0.49463
  20   6   7       38.99       43.87     32.49 o   0.51429
  21   6   7      261.56      239.65     32.49 o   0.53417
  22   6   7      598.15      569.47     37.37 o   0.55426
  23   6   7      653.21      614.96     34.93 o   0.57453
   1   7   7     1345.19     1670.22     82.86 o   0.27528
   2   7   7     3200.07     3362.37    130.79 o   0.27804
   3   7   7      303.55      638.52     62.55 o   0.28257
   4   7   7      105.82      156.79     61.74 o   0.28880
   5   7   7    10900.22    11171.60    335.51 o   0.29662
   6   7   7       76.82      100.73     56.87 o   0.30590
   7   7   7     9867.61     9191.06    411.06 o   0.31652
   8   7   7     4681.90     4789.69    153.54 o   0.32835
   9   7   7      144.58      218.53     43.06 o   0.34126
  10   7   7     6861.29     6264.12    185.22 o   0.35513
  11   7   7     1764.74     1732.77     85.30 o   0.36986
  12   7   7     8458.45     8233.29    234.77 o   0.38535
  13   7   7       41.06       38.99     32.49 o   0.40151
  14   7   7      609.42      692.94     38.99 o   0.41825
  15   7   7      477.78      511.79     47.12 o   0.43553
  16   7   7     1058.14     1279.47     49.55 o   0.45326
  17   7   7      768.74      669.39     41.43 o   0.47141
  18   7   7     3131.56     3155.21     84.49 o   0.48992
  19   7   7      533.13      540.22     38.99 o   0.50876
  20   7   7     1420.91     1437.07     52.80 o   0.52789
  21   7   7       10.18        0.00     30.06 o   0.54728
  22   7   7     1212.28     1179.55     46.30 o   0.56691
  23   7   7       55.53       77.99     28.43 o   0.58674
   0   8   7     5299.18     5936.74    264.02 o   0.30271
   1   8   7    15682.40    17714.36    482.54 o   0.30355
   2   8   7     9612.31    10740.24    466.30 o   0.30605
   3   8   7     4974.36     4703.58    187.66 o   0.31018
   4   8   7      405.95      535.35     77.99 o   0.31586
   5   8   7     1288.36     1509.37     88.55 o   0.32303
   6   8   7     2682.15     2873.32    119.42 o   0.33157
   7   8   7      892.69      885.47     69.86 o   0.34139
   8   8   7     1363.55     1441.94     89.36 o   0.35239
   9   8   7     5679.57     5528.12    160.85 o   0.36445
  10   8   7      504.62      600.34     58.49 o   0.37747
  11   8   7     1630.80     1701.09     85.30 o   0.39136
  12   8   7     4352.85     4568.72    131.60 o   0.40603
  13   8   7     1110.57     1081.25     43.06 o   0.42139
  14   8   7    12582.84    12261.79    232.34 o   0.43738
  15   8   7     2222.78     2073.15     60.93 o   0.45392
  16   8   7     6162.55     6207.26    129.98 o   0.47097
  17   8   7      539.69      490.67     36.56 o   0.48846
  18   8   7      300.36      411.06     37.37 o   0.50635
  19   8   7       96.68       87.74     30.87 o   0.52460
  20   8   7        5.79        0.00     25.18 o   0.54317
  21   8   7      182.42       97.48     27.62 o   0.56203
  22   8   7      937.02      866.79     39.81 o   0.58116
   1   9   7      435.02      502.85     48.74 o   0.33270
   2   9   7     3098.29     3231.58    112.92 o   0.33498
   3   9   7     1933.63     2247.81     99.11 o   0.33875
   4   9   7       75.49      113.73     60.11 o   0.34397
   5   9   7    25740.68    25547.15    743.31 o   0.35056
   6   9   7     6663.41     6847.40    216.90 o   0.35845
   7   9   7    17850.06    17167.64    443.55 o   0.36755
   8   9   7    10818.03    10311.31    280.26 o   0.37779
   9   9   7     1095.45     1007.33     68.24 o   0.38906
  10   9   7    15316.78    14797.98    285.14 o   0.40128
  11   9   7     2986.33     2963.50     78.80 o   0.41438
  12   9   7      727.21      687.26     39.81 o   0.42826
  13   9   7      196.12      234.77     37.37 o   0.44285
  14   9   7       15.02        0.00     31.68 o   0.45809
  15   9   7     1863.57     1947.23     62.55 o   0.47391
  16   9   7     1804.96     1828.63     60.11 o   0.49026
  17   9   7     3258.97     3187.71     78.80 o   0.50708
  18   9   7     7624.23     7589.08    152.72 o   0.52434
  19   9   7     2519.57     2454.15     89.36 o   0.54198
  20   9   7     2684.59     2502.07     66.61 o   0.55998
  21   9   7      195.46      104.79     25.18 o   0.57830
   0  10   7      387.93      434.61    171.41 o   0.36181
   1  10   7     1249.78     1412.70     78.80 o   0.36251
   2  10   7     3022.11     3277.07    129.98 o   0.36461
   3  10   7      697.51      771.74     69.86 o   0.36808
   4  10   7      578.82      593.84     64.18 o   0.37288
   5  10   7      147.65       94.23     53.62 o   0.37897
   6  10   7      993.73      833.48     70.68 o   0.38628
   7  10   7      652.36      725.44     69.05 o   0.39474
   8  10   7       16.24       25.18     29.25 o   0.40429
   9  10   7      523.96      445.99     35.74 o   0.41484
  10  10   7        2.19      110.48     30.87 o   0.42633
  11  10   7      169.47      112.92     33.31 o   0.43867
  12  10   7     5224.26     5116.25    147.85 o   0.45181
  13  10   7        5.38       38.99     32.49 o   0.46566
  14  10   7      247.34      261.58     34.93 o   0.48018
  15  10   7      109.59      101.55     34.12 o   0.49530
  16  10   7      556.90      496.35     38.18 o   0.51096
  17  10   7        7.16        0.00     29.25 o   0.52713
  18  10   7      399.03      493.10     37.37 o   0.54375
  19  10   7      455.08      496.35     37.37 o   0.56078
  20  10   7       17.60        3.25     23.56 o   0.57819
   1  11   7       45.80       83.67     56.87 o   0.39284
   2  11   7     6249.43     6033.41    209.59 o   0.39478
   3  11   7     2646.32     2664.55    103.98 o   0.39798
   4  11   7     9997.51     9858.82    233.96 o   0.40243
   5  11   7    14525.12    14053.05    263.21 o   0.40808
   6  11   7     1548.01     1578.42    112.92 o   0.41487
   7  11   7    10826.08    10102.53    183.59 o   0.42276
   8  11   7     2503.35     2212.06    114.54 o   0.43169
   9  11   7     3834.28     3813.23     99.11 o   0.44159
  10  11   7    10370.78    10153.71    207.96 o   0.45240
  11  11   7      800.31      870.04     47.93 o   0.46405
  12  11   7     2729.23     2758.78     86.11 o   0.47648
  13  11   7      667.27      613.33     45.49 o   0.48964
  14  11   7        0.60        0.00     29.25 o   0.50347
  15  11   7     2299.36     2337.98    107.23 o   0.51791
  16  11   7     3766.27     4017.13    107.23 o   0.53291
  17  11   7     2010.31     2034.97     83.67 o   0.54842
  18  11   7     3840.43     3891.21    115.36 o   0.56442
  19  11   7      560.76      588.15     63.36 o   0.58085
   0  12   7      593.69      713.25     61.74 o   0.42297
   1  12   7     1075.38     1032.51     62.55 o   0.42357
   2  12   7      108.64       82.86     34.93 o   0.42537
   3  12   7       10.00       24.37     30.87 o   0.42835
   4  12   7     3558.48     3644.26    103.98 o   0.43248
   5  12   7     1557.78     1610.91     59.30 o   0.43774
   6  12   7        6.28       38.18     30.87 o   0.44408
   7  12   7      112.41      183.59     34.93 o   0.45146
   8  12   7      982.72      942.34     47.12 o   0.45983
   9  12   7      398.87      355.81     37.37 o   0.46914
  10  12   7      872.70     1069.07     67.43 o   0.47933
  11  12   7      172.90      193.34     33.31 o   0.49034
  12  12   7       54.23       33.31     32.49 o   0.50212
  13  12   7      160.01      183.59     34.12 o   0.51463
  14  12   7      513.65      666.95     63.36 o   0.52780
  15  12   7     1073.44     1328.21     94.23 o   0.54159
  16  12   7        2.26        0.00     29.25 o   0.55595
  17  12   7      322.90      363.94     42.24 o   0.57084
  18  12   7      418.58      487.42     37.37 o   0.58622
   1  13   7        3.62        0.00     33.31 o   0.45462
   2  13   7      458.73      594.65     41.43 o   0.45630
   3  13   7     8838.07     9130.13    205.53 o   0.45908
   4  13   7     2192.68     2382.66    105.61 o   0.46294
   5  13   7     9290.34     9409.59    196.59 o   0.46785
   6  13   7     3525.44     3911.52    177.91 o   0.47379
   7  13   7     7253.48     6863.64    162.47 o   0.48072
   8  13   7     2723.01     2638.55    107.23 o   0.48859
   9  13   7     2544.48     2420.84     72.30 o   0.49736
  10  13   7     2623.12     2711.66     76.36 o   0.50698
  11  13   7       62.50       42.24     27.62 o   0.51740
  12  13   7      621.91      537.78     38.18 o   0.52858
  13  13   7      412.28      407.81     33.31 o   0.54047
  14  13   7        0.32       11.37     30.06 o   0.55303
  15  13   7      940.23      978.08     47.12 o   0.56620
  16  13   7     1259.34     1143.81     47.93 o   0.57996
  17  13   7      310.54      380.19     65.80 o   0.59425
   0  14   7    11389.37    11455.93    335.51 o   0.48542
   1  14   7     1592.26     1527.24     60.93 o   0.48594
   2  14   7     5842.17     5436.33    164.91 o   0.48751
   3  14   7      491.05      530.47     41.43 o   0.49011
   4  14   7      229.36      259.96     34.12 o   0.49373
   5  14   7      548.96      501.23     41.43 o   0.49834
   6  14   7      489.60      573.53     41.43 o   0.50392
   7  14   7     1035.45     1034.95     59.30 o   0.51044
   8  14   7      377.06      405.37     36.56 o   0.51785
   9  14   7      447.59      417.55     34.93 o   0.52613
  10  14   7      385.38      423.24     34.12 o   0.53524
  11  14   7     1760.88     1900.11     66.61 o   0.54512
  12  14   7     3094.83     3227.51     96.67 o   0.55575
  13  14   7     5185.44     5125.19    189.28 o   0.56707
  14  14   7     1268.24     1199.86     47.93 o   0.57905
  15  14   7     2430.36     2430.59     92.61 o   0.59164
   1  15   7        3.74       70.68     30.06 o   0.51747
   2  15   7      570.76      637.70     38.99 o   0.51894
   3  15   7      199.25      301.39     43.06 o   0.52138
   4  15   7      810.13      977.27     61.74 o   0.52479
   5  15   7     2156.82     2004.91    117.79 o   0.52913
   6  15   7      654.36      586.53     66.61 o   0.53439
   7  15   7     2045.40     1940.73     91.80 o   0.54054
   8  15   7      542.83      637.70     65.80 o   0.54755
   9  15   7      388.60      442.74     34.12 o   0.55539
  10  15   7      539.08      402.93     31.68 o   0.56402
  11  15   7      298.41      342.00     31.68 o   0.57340
  12  15   7      302.65      294.89     33.31 o   0.58351
  13  15   7      862.97      677.51     69.86 o   0.59431
   0  16   7     8722.12     8505.43    291.64 o   0.54871
   1  16   7     2584.03     3012.24     90.98 o   0.54917
   2  16   7     7716.65     7879.91    196.59 o   0.55056
   3  16   7      879.60      872.48     49.55 o   0.55286
   4  16   7     1062.52     1004.08     56.05 o   0.55607
   5  16   7      615.58      528.04     38.99 o   0.56017
   6  16   7      242.97      254.27     33.31 o   0.56514
   7  16   7       22.42        0.00     26.81 o   0.57096
   8  16   7     1316.76     1624.72    129.17 o   0.57760
   9  16   7      128.46       80.42     29.25 o   0.58504
  10  16   7     2805.83     3140.59    153.54 o   0.59324
   1  17   7       63.72       64.99     33.31 o   0.58102
   2  17   7      301.17      420.80     46.30 o   0.58233
   3  17   7       59.37       49.55     27.62 o   0.58451
   4  17   7      116.09      208.78     54.43 o   0.58755
   5  17   7      138.92      247.77     84.49 o   0.59143
   0   0   8    41454.30    42775.73   1389.14 o   0.16881
   1   0   8     1178.79      896.04     51.99 o   0.17031
   2   0   8     6066.91     7060.24    180.34 o   0.17473
   3   0   8    12905.15    12490.06    275.39 o   0.18186
   4   0   8    92208.31    90846.41   1842.44 o   0.19140
   5   0   8       68.83      138.10     32.49 o   0.20300
   6   0   8     1806.35     2197.44    132.41 o   0.21634
   7   0   8    50116.57    53467.22   1247.79 o   0.23111
   8   0   8    35076.36    35444.97    940.72 o   0.24706
   9   0   8     3825.66     3368.05    138.10 o   0.26398
  10   0   8    87225.30    82752.06   2926.94 o   0.28169
  11   0   8     3266.57     3941.58    462.23 o   0.30004
  12   0   8    22340.35    21153.90    942.34 o   0.31894
  13   0   8    21889.42    21304.19   1255.91 o   0.33828
  14   0   8    17365.62    16237.49    682.38 o   0.35800
  15   0   8    14346.02    13343.86    475.23 o   0.37803
  16   0   8     3930.60     3637.76    190.09 o   0.39834
  17   0   8     2678.82     2535.38     86.92 o   0.41887
  18   0   8       81.09       47.93     34.93 o   0.43960
  19   0   8      143.03       94.23     41.43 o   0.46051
  20   0   8     2455.13     2705.98    100.73 o   0.48156
  21   0   8       26.76        0.00     43.87 o   0.50274
  22   0   8     4324.07     4216.97    144.60 o   0.52403
  23   0   8     3419.56     3450.91    138.91 o   0.54543
  24   0   8      219.43      135.66     60.93 o   0.56692
  25   0   8     2654.96     2686.48    405.37 o   0.58848
   1   1   8      556.77      442.74     30.87 o   0.17348
   2   1   8    33337.23    33284.09    549.16 o   0.17782
   3   1   8     6268.88     5581.74    103.17 o   0.18483
   4   1   8      383.43      294.07     24.37 o   0.19423
   5   1   8      393.59      365.56     26.00 o   0.20567
   6   1   8      101.39       68.24     23.56 o   0.21885
   7   1   8      362.10      245.33     26.81 o   0.23346
   8   1   8     1519.47     1324.96     75.55 o   0.24926
   9   1   8      314.68      281.08     36.56 o   0.26604
  10   1   8    21348.27    20799.71    567.84 o   0.28361
  11   1   8       36.84      145.41     42.24 o   0.30185
  12   1   8      556.15      519.10     49.55 o   0.32064
  13   1   8      971.02     1020.33     67.43 o   0.33989
  14   1   8      113.05      196.59     47.93 o   0.35952
  15   1   8      634.63      701.07     61.74 o   0.37947
  16   1   8     1501.71     1430.57     62.55 o   0.39970
  17   1   8     2483.08     2284.36     60.11 o   0.42017
  18   1   8     2860.81     2553.25     64.99 o   0.44084
  19   1   8       96.93       77.99     26.81 o   0.46169
  20   1   8     3694.70     3484.22     86.11 o   0.48269
  21   1   8       55.04       56.87     30.06 o   0.50382
  22   1   8      293.38      242.90     32.49 o   0.52507
  23   1   8      404.64      383.43     36.56 o   0.54643
  24   1   8      530.95      698.63     56.05 o   0.56788
  25   1   8        2.30        0.00     64.18 o   0.58941
   0   2   8      504.64      294.07     51.99 o   0.18127
   1   2   8     1515.36     1793.69     74.74 o   0.18267
   2   2   8    90349.16    81725.23   1412.70 o   0.18680
   3   2   8     3191.95     3093.47    108.86 o   0.19349
   4   2   8     8158.89     9678.48    171.41 o   0.20247
   5   2   8      927.95     1106.44     57.68 o   0.21348
   6   2   8    23711.06    22044.25    376.12 o   0.22620
   7   2   8     8042.50     8418.51    172.22 o   0.24037
   8   2   8     6603.05     6303.93    142.98 o   0.25574
   9   2   8     3713.34     3756.36    107.23 o   0.27212
  10   2   8    20733.35    21029.61    608.46 o   0.28933
  11   2   8     2546.64     2818.90    113.73 o   0.30723
  12   2   8    11736.70    10303.19    279.45 o   0.32571
  13   2   8     4378.21     4714.95    225.02 o   0.34467
  14   2   8    14403.23    14248.01    427.30 o   0.36404
  15   2   8    15518.57    15218.79    396.43 o   0.38376
  16   2   8     1611.49     1446.82     48.74 o   0.40378
  17   2   8     3676.07     3588.20     82.05 o   0.42405
  18   2   8       92.71      109.67     30.06 o   0.44454
  19   2   8     1462.14     1493.93     54.43 o   0.46522
  20   2   8      889.52     1044.70     47.93 o   0.48607
  21   2   8      108.48       51.99     32.49 o   0.50706
  22   2   8      109.53       73.11     33.31 o   0.52818
  23   2   8     2127.42     2040.65     64.18 o   0.54941
  24   2   8      998.23      926.90     47.12 o   0.57075
  25   2   8     4335.40     4369.69    210.40 o   0.59218
   1   3   8    15054.24    15585.16    330.63 o   0.19704
   2   3   8    19153.23    19744.46    351.75 o   0.20087
   3   3   8     7126.90     7272.26    135.66 o   0.20710
   4   3   8      141.22      135.66     30.06 o   0.21552
   5   3   8    21728.22    19682.71    326.57 o   0.22589
   6   3   8    16211.10    15340.64    275.39 o   0.23795
   7   3   8      583.35      590.59     56.05 o   0.25146
   8   3   8    45705.07    42711.55   1182.80 o   0.26619
   9   3   8     8457.72     8576.10    418.37 o   0.28196
  10   3   8     9426.38     9368.97    363.13 o   0.29860
  11   3   8      680.31      588.96     82.86 o   0.31598
  12   3   8     1522.99     1362.33     82.05 o   0.33397
  13   3   8       22.06        8.12     50.37 o   0.35249
  14   3   8     3122.63     2942.37    116.98 o   0.37146
  15   3   8      640.52      737.62     59.30 o   0.39080
  16   3   8      920.33      792.05     37.37 o   0.41048
  17   3   8      401.35      304.64     31.68 o   0.43043
  18   3   8    10651.43    10031.86    196.59 o   0.45063
  19   3   8      944.97     1028.45     46.30 o   0.47104
  20   3   8     6315.37     6271.43    138.10 o   0.49164
  21   3   8      623.12      722.19     51.18 o   0.51241
  22   3   8     6175.90     6162.58    134.04 o   0.53332
  23   3   8     1263.43     1189.30     49.55 o   0.55436
  24   3   8      984.23     1075.57     46.30 o   0.57551
   0   4   8    71381.80    67169.33   1839.19 o   0.21436
   1   4   8     3912.44     5125.19    154.35 o   0.21554
   2   4   8     1727.81     2673.48     86.11 o   0.21905
   3   4   8      264.73      379.37     42.24 o   0.22478
   4   4   8    12502.41    11421.00    207.96 o   0.23257
   5   4   8     1257.79     1199.05     53.62 o   0.24220
   6   4   8      350.58      266.45     33.31 o   0.25349
   7   4   8      429.32      505.29     42.24 o   0.26621
   8   4   8       98.54       64.18     38.18 o   0.28017
   9   4   8      431.14      301.39     47.12 o   0.29519
  10   4   8     8062.97     8093.56    249.40 o   0.31113
  11   4   8     3034.14     3082.10    172.22 o   0.32784
  12   4   8     4269.97     4125.17    232.34 o   0.34522
  13   4   8     2061.32     2198.25    109.67 o   0.36316
  14   4   8       88.56       69.86     43.06 o   0.38160
  15   4   8     4293.17     4048.00    115.36 o   0.40045
  16   4   8      950.60     1080.44     45.49 o   0.41967
  17   4   8     2599.82     2736.03     75.55 o   0.43921
  18   4   8       44.95       51.18     29.25 o   0.45903
  19   4   8        2.75        0.00     28.43 o   0.47908
  20   4   8      468.81      374.50     36.56 o   0.49935
  21   4   8       50.77        0.00     30.06 o   0.51981
  22   4   8      267.61      307.89     32.49 o   0.54043
  23   4   8      372.84      333.88     32.49 o   0.56120
  24   4   8      163.23      116.17     29.25 o   0.58211
   1   5   8      162.43      134.04     31.68 o   0.23723
   2   5   8    53211.58    52392.46    904.16 o   0.24042
   3   5   8     9352.84     9727.22    225.84 o   0.24565
   4   5   8    20892.30    20227.81    372.06 o   0.25279
   5   5   8    25666.35    24582.07    508.54 o   0.26169
   6   5   8    57818.20    53688.99   1178.74 o   0.27217
   7   5   8    11865.96    14027.86    481.73 o   0.28405
   8   5   8    12580.83    12553.43    370.44 o   0.29717
   9   5   8     9309.44     9098.45    277.02 o   0.31138
  10   5   8    16749.86    15494.99    398.87 o   0.32652
  11   5   8      763.30      563.78    114.54 o   0.34249
  12   5   8      425.23      494.73     56.05 o   0.35916
  13   5   8       91.08       98.30     42.24 o   0.37644
  14   5   8     1334.94     1270.53     85.30 o   0.39425
  15   5   8     1672.20     1685.65     53.62 o   0.41253
  16   5   8     8677.32     8271.47    160.85 o   0.43121
  17   5   8      198.95      285.95     33.31 o   0.45025
  18   5   8     3995.07     3992.76     96.67 o   0.46960
  19   5   8     1890.84     1966.73     61.74 o   0.48922
  20   5   8     6966.18     7085.42    147.04 o   0.50909
  21   5   8     1326.12     1524.80     87.74 o   0.52917
  22   5   8     3326.14     3350.18     85.30 o   0.54944
  23   5   8      832.75      826.98     38.18 o   0.56988
  24   5   8     1147.06      965.09     45.49 o   0.59048
   0   6   8    28873.54    30396.14    831.05 o   0.26032
   1   6   8    10464.69     9917.31    328.19 o   0.26130
   2   6   8     1628.10     1467.94    112.92 o   0.26420
   3   6   8      307.58      374.50     50.37 o   0.26897
   4   6   8    30831.90    28087.41    686.45 o   0.27551
   5   6   8    10709.73    10262.57    365.56 o   0.28369
   6   6   8    16846.14    17931.26    513.41 o   0.29338
   7   6   8      198.26      138.10     55.24 o   0.30444
   8   6   8      818.87      813.17     77.17 o   0.31672
   9   6   8     6611.85     6991.19    216.09 o   0.33009
  10   6   8     6064.23     5485.07    225.84 o   0.34441
  11   6   8      225.55      275.39     50.37 o   0.35958
  12   6   8      432.73      485.79     47.93 o   0.37549
  13   6   8      148.02      190.91     43.06 o   0.39205
  14   6   8      174.21      281.08     30.87 o   0.40919
  15   6   8        4.02       21.93     29.25 o   0.42683
  16   6   8      180.51      161.66     33.31 o   0.44491
  17   6   8     1324.29     1502.87     56.87 o   0.46338
  18   6   8        8.19        0.00     29.25 o   0.48221
  19   6   8      706.10      876.54     43.87 o   0.50133
  20   6   8      827.82      781.49     42.24 o   0.52074
  21   6   8       15.21       21.12     34.93 o   0.54039
  22   6   8      164.22      140.54     30.06 o   0.56025
  23   6   8      241.06      288.39     41.43 o   0.58031
   1   7   8     1193.01     1445.19     81.24 o   0.28715
   2   7   8      163.98      168.16     57.68 o   0.28980
   3   7   8    34965.63    35932.39    978.90 o   0.29415
   4   7   8    53169.32    54222.72   1606.85 o   0.30014
   5   7   8    26176.89    29121.55    891.16 o   0.30767
   6   7   8    10835.35    11435.62    347.69 o   0.31663
   7   7   8     2437.28     2293.30    173.85 o   0.32690
   8   7   8    30627.75    28435.10    720.56 o   0.33837
   9   7   8     2893.73     3012.24    144.60 o   0.35091
  10   7   8     1083.53     1174.68     80.42 o   0.36442
  11   7   8     1243.32     1061.76     83.67 o   0.37878
  12   7   8      303.10      246.96     45.49 o   0.39392
  13   7   8       11.33       13.00     32.49 o   0.40974
  14   7   8     6612.07     6511.08    120.23 o   0.42616
  15   7   8       16.24        9.75     27.62 o   0.44313
  16   7   8     4854.05     4750.69    103.98 o   0.46057
  17   7   8      304.57      414.30     36.56 o   0.47844
  18   7   8     5633.61     5466.38    125.92 o   0.49669
  19   7   8     1235.13     1259.97     64.99 o   0.51528
  20   7   8     3420.55     3459.04     90.17 o   0.53418
  21   7   8      954.90      995.14     49.55 o   0.55335
  22   7   8     2049.79     2087.77     61.74 o   0.57277
  23   7   8       27.80        0.00     24.37 o   0.59241
   0   8   8     3225.59     2844.89    206.34 o   0.31355
   1   8   8     2732.01     3174.71    121.04 o   0.31436
   2   8   8     7913.74     7175.59    222.59 o   0.31678
   3   8   8     6714.97     7422.55    225.84 o   0.32076
   4   8   8       35.84       38.99     51.18 o   0.32626
   5   8   8    11800.66    12346.28    362.31 o   0.33320
   6   8   8     2992.42     2821.33    139.73 o   0.34149
   7   8   8      646.03      736.81     68.24 o   0.35104
   8   8   8      546.85      497.17     69.86 o   0.36174
   9   8   8     2605.67     2851.39    104.79 o   0.37350
  10   8   8       65.58       59.30     47.12 o   0.38622
  11   8   8     6426.27     6587.44    173.85 o   0.39980
  12   8   8    13662.01    12326.78    219.34 o   0.41417
  13   8   8      390.15      324.94     34.93 o   0.42924
  14   8   8     7490.02     7862.04    168.16 o   0.44495
  15   8   8       33.67       92.61     28.43 o   0.46122
  16   8   8     6580.88     6449.34    134.04 o   0.47800
  17   8   8      167.82      125.92     34.12 o   0.49525
  18   8   8     1490.12     1535.36     56.87 o   0.51290
  19   8   8      339.99      325.76     34.12 o   0.53092
  20   8   8      544.31      635.27     37.37 o   0.54928
  21   8   8      131.38      137.29     27.62 o   0.56794
  22   8   8      605.27      537.78     34.12 o   0.58688
   1   9   8      826.75      889.54     60.11 o   0.34259
   2   9   8     3362.92     2721.41    102.36 o   0.34481
   3   9   8     9817.93     9918.13    274.58 o   0.34847
   4   9   8     8450.43     8112.24    239.65 o   0.35354
   5   9   8      186.58      184.41     62.55 o   0.35996
   6   9   8     2679.36     2639.36    147.04 o   0.36765
   7   9   8     9252.16     9102.51    253.46 o   0.37653
   8   9   8      135.56       28.43     46.30 o   0.38652
   9   9   8      447.08      485.79     76.36 o   0.39755
  10   9   8     2240.61     2279.49     72.30 o   0.40952
  11   9   8       67.29       60.93     30.87 o   0.42236
  12   9   8      296.21      210.40     41.43 o   0.43598
  13   9   8     1327.55     1235.60     52.80 o   0.45033
  14   9   8      923.27      874.10     44.68 o   0.46532
  15   9   8      439.34      501.23     40.62 o   0.48091
  16   9   8     1347.43     1309.53     51.18 o   0.49702
  17   9   8     1186.35     1277.03     48.74 o   0.51363
  18   9   8     1263.40     1353.39     47.93 o   0.53067
  19   9   8      325.46      337.13     31.68 o   0.54811
  20   9   8     1392.63     1385.89     50.37 o   0.56591
  21   9   8       43.54      122.67     26.00 o   0.58404
   0  10   8    18643.47    18504.79    724.63 o   0.37092
   1  10   8     6357.42     5970.86    189.28 o   0.37161
   2  10   8      205.32      165.72     56.05 o   0.37365
   3  10   8     4073.81     3874.97    142.98 o   0.37704
   4  10   8    12086.65    11432.37    318.45 o   0.38173
   5  10   8     1988.39     2104.02    105.61 o   0.38768
   6  10   8     3970.80     4055.31    164.10 o   0.39483
   7  10   8     1020.07     1054.45     47.12 o   0.40311
   8  10   8     1029.86      851.36     44.68 o   0.41247
   9  10   8     4277.20     4491.55    103.98 o   0.42281
  10  10   8     3305.77     3223.45     89.36 o   0.43409
  11  10   8     2125.11     2090.21     73.11 o   0.44622
  12  10   8    17929.85    17745.23    359.06 o   0.45914
  13  10   8     1952.45     1926.11     70.68 o   0.47278
  14  10   8    12330.32    12113.13    269.70 o   0.48708
  15  10   8      269.15      290.83     44.68 o   0.50199
  16  10   8     8810.20     9199.19    224.21 o   0.51746
  17  10   8      294.34      323.32     38.99 o   0.53342
  18  10   8      553.21      368.00     37.37 o   0.54985
  19  10   8       19.60        7.31     26.81 o   0.56670
  20  10   8       34.31        4.87     36.56 o   0.58394
   1  11   8      631.33      783.93     68.24 o   0.40125
   2  11   8     2036.73     2050.40     95.86 o   0.40315
   3  11   8      721.89      648.26     47.93 o   0.40629
   4  11   8     5135.15     4783.19    129.98 o   0.41064
   5  11   8       34.27       22.75     31.68 o   0.41618
   6  11   8      576.27      796.93     43.87 o   0.42285
   7  11   8      165.65      145.41     51.99 o   0.43059
   8  11   8      952.14      979.71     67.43 o   0.43936
   9  11   8      659.53      607.65     51.18 o   0.44909
  10  11   8      341.89      373.69     43.06 o   0.45972
  11  11   8       61.32       72.30     30.87 o   0.47119
  12  11   8     1726.19     1649.09     63.36 o   0.48344
  13  11   8      206.13      215.28     35.74 o   0.49642
  14  11   8       89.86      119.42     36.56 o   0.51006
  15  11   8        0.94        0.81     31.68 o   0.52431
  16  11   8      426.03      476.04     42.24 o   0.53914
  17  11   8      249.99      164.91     32.49 o   0.55448
  18  11   8      115.42      124.29     30.87 o   0.57030
  19  11   8       36.81       56.87     26.00 o   0.58657
   0  12   8     8623.42     8993.66    306.26 o   0.43079
   1  12   8     3231.60     2982.99    143.79 o   0.43138
   2  12   8    13028.02    11621.65    236.40 o   0.43315
   3  12   8      255.51      247.77     36.56 o   0.43607
   4  12   8      880.87      955.34     51.18 o   0.44013
   5  12   8      419.76      509.35     39.81 o   0.44530
   6  12   8     1944.81     1921.24     76.36 o   0.45154
   7  12   8       14.85       35.74     31.68 o   0.45880
   8  12   8       43.38        0.00     31.68 o   0.46704
   9  12   8     1064.51      965.09     47.12 o   0.47620
  10  12   8     2037.79     2403.78     77.99 o   0.48624
  11  12   8     3339.11     3294.94     91.80 o   0.49710
  12  12   8     3795.25     3822.16    112.11 o   0.50873
  13  12   8      451.03      487.42     55.24 o   0.52107
  14  12   8    10788.08    11282.89    251.02 o   0.53409
  15  12   8     1579.93     1805.88     66.61 o   0.54772
  16  12   8     6707.73     6937.57    171.41 o   0.56192
  17  12   8        4.37       36.56     27.62 o   0.57666
  18  12   8     1809.58     1789.63     91.80 o   0.59189
   1  13   8      725.96      793.68     47.93 o   0.46191
   2  13   8     1534.69     1627.16     61.74 o   0.46356
   3  13   8       66.77       15.43     33.31 o   0.46629
   4  13   8     5954.25     6372.98    251.83 o   0.47010
   5  13   8      213.22      290.01     35.74 o   0.47494
   6  13   8     4648.33     4765.31    198.22 o   0.48079
   7  13   8       29.11        0.00     30.06 o   0.48762
   8  13   8     5462.11     5795.39    142.16 o   0.49538
   9  13   8      667.34      578.40     39.81 o   0.50403
  10  13   8       18.02       29.25     28.43 o   0.51352
  11  13   8      225.94      181.16     30.87 o   0.52382
  12  13   8       13.20       19.50     28.43 o   0.53486
  13  13   8      443.53      553.22     47.93 o   0.54662
  14  13   8      688.49      742.50     43.06 o   0.55904
  15  13   8       12.97       24.37     29.25 o   0.57207
  16  13   8      231.88      172.22     31.68 o   0.58569
   0  14   8     2301.41     2242.12     97.48 o   0.49225
   1  14   8     1127.61     1153.55     90.98 o   0.49276
   2  14   8     1158.21     1220.17     56.87 o   0.49431
   3  14   8     1817.09     1932.61     68.24 o   0.49687
   4  14   8     3120.30     2859.51     91.80 o   0.50044
   5  14   8      135.63      111.29     34.12 o   0.50500
   6  14   8        1.90       38.99     31.68 o   0.51050
   7  14   8       55.20       35.74     30.87 o   0.51694
   8  14   8        7.64       68.24     30.06 o   0.52426
   9  14   8      133.17      192.53     30.87 o   0.53244
  10  14   8     2774.31     2895.26     78.80 o   0.54144
  11  14   8      530.04      517.47     34.12 o   0.55121
  12  14   8     2619.91     2583.31     84.49 o   0.56172
  13  14   8      708.51      727.88     40.62 o   0.57293
  14  14   8     3690.63     3413.54    102.36 o   0.58479
   1  15   8       65.15       36.56     34.93 o   0.52388
   2  15   8     4242.98     4397.31    117.79 o   0.52534
   3  15   8     2156.26     2134.89     69.05 o   0.52775
   4  15   8     4907.62     5082.95    144.60 o   0.53111
   5  15   8      789.40      820.49     49.55 o   0.53540
   6  15   8     8914.34     8481.87    217.71 o   0.54060
   7  15   8     1556.97     1716.52     60.11 o   0.54668
   8  15   8     2873.14     2597.12     77.99 o   0.55361
   9  15   8      375.92      369.62     32.49 o   0.56137
  10  15   8     3163.38     3295.75     87.74 o   0.56991
  11  15   8     1542.20     1298.15     48.74 o   0.57920
  12  15   8        1.79        0.00     25.18 o   0.58921
   0  16   8      431.73      435.43     52.80 o   0.55476
   1  16   8      747.10      860.29     66.61 o   0.55522
   2  16   8        8.45       71.49     30.06 o   0.55659
   3  16   8      289.84      339.57     40.62 o   0.55887
   4  16   8        9.31       36.56     30.06 o   0.56205
   5  16   8       14.83        0.00     26.00 o   0.56610
   6  16   8      378.39      281.08     30.87 o   0.57102
   7  16   8      630.29      506.10     34.12 o   0.57678
   8  16   8       10.87        8.12     27.62 o   0.58336
   9  16   8      814.96      757.12     51.99 o   0.59072
   1  17   8        6.63        0.00     36.56 o   0.58674
   2  17   8     2102.00     2333.10    102.36 o   0.58804
   3  17   8      158.30      138.91     39.81 o   0.59020
   4  17   8     5993.06     5824.63    318.45 o   0.59321
   1   1   9     8793.13     8096.81    144.60 o   0.19408
   2   1   9      724.58      559.72     33.31 o   0.19797
   3   1   9    68295.50    68503.23   1163.30 o   0.20429
   4   1   9    22001.37    24144.21    431.36 o   0.21282
   5   1   9    21233.85    20004.41    324.13 o   0.22331
   6   1   9    13223.94    15158.67    259.14 o   0.23551
   7   1   9    33870.75    30375.83    507.73 o   0.24915
   8   1   9      666.27      833.48     41.43 o   0.26401
   9   1   9    29194.21    27228.74    740.87 o   0.27990
  10   1   9        1.70        0.00     37.37 o   0.29666
  11   1   9     5943.72     6396.54    206.34 o   0.31414
  12   1   9        0.35        0.00     35.74 o   0.33224
  13   1   9     1276.80     1229.92     97.48 o   0.35085
  14   1   9     3975.54     4026.07    149.47 o   0.36990
  15   1   9     1482.03     1395.64     81.24 o   0.38932
  16   1   9      387.79      406.18     36.56 o   0.40906
  17   1   9     9035.22     8506.24    173.03 o   0.42908
  18   1   9      243.04      202.28     32.49 o   0.44934
  19   1   9     6285.00     6130.08    139.73 o   0.46981
  20   1   9       16.76       46.30     33.31 o   0.49047
  21   1   9    12119.69    11757.31    257.52 o   0.51128
  22   1   9      153.53      147.04     35.74 o   0.53223
  23   1   9     2306.89     2546.75     81.24 o   0.55331
  24   1   9       32.70        0.00     34.12 o   0.57450
   0   2   9    24119.62    23561.74    586.53 o   0.20107
   1   2   9    40893.69    42462.15    720.56 o   0.20233
   2   2   9      511.80      607.65     38.99 o   0.20607
   3   2   9     8232.29     9086.27    183.59 o   0.21215
   4   2   9      141.77      239.65     34.12 o   0.22038
   5   2   9    23827.00    22953.28    420.80 o   0.23053
   6   2   9      851.39      842.42     42.24 o   0.24235
   7   2   9     3235.71     3282.75     88.55 o   0.25563
   8   2   9    12492.87    11693.95    286.76 o   0.27014
   9   2   9     4339.32     5028.52    161.66 o   0.28569
  10   2   9     7438.14     7035.87    242.90 o   0.30212
  11   2   9     9765.80     9078.96    312.76 o   0.31931
  12   2   9     5131.15     5074.82    164.91 o   0.33713
  13   2   9    10700.84    10455.10    324.13 o   0.35548
  14   2   9     1994.87     1884.68    151.10 o   0.37429
  15   2   9     2521.11     2931.81    123.48 o   0.39350
  16   2   9      654.52      619.02     34.93 o   0.41304
  17   2   9      263.27      221.77     32.49 o   0.43288
  18   2   9      428.71      385.06     34.93 o   0.45297
  19   2   9       10.66       19.50     30.06 o   0.47328
  20   2   9        0.51        0.00     31.68 o   0.49379
  21   2   9       38.12       47.12     32.49 o   0.51447
  22   2   9      326.63      309.51     37.37 o   0.53530
  23   2   9      320.34      251.02     35.74 o   0.55626
  24   2   9      199.02      243.71     34.93 o   0.57734
   1   3   9     4988.29     4429.00    113.73 o   0.21539
   2   3   9     1701.78     1755.51     52.80 o   0.21890
   3   3   9      905.56      742.50     37.37 o   0.22463
   4   3   9    11931.86    12437.26    224.21 o   0.23242
   5   3   9    13641.75    12743.52    229.09 o   0.24207
   6   3   9    16718.76    17580.32    361.50 o   0.25336
   7   3   9    20741.37    19858.19    592.21 o   0.26608
   8   3   9     2122.27     1675.09    120.23 o   0.28005
   9   3   9     5553.93     5992.79    206.34 o   0.29508
  10   3   9     1806.54     1770.14    147.04 o   0.31102
  11   3   9     7417.69     7763.74    350.13 o   0.32774
  12   3   9     3671.64     3857.91    151.91 o   0.34512
  13   3   9      595.69      565.40     81.24 o   0.36307
  14   3   9     1090.89     1232.35     70.68 o   0.38151
  15   3   9     6206.62     5936.74    152.72 o   0.40037
  16   3   9      202.46      196.59     30.06 o   0.41959
  17   3   9     5642.32     5628.04    125.92 o   0.43914
  18   3   9     1690.46     1720.58     56.87 o   0.45895
  19   3   9     8468.02     9100.89    174.66 o   0.47901
  20   3   9       18.57       24.37     30.87 o   0.49928
  21   3   9     3262.38     3428.17     86.92 o   0.51974
  22   3   9        2.93       11.37     30.87 o   0.54037
  23   3   9      954.71      941.53     44.68 o   0.56114
  24   3   9       82.03       99.92     30.87 o   0.58205
   0   4   9     3196.58     3537.02    232.34 o   0.23134
   1   4   9    51217.51    50896.91    910.66 o   0.23244
   2   4   9       86.73      220.15     34.12 o   0.23570
   3   4   9    33363.97    35014.42    649.08 o   0.24103
   4   4   9     1019.46      996.77     47.93 o   0.24831
   5   4   9     2242.27     2082.90     71.49 o   0.25736
   6   4   9     7150.94     6444.47    198.22 o   0.26800
   7   4   9    14513.56    14469.79    440.30 o   0.28006
   8   4   9      420.51      392.37     61.74 o   0.29337
   9   4   9    13668.06    14040.05    456.55 o   0.30775
  10   4   9       11.88       60.93     41.43 o   0.32306
  11   4   9    27136.99    25467.54    773.37 o   0.33919
  12   4   9      959.43      900.91     99.92 o   0.35601
  13   4   9     8631.94     8238.16    228.27 o   0.37344
  14   4   9     2961.41     3040.67    116.98 o   0.39139
  15   4   9     6196.91     6586.63    122.67 o   0.40980
  16   4   9     2177.86     2320.11     95.86 o   0.42860
  17   4   9     5053.09     4896.92    108.86 o   0.44775
  18   4   9      296.42      277.02     32.49 o   0.46720
  19   4   9     1472.24     1364.77     51.99 o   0.48692
  20   4   9       88.14      104.79     37.37 o   0.50687
  21   4   9      586.54      690.51     39.81 o   0.52704
  22   4   9        5.47        0.00     26.81 o   0.54739
  23   4   9     2288.78     2373.72     67.43 o   0.56791
  24   4   9      320.28      308.70     33.31 o   0.58857
   1   5   9     6190.87     6136.58    124.29 o   0.25268
   2   5   9      192.48      134.04     34.93 o   0.25568
   3   5   9     5630.30     5641.85    126.73 o   0.26060
   4   5   9        3.05        0.00     38.18 o   0.26735
   5   5   9     4195.54     3939.14    122.67 o   0.27577
   6   5   9    11657.68    10101.72    307.89 o   0.28573
   7   5   9     3806.65     3465.54    137.29 o   0.29708
   8   5   9      141.59      140.54     54.43 o   0.30965
   9   5   9      238.03      214.46     48.74 o   0.32331
  10   5   9      230.72      214.46     47.93 o   0.33792
  11   5   9      201.56      199.84     52.80 o   0.35336
  12   5   9     2984.90     2879.82    125.92 o   0.36954
  13   5   9     1685.33     1710.02     82.05 o   0.38636
  14   5   9       31.19       93.42     30.06 o   0.40374
  15   5   9        5.13       21.12     28.43 o   0.42160
  16   5   9      944.24     1121.87     48.74 o   0.43990
  17   5   9      773.85      736.00     59.30 o   0.45858
  18   5   9      292.36      340.38     34.12 o   0.47759
  19   5   9     1446.95     1251.85     66.61 o   0.49690
  20   5   9     2882.01     2823.77     75.55 o   0.51647
  21   5   9        9.93       26.00     28.43 o   0.53627
  22   5   9     1058.36     1072.32     44.68 o   0.55628
  23   5   9      706.81      654.76     37.37 o   0.57648
   0   6   9    19060.95    21125.47    696.19 o   0.27448
   1   6   9    62566.47    61689.14   1472.81 o   0.27540
   2   6   9     5353.73     6070.78    294.89 o   0.27816
   3   6   9    24276.66    23686.03    548.34 o   0.28269
   4   6   9     4406.15     3861.97    147.85 o   0.28892
   5   6   9     1655.12     1417.57    127.54 o   0.29673
   6   6   9     2147.20     1817.25     97.48 o   0.30601
   7   6   9        6.12       26.00     52.80 o   0.31663
   8   6   9      161.46      220.15     51.18 o   0.32845
   9   6   9     4951.29     4928.60    188.47 o   0.34136
  10   6   9       39.32       51.99     50.37 o   0.35523
  11   6   9    14259.05    13395.85    328.19 o   0.36995
  12   6   9      349.52      407.81     60.93 o   0.38544
  13   6   9    15740.33    14774.43    310.32 o   0.40159
  14   6   9     5442.23     5325.84    131.60 o   0.41833
  15   6   9    18662.90    18678.64    326.57 o   0.43560
  16   6   9      952.16      938.28     52.80 o   0.45334
  17   6   9     2749.50     2643.43     74.74 o   0.47148
  18   6   9      453.80      445.99     36.56 o   0.48999
  19   6   9      833.14      767.68     42.24 o   0.50883
  20   6   9      328.48      352.57     34.12 o   0.52796
  21   6   9      442.31      398.06     34.12 o   0.54734
  22   6   9      424.12      526.41     35.74 o   0.56697
  23   6   9     1842.84     1786.38     56.05 o   0.58680
   1   7   9     1554.84     1289.22     82.86 o   0.30005
   2   7   9      327.49      195.78     60.93 o   0.30258
   3   7   9     2466.87     2386.72    112.92 o   0.30675
   4   7   9      344.11      263.21     69.05 o   0.31250
   5   7   9     6104.52     6311.24    198.22 o   0.31974
   6   7   9      499.54      578.40     59.30 o   0.32837
   7   7   9    10546.75    10594.82    292.45 o   0.33828
   8   7   9        1.91        0.00     45.49 o   0.34937
   9   7   9      615.26      725.44     69.05 o   0.36153
  10   7   9     2167.60     2109.70     94.23 o   0.37466
  11   7   9     2975.72     2666.98    162.47 o   0.38865
  12   7   9     3384.76     3524.84     92.61 o   0.40341
  13   7   9      790.94      744.12     43.06 o   0.41887
  14   7   9       10.37       34.12     30.06 o   0.43495
  15   7   9        4.59        0.00     29.25 o   0.45159
  16   7   9      305.96      291.64     32.49 o   0.46872
  17   7   9     1043.56     1175.49     71.49 o   0.48629
  18   7   9     2035.36     1896.86     63.36 o   0.50425
  19   7   9     1999.42     2183.63     89.36 o   0.52258
  20   7   9     1041.94     1047.13     45.49 o   0.54122
  21   7   9     1984.66     2086.96     93.42 o   0.56015
  22   7   9      418.03      385.87     31.68 o   0.57934
   1   8   9    16952.48    16789.08    359.06 o   0.32618
   2   8   9     2219.96     2725.47    117.79 o   0.32851
   3   8   9    11664.38    10568.83    284.33 o   0.33235
   4   8   9      100.65       90.17     51.99 o   0.33767
   5   8   9       82.99      100.73     56.87 o   0.34438
   6   8   9     1461.18     1352.58     93.42 o   0.35240
   7   8   9     1976.04     2039.03    103.17 o   0.36166
   8   8   9       29.77      103.17     47.12 o   0.37206
   9   8   9     6726.78     6714.98    187.66 o   0.38350
  10   8   9      106.16       74.74     48.74 o   0.39589
  11   8   9     2362.69     2370.47     81.24 o   0.40916
  12   8   9     1225.48     1146.24     56.05 o   0.42321
  13   8   9     8196.98     8126.87    168.16 o   0.43797
  14   8   9     1087.47     1040.64     51.18 o   0.45337
  15   8   9     4692.81     4429.00    121.85 o   0.46936
  16   8   9       88.14      101.55     31.68 o   0.48586
  17   8   9     1270.24     1177.11     47.93 o   0.50283
  18   8   9      234.98      223.40     32.49 o   0.52023
  19   8   9      648.22      666.14     38.99 o   0.53801
  20   8   9       19.73       60.93     27.62 o   0.55613
  21   8   9      167.80      220.15     28.43 o   0.57457
  22   8   9      154.92      129.98     36.56 o   0.59329
   1   9   9     3033.94     3054.48    106.42 o   0.35346
   2   9   9     2045.29     1940.73     88.55 o   0.35561
   3   9   9     6354.28     6532.20    216.90 o   0.35917
   4   9   9      551.04      489.04     59.30 o   0.36409
   5   9   9     8544.74     8401.45    253.46 o   0.37032
   6   9   9      418.38      432.99     63.36 o   0.37780
   7   9   9    16574.60    15958.04    417.55 o   0.38645
   8   9   9       28.87       49.55     47.93 o   0.39620
   9   9   9     6190.83     5812.45    121.85 o   0.40696
  10   9   9     2158.63     2156.82    101.55 o   0.41866
  11   9   9     9419.09     9236.55    190.91 o   0.43123
  12   9   9     5425.76     5429.83    130.79 o   0.44458
  13   9   9      421.49      358.25     37.37 o   0.45865
  14   9   9      578.53      484.98     37.37 o   0.47338
  15   9   9      260.65      228.27     35.74 o   0.48871
  16   9   9        1.89        0.00     30.87 o   0.50458
  17   9   9     9316.51     9167.50    190.91 o   0.52094
  18   9   9      513.60      681.57     39.81 o   0.53776
  19   9   9     6137.47     5742.59    146.23 o   0.55497
  20   9   9      165.65      191.72     28.43 o   0.57256
  21   9   9     2639.10     2320.11     84.49 o   0.59049
   0  10   9     2096.79     2025.22    164.10 o   0.38099
   1  10   9     2947.24     3182.02    164.91 o   0.38166
   2  10   9     1097.57     1096.69     80.42 o   0.38365
   3  10   9      174.71      162.47     60.11 o   0.38695
   4  10   9     1144.17     1325.77     79.61 o   0.39152
   5  10   9      444.08      299.76     59.30 o   0.39732
   6  10   9     1916.66     1907.43     68.24 o   0.40430
   7  10   9     1035.57     1078.00     50.37 o   0.41240
   8  10   9     1332.65     1345.27     52.80 o   0.42154
   9  10   9       49.23       90.17     33.31 o   0.43167
  10  10   9        5.08        0.00     31.68 o   0.44272
  11  10   9      514.05      577.59     58.49 o   0.45462
  12  10   9     1551.94     1584.11     64.99 o   0.46731
  13  10   9      892.06     1027.64     58.49 o   0.48072
  14  10   9       37.48       73.92     34.93 o   0.49479
  15  10   9       77.62       50.37     34.93 o   0.50948
  16  10   9      284.01      179.53     36.56 o   0.52472
  17  10   9      724.60      865.17     47.12 o   0.54047
  18  10   9      146.23      204.72     34.12 o   0.55669
  19  10   9       34.85        9.75     28.43 o   0.57334
  20  10   9       45.54       21.12     34.93 o   0.59038
   1  11   9      198.03      242.90     46.30 o   0.41057
   2  11   9     2073.16     2167.38     86.11 o   0.41243
   3  11   9      178.28      236.40     34.93 o   0.41550
   4  11   9     1275.05     1176.30     51.18 o   0.41976
   5  11   9    16049.89    16128.63    290.01 o   0.42518
   6  11   9       71.95      114.54     38.99 o   0.43170
   7  11   9    18790.96    18564.90    374.50 o   0.43929
   8  11   9       18.25       79.61     33.31 o   0.44789
   9  11   9    15247.79    14947.46    285.14 o   0.45744
  10  11   9      749.01      797.74     63.36 o   0.46788
  11  11   9     2518.98     2535.38     76.36 o   0.47916
  12  11   9      717.39      698.63     49.55 o   0.49121
  13  11   9       17.58       21.12     31.68 o   0.50398
  14  11   9     1736.98     1656.41     62.55 o   0.51742
  15  11   9     2308.26     2485.83     77.99 o   0.53148
  16  11   9        3.78       73.11     36.56 o   0.54611
  17  11   9     5457.48     5331.53    141.35 o   0.56126
  18  11   9      807.13      764.43     42.24 o   0.57690
  19  11   9     5023.28     4765.31    268.08 o   0.59298
   0  12   9      819.58      825.36     76.36 o   0.43949
   1  12   9     3859.72     3974.89    212.84 o   0.44007
   2  12   9      120.90      116.17     34.12 o   0.44180
   3  12   9      214.62      262.39     36.56 o   0.44467
   4  12   9        0.09       90.98     36.56 o   0.44865
   5  12   9     1014.06     1109.69     53.62 o   0.45372
   6  12   9      520.14      694.57     44.68 o   0.45985
   7  12   9      206.77      160.04     34.93 o   0.46698
   8  12   9      346.63      264.02     36.56 o   0.47507
   9  12   9       76.06       95.86     33.31 o   0.48409
  10  12   9     1365.83     1565.42     57.68 o   0.49397
  11  12   9       88.37       90.17     31.68 o   0.50466
  12  12   9       32.20       44.68     31.68 o   0.51612
  13  12   9      620.23      630.39     47.93 o   0.52829
  14  12   9        0.01      112.92     30.06 o   0.54113
  15  12   9     1285.01     1212.86     95.05 o   0.55458
  16  12   9       51.07       74.74     37.37 o   0.56862
  17  12   9      109.99       89.36     32.49 o   0.58319
   1  13   9     1806.61     1694.59     67.43 o   0.47003
   2  13   9      534.39      499.60     51.18 o   0.47165
   3  13   9     9550.83     9754.03    220.96 o   0.47434
   4  13   9     1419.39     1448.44     64.18 o   0.47808
   5  13   9     9692.75     9878.32    257.52 o   0.48284
   6  13   9     2397.95     2415.15     77.17 o   0.48860
   7  13   9     7859.36     7892.91    194.15 o   0.49532
   8  13   9      985.79     1021.14     49.55 o   0.50296
   9  13   9     7659.08     7536.28    167.35 o   0.51148
  10  13   9     2235.45     2460.64     84.49 o   0.52084
  11  13   9      299.08      272.14     33.31 o   0.53099
  12  13   9      859.71      787.18     47.93 o   0.54189
  13  13   9      100.02       95.86     29.25 o   0.55350
  14  13   9      451.43      525.60     38.18 o   0.56576
  15  13   9     1994.34     2356.66     76.36 o   0.57865
  16  13   9       65.04       37.37     29.25 o   0.59211
   0  14   9     2108.49     2441.15    159.22 o   0.49988
   1  14   9     7149.77     6749.91    164.91 o   0.50039
   2  14   9     1450.74     1559.73     67.43 o   0.50191
   3  14   9     4186.49     4240.53    122.67 o   0.50443
   4  14   9       55.55       30.87     35.74 o   0.50795
   5  14   9      475.34      508.54     46.30 o   0.51243
   6  14   9      392.70      418.37     39.81 o   0.51786
   7  14   9       28.95       30.06     30.06 o   0.52421
   8  14   9     3089.06     3341.24     90.17 o   0.53143
   9  14   9     1180.46     1177.92     64.99 o   0.53950
  10  14   9      242.56      203.90     29.25 o   0.54839
  11  14   9     3021.39     2931.81    112.11 o   0.55804
  12  14   9       29.90       41.43     26.00 o   0.56842
  13  14   9     3742.01     3523.21    106.42 o   0.57949
  14  14   9       31.20       34.12     34.12 o   0.59122
   1  15   9      788.14      686.45     43.87 o   0.53106
   2  15   9      364.89      359.06     39.81 o   0.53249
   3  15   9      360.11      458.98     43.87 o   0.53487
   4  15   9       49.31       41.43     51.18 o   0.53819
   5  15   9     1238.06     1345.27    121.85 o   0.54243
   6  15   9        3.04       43.06     31.68 o   0.54756
   7  15   9     1497.08     1528.86    108.86 o   0.55356
   8  15   9      288.93      264.83     38.99 o   0.56041
   9  15   9     1491.40     1651.53     56.05 o   0.56807
  10  15   9     1372.58     1161.68     44.68 o   0.57651
  11  15   9      117.37      195.78     38.18 o   0.58570
   0  16   9     3536.20     3218.58    143.79 o   0.56154
   1  16   9     8896.73     8863.68    215.28 o   0.56199
   2  16   9     2156.39     2159.26     73.11 o   0.56335
   3  16   9     3108.35     3082.91     98.30 o   0.56560
   4  16   9      290.00      274.58     34.93 o   0.56874
   5  16   9      588.73      590.59     37.37 o   0.57275
   6  16   9      257.01      278.64     30.87 o   0.57761
   7  16   9      250.76      319.26     34.12 o   0.58331
   8  16   9      697.81      979.71     65.80 o   0.58981
   1  17   9       73.08       47.93     30.06 o   0.59316
   2  17   9        0.57       27.62     37.37 o   0.59444
   0   0  10    19454.06    17261.88    668.57 o   0.21101
   1   0  10    56069.84    50617.45   1203.92 o   0.21221
   2   0  10    29014.51    28404.23    692.13 o   0.21578
   3   0  10    18634.46    17608.76    430.55 o   0.22159
   4   0  10     9760.46     9729.66    244.52 o   0.22948
   5   0  10     5933.18     5787.27    300.57 o   0.23925
   6   0  10    17051.83    18361.81    468.73 o   0.25066
   7   0  10    26015.38    27201.94    646.64 o   0.26352
   8   0  10      554.93      363.94     65.80 o   0.27761
   9   0  10       33.76        4.06     49.55 o   0.29277
  10   0  10     7092.79     6143.08    286.76 o   0.30883
  11   0  10     4615.28     4186.10    190.09 o   0.32566
  12   0  10    23333.28    23396.02    942.34 o   0.34315
  13   0  10      382.94      439.49    126.73 o   0.36120
  14   0  10    15697.88    13901.95    632.02 o   0.37973
  15   0  10     1187.87     1240.48    177.91 o   0.39867
  16   0  10    19461.99    18157.10    464.67 o   0.41797
  17   0  10        1.47        0.00     52.80 o   0.43759
  18   0  10     2499.40     2167.38    106.42 o   0.45747
  19   0  10       63.66       69.05     51.18 o   0.47759
  20   0  10      744.63      873.29     81.24 o   0.49792
  21   0  10      367.95      236.40     61.74 o   0.51843
  22   0  10     5618.61     5919.68    249.40 o   0.53911
  23   0  10       45.64       88.55     69.05 o   0.55993
  24   0  10     3036.46     3238.89    237.21 o   0.58088
   1   1  10    25288.62    23838.76    410.24 o   0.21477
   2   1  10     1795.22     1456.56     89.36 o   0.21829
   3   1  10      217.10      280.26     34.93 o   0.22404
   4   1  10     5867.13     5875.81    122.67 o   0.23185
   5   1  10     2005.34     2272.18     60.93 o   0.24151
   6   1  10     8517.03     8798.69    176.28 o   0.25283
   7   1  10     5880.78     5264.10    123.48 o   0.26558
   8   1  10     1926.78     1678.34     77.17 o   0.27957
   9   1  10     8332.58     7501.35    268.08 o   0.29463
  10   1  10     8207.90     7919.71    236.40 o   0.31059
  11   1  10      193.75      190.09     39.81 o   0.32733
  12   1  10      318.03      402.93     50.37 o   0.34473
  13   1  10      304.62      346.88     51.18 o   0.36270
  14   1  10      123.44       49.55     51.18 o   0.38116
  15   1  10       15.34       45.49     38.99 o   0.40004
  16   1  10     1781.40     1717.33     63.36 o   0.41928
  17   1  10       71.89       34.93     34.93 o   0.43883
  18   1  10       60.49       28.43     35.74 o   0.45866
  19   1  10     1235.88     1165.74     51.99 o   0.47873
  20   1  10     2166.58     2130.83     76.36 o   0.49902
  21   1  10      429.24      408.62     44.68 o   0.51949
  22   1  10      190.21      147.04     38.18 o   0.54012
  23   1  10       16.84       18.68     39.81 o   0.56090
  24   1  10      463.21      493.10     49.55 o   0.58182
   0   2  10    38515.53    39813.04    973.21 o   0.22111
   1   2  10      916.81      864.35     52.80 o   0.22226
   2   2  10    68097.00    63800.46   1149.49 o   0.22566
   3   2  10     4157.34     3427.35     94.23 o   0.23123
   4   2  10      936.25      705.13     60.93 o   0.23880
   5   2  10     1052.25     1204.73     49.55 o   0.24820
   6   2  10     5328.58     4801.06    121.85 o   0.25922
   7   2  10     5503.31     5012.27    132.41 o   0.27167
   8   2  10     5446.37     5094.32    179.53 o   0.28537
   9   2  10     4837.78     4434.68    165.72 o   0.30013
  10   2  10      110.39      128.35     54.43 o   0.31582
  11   2  10     1312.48     1256.72     77.17 o   0.33229
  12   2  10    13853.02    12848.31    406.18 o   0.34945
  13   2  10      781.93      848.11     73.11 o   0.36719
  14   2  10    18039.80    17814.28    659.64 o   0.38543
  15   2  10     1494.52     1572.73    104.79 o   0.40411
  16   2  10    14308.33    12928.74    252.64 o   0.42316
  17   2  10     1437.45     1482.56     70.68 o   0.44254
  18   2  10     2893.66     3213.70     91.80 o   0.46222
  19   2  10      104.02       59.30     31.68 o   0.48214
  20   2  10      215.41      285.95     37.37 o   0.50228
  21   2  10        0.84       20.31     32.49 o   0.52263
  22   2  10     1188.26     1088.56     52.80 o   0.54314
  23   2  10      416.99      569.47     43.06 o   0.56381
  24   2  10     4641.73     5239.73    159.22 o   0.58462
   1   3  10      279.84      382.62     45.49 o   0.23421
   2   3  10     3119.16     3141.40     78.80 o   0.23744
   3   3  10     2196.09     2150.32     66.61 o   0.24273
   4   3  10    20530.62    21338.31    385.87 o   0.24996
   5   3  10     2973.23     2400.53     87.74 o   0.25895
   6   3  10    28689.41    26324.59    707.57 o   0.26954
   7   3  10     1792.41     1594.67    116.17 o   0.28153
   8   3  10    21854.92    21419.54    733.56 o   0.29477
   9   3  10      167.72      168.97     51.18 o   0.30908
  10   3  10     9893.81     9445.33    279.45 o   0.32434
  11   3  10       66.62       32.49     46.30 o   0.34040
  12   3  10       88.70       95.05     50.37 o   0.35717
  13   3  10     5972.16     5557.37    193.34 o   0.37454
  14   3  10     3392.61     3657.25    178.72 o   0.39244
  15   3  10       84.56       55.24     29.25 o   0.41080
  16   3  10      499.30      605.21     37.37 o   0.42956
  17   3  10     4236.34     4069.93     95.86 o   0.44866
  18   3  10     6963.06     6821.40    134.85 o   0.46808
  19   3  10     1889.85     1415.13     50.37 o   0.48776
  20   3  10     5041.66     5108.13    116.17 o   0.50768
  21   3  10     1368.79     1411.88     57.68 o   0.52782
  22   3  10     5047.03     5147.12    130.79 o   0.54814
  23   3  10       29.81       39.81     30.06 o   0.56863
  24   3  10     1104.15      898.47     48.74 o   0.58927
   0   4  10    10063.30    10827.16    339.57 o   0.24896
   1   4  10     3434.73     3593.08     95.86 o   0.24998
   2   4  10      326.78       32.49     35.74 o   0.25301
   3   4  10     4199.02     3885.53     98.30 o   0.25799
   4   4  10    31695.31    28931.46    529.66 o   0.26479
   5   4  10    22736.70    20569.81    520.72 o   0.27330
   6   4  10     3257.97     2982.18    188.47 o   0.28335
   7   4  10      492.62      330.63     66.61 o   0.29478
   8   4  10     2868.57     2837.58    148.66 o   0.30745
   9   4  10     9637.65     8979.85    329.01 o   0.32120
  10   4  10     4158.07     3668.63    134.04 o   0.33590
  11   4  10       11.78        0.00     43.87 o   0.35144
  12   4  10     5157.80     5221.05    193.34 o   0.36770
  13   4  10      204.88      207.96     44.68 o   0.38460
  14   4  10     2265.25     2191.75     81.24 o   0.40205
  15   4  10      344.90      229.09     30.87 o   0.41999
  16   4  10     3466.08     3722.24     90.98 o   0.43836
  17   4  10      954.84      796.11     47.12 o   0.45710
  18   4  10      810.60      841.61     43.06 o   0.47617
  19   4  10       10.71       17.87     30.06 o   0.49553
  20   4  10       24.65       37.37     37.37 o   0.51515
  21   4  10       24.47       12.19     30.06 o   0.53500
  22   4  10      574.55      601.15     39.81 o   0.55506
  23   4  10      293.91      314.38     36.56 o   0.57531
   1   5  10      272.36      112.92     39.81 o   0.26890
   2   5  10    31638.42    30720.28    615.77 o   0.27172
   3   5  10     1771.78     1905.80    103.17 o   0.27636
   4   5  10    48937.62    47811.55   1204.73 o   0.28273
   5   5  10        8.51        3.25     50.37 o   0.29071
   6   5  10    30117.80    30554.55    901.72 o   0.30017
   7   5  10     3335.86     3086.16    293.26 o   0.31099
   8   5  10    10749.63    10805.22    342.00 o   0.32302
   9   5  10       10.26       46.30     52.80 o   0.33613
  10   5  10    16194.69    16503.13    519.91 o   0.35021
  11   5  10      232.59      113.73     65.80 o   0.36514
  12   5  10       45.15       55.24     48.74 o   0.38082
  13   5  10        4.46       16.25     41.43 o   0.39716
  14   5  10      882.06      924.47     42.24 o   0.41408
  15   5  10     1613.84     1507.74     53.62 o   0.43152
  16   5  10    10196.33    10065.16    193.34 o   0.44941
  17   5  10      490.92      323.32     33.31 o   0.46771
  18   5  10     5537.80     5652.41    119.42 o   0.48637
  19   5  10       90.63      105.61     30.06 o   0.50534
  20   5  10    10754.50    11282.89    214.46 o   0.52459
  21   5  10      196.67      216.90     30.87 o   0.54410
  22   5  10     3298.22     3339.62     90.17 o   0.56384
  23   5  10      375.61      468.73     41.43 o   0.58378
   0   6  10     8237.97     7218.65    369.62 o   0.28948
   1   6  10       11.45       21.12     47.93 o   0.29035
   2   6  10     4025.36     4042.31    223.40 o   0.29297
   3   6  10    11296.65    11438.05    319.26 o   0.29728
   4   6  10     1757.16     2142.20    155.16 o   0.30320
   5   6  10     4103.28     4229.97    181.16 o   0.31066
   6   6  10     1979.86     1972.41     98.30 o   0.31954
   7   6  10     3203.74     3614.20    128.35 o   0.32972
   8   6  10      337.70      649.89     82.86 o   0.34109
   9   6  10     8674.74     8716.64    267.27 o   0.35353
  10   6  10      226.13      269.70     71.49 o   0.36694
  11   6  10      716.81      844.04     69.86 o   0.38122
  12   6  10      384.67      152.72     52.80 o   0.39626
  13   6  10      324.81      317.63     33.31 o   0.41199
  14   6  10     1019.46      958.59     48.74 o   0.42833
  15   6  10       36.35       81.24     30.06 o   0.44521
  16   6  10      335.17      495.54     37.37 o   0.46257
  17   6  10      678.08      753.06     49.55 o   0.48037
  18   6  10      195.78      308.70     34.12 o   0.49855
  19   6  10       53.54       85.30     29.25 o   0.51707
  20   6  10      236.72      264.02     34.93 o   0.53591
  21   6  10      140.50      204.72     30.87 o   0.55502
  22   6  10      386.88      519.10     34.93 o   0.57438
  23   6  10       27.91       56.87     32.49 o   0.59396
   1   7  10     1462.99     1194.98     71.49 o   0.31383
   2   7  10     2358.00     2513.45    115.36 o   0.31625
   3   7  10     1173.38     1345.27     86.11 o   0.32024
   4   7  10    29545.34    28952.58    796.11 o   0.32575
   5   7  10     2478.32     2140.57    128.35 o   0.33270
   6   7  10    15806.33    15369.07    424.05 o   0.34101
   7   7  10      266.83      388.31     52.80 o   0.35056
   8   7  10    36833.70    34739.84    878.16 o   0.36128
   9   7  10      386.97      388.31     77.17 o   0.37305
  10   7  10       59.67       68.24     46.30 o   0.38578
  11   7  10     1280.64     1418.38    100.73 o   0.39938
  12   7  10     2277.51     2353.41     73.11 o   0.41377
  13   7  10      353.83      371.25     38.99 o   0.42885
  14   7  10     1130.00     1126.75     51.18 o   0.44457
  15   7  10      103.20       78.80     30.87 o   0.46086
  16   7  10     2248.75     2242.12     73.11 o   0.47766
  17   7  10       13.61       20.31     29.25 o   0.49491
  18   7  10     4179.30     4400.56    106.42 o   0.51257
  19   7  10       38.56       42.24     29.25 o   0.53061
  20   7  10     3145.38     3456.60     87.74 o   0.54898
  21   7  10       22.42       18.68     26.00 o   0.56765
  22   7  10     2849.55     2877.39     82.05 o   0.58659
   0   8  10     9219.89     9797.90    372.06 o   0.33814
   1   8  10      260.86      484.17     69.86 o   0.33890
   2   8  10    21056.38    20207.50    426.49 o   0.34114
   3   8  10       31.65        0.00     51.99 o   0.34485
   4   8  10       33.02      106.42     55.24 o   0.34997
   5   8  10      391.40      300.57     64.18 o   0.35645
   6   8  10      708.03      697.82     78.80 o   0.36421
   7   8  10     2433.49     2193.38    105.61 o   0.37317
   8   8  10    10056.01     9083.02    255.89 o   0.38326
   9   8  10     2428.75     2458.21    104.79 o   0.39437
  10   8  10      200.41      301.39     33.31 o   0.40644
  11   8  10      416.50      549.97     37.37 o   0.41937
  12   8  10     7930.18     7531.41    173.03 o   0.43309
  13   8  10      612.13      654.76     43.06 o   0.44752
  14   8  10     4032.66     4504.55    111.29 o   0.46261
  15   8  10     2204.67     2229.12     66.61 o   0.47828
  16   8  10     6939.46     6387.60    138.10 o   0.49449
  17   8  10      640.90      614.96     42.24 o   0.51117
  18   8  10      830.35     1022.76     49.55 o   0.52830
  19   8  10     1121.36     1373.70     54.43 o   0.54581
  20   8  10      728.64      865.17     51.18 o   0.56369
  21   8  10       85.13       59.30     30.06 o   0.58189
   1   9  10      452.43      407.81     59.30 o   0.36523
   2   9  10     5791.22     5861.19    171.41 o   0.36732
   3   9  10        3.91      128.35     58.49 o   0.37076
   4   9  10     1864.37     1825.38     90.98 o   0.37553
   5   9  10     2112.66     2276.24    107.23 o   0.38157
   6   9  10     9844.81     9438.02    283.51 o   0.38883
   7   9  10       12.36       19.50     56.05 o   0.39724
   8   9  10     4722.78     4340.45    129.17 o   0.40673
   9   9  10      310.91      326.57     35.74 o   0.41722
  10   9  10      414.09      465.48     45.49 o   0.42865
  11   9  10      170.28      177.91     37.37 o   0.44093
  12   9  10      418.38      416.74     39.81 o   0.45399
  13   9  10        8.94       34.93     32.49 o   0.46779
  14   9  10        9.51       17.87     30.87 o   0.48224
  15   9  10      146.31      121.85     34.93 o   0.49729
  16   9  10     2181.81     2204.75     71.49 o   0.51290
  17   9  10      252.74      323.32     37.37 o   0.52900
  18   9  10      405.46      503.66     38.18 o   0.54556
  19   9  10       26.76       20.31     30.87 o   0.56254
  20   9  10      781.02      749.81     54.43 o   0.57990
   0  10  10    20201.56    18516.98    610.90 o   0.39194
   1  10  10      399.72      549.97     76.36 o   0.39258
   2  10  10     6464.73     6342.11    212.84 o   0.39452
   3  10  10       51.37       62.55     51.18 o   0.39773
   4  10  10    15413.59    14122.91    285.14 o   0.40218
   5  10  10      465.38      406.18     40.62 o   0.40783
   6  10  10       53.14      140.54     33.31 o   0.41463
   7  10  10      956.82     1051.20     49.55 o   0.42253
   8  10  10     1160.41     1385.89     58.49 o   0.43146
   9  10  10     2088.21     2069.90     69.86 o   0.44136
  10  10  10    12625.54    11910.85    243.71 o   0.45218
  11  10  10        5.70       21.93     31.68 o   0.46383
  12  10  10    14655.56    15181.42    297.32 o   0.47627
  13  10  10     2186.09     2091.83     76.36 o   0.48944
  14  10  10     5729.63     5496.44    131.60 o   0.50327
  15  10  10     2262.88     2367.22     73.92 o   0.51771
  16  10  10     5273.21     5781.58    142.98 o   0.53272
  17  10  10      600.12      552.41     40.62 o   0.54824
  18  10  10      398.33      368.00     35.74 o   0.56424
  19  10  10        1.03        8.94     30.06 o   0.58067
   1  11  10      349.10      346.88     38.18 o   0.42075
   2  11  10       34.37       69.86     34.93 o   0.42256
   3  11  10     1137.40     1121.87     49.55 o   0.42556
   4  11  10      666.22      573.53     43.06 o   0.42972
   5  11  10     3733.66     4037.44    109.67 o   0.43501
   6  11  10        0.53      106.42     35.74 o   0.44139
   7  11  10      643.16      704.32     54.43 o   0.44882
   8  11  10      354.40      322.51     49.55 o   0.45724
   9  11  10      553.38      536.97     39.81 o   0.46659
  10  11  10       24.38       82.05     39.81 o   0.47683
  11  11  10      254.79      229.90     35.74 o   0.48790
  12  11  10      151.50      133.23     38.99 o   0.49975
  13  11  10     1179.25     1229.92     64.99 o   0.51231
  14  11  10      892.00     1142.18     56.05 o   0.52554
  15  11  10        1.58       25.18     30.06 o   0.53938
  16  11  10      423.18      528.04     56.87 o   0.55380
  17  11  10       35.01       24.37     28.43 o   0.56875
  18  11  10      318.51      360.69     37.37 o   0.58419
   0  12  10    15040.55    13706.98    440.30 o   0.44901
   1  12  10      918.39      872.48     72.30 o   0.44958
   2  12  10    18572.46    17361.80    355.81 o   0.45127
   3  12  10      113.30      116.17     36.56 o   0.45408
   4  12  10     2680.18     2748.22     89.36 o   0.45798
   5  12  10       17.15        3.25     34.12 o   0.46295
   6  12  10       32.27       17.06     32.49 o   0.46895
   7  12  10      390.21      433.80     39.81 o   0.47595
   8  12  10      642.58      651.51     45.49 o   0.48390
   9  12  10      226.65      260.77     36.56 o   0.49275
  10  12  10     7131.72     7842.54    178.72 o   0.50246
  11  12  10      416.31      417.55     38.18 o   0.51297
  12  12  10     8170.15     7898.59    176.28 o   0.52425
  13  12  10      534.37      536.97     39.81 o   0.53624
  14  12  10     8474.63     8957.10    219.34 o   0.54889
  15  12  10     1039.74     1052.82     49.55 o   0.56216
  16  12  10     1204.97     1176.30     47.93 o   0.57601
  17  12  10      403.95      304.64     38.18 o   0.59040
   1  13  10      329.35      270.52     42.24 o   0.47895
   2  13  10      698.82      900.91     65.80 o   0.48054
   3  13  10      875.51      888.72     57.68 o   0.48318
   4  13  10     3211.28     3307.13    108.86 o   0.48685
   5  13  10     1637.19     1694.59     82.05 o   0.49152
   6  13  10     2180.35     1823.75     66.61 o   0.49718
   7  13  10      896.06     1065.82     60.93 o   0.50379
   8  13  10     4015.89     4598.78    160.04 o   0.51130
   9  13  10        1.04       83.67     31.68 o   0.51968
  10  13  10      251.04      258.33     33.31 o   0.52890
  11  13  10      520.74      393.18     35.74 o   0.53890
  12  13  10     1379.37     1656.41     58.49 o   0.54964
  13  13  10       78.76       66.61     27.62 o   0.56109
  14  13  10      211.47      244.52     31.68 o   0.57319
  15  13  10      242.65      215.28     34.93 o   0.58591
   0  14  10     7379.37     7239.77    250.21 o   0.50827
   1  14  10       42.82       85.30     38.18 o   0.50877
   2  14  10     2080.90     1908.24     90.98 o   0.51027
   3  14  10        9.40       33.31     35.74 o   0.51275
   4  14  10     3289.57     3266.51    109.67 o   0.51621
   5  14  10       89.54       88.55     34.93 o   0.52062
   6  14  10      210.55      198.22     36.56 o   0.52597
   7  14  10        2.26       22.75     29.25 o   0.53222
   8  14  10       10.66       19.50     28.43 o   0.53933
   9  14  10      172.32      206.34     34.12 o   0.54729
  10  14  10     3504.38     3649.94     95.05 o   0.55605
  11  14  10        5.23        0.00     25.18 o   0.56557
  12  14  10     2547.55     2532.13     71.49 o   0.57581
  13  14  10      530.72      583.28     39.81 o   0.58675
   1  15  10      113.20      129.98     33.31 o   0.53896
   2  15  10     2119.23     2124.33     74.74 o   0.54038
   3  15  10       13.18        0.00     29.25 o   0.54272
   4  15  10     2508.90     2218.56     74.74 o   0.54599
   5  15  10      781.55      944.78     50.37 o   0.55017
   6  15  10     6839.72     6822.21    191.72 o   0.55523
   7  15  10     1415.85     1582.48     66.61 o   0.56115
   8  15  10     3330.48     3259.20    119.42 o   0.56791
   9  15  10      187.93      178.72     28.43 o   0.57547
  10  15  10     2974.37     2673.48     85.30 o   0.58380
  11  15  10       73.31       51.18     27.62 o   0.59288
   0  16  10      158.92      170.60     40.62 o   0.56902
   1  16  10      950.19     1009.77     47.12 o   0.56947
   2  16  10      159.38      168.16     34.12 o   0.57081
   3  16  10      228.82      172.22     37.37 o   0.57303
   4  16  10       28.31       34.93     29.25 o   0.57613
   5  16  10      207.12      173.03     34.12 o   0.58009
   6  16  10       64.11       34.93     37.37 o   0.58489
   7  16  10      584.71      505.29     43.06 o   0.59051
   1   1  11      137.64      165.72     34.93 o   0.23553
   2   1  11    29352.48    27561.00    482.54 o   0.23875
   3   1  11    22256.07    22687.64    437.05 o   0.24402
   4   1  11     1214.57      968.34     65.80 o   0.25120
   5   1  11    11931.73    12605.42    259.14 o   0.26015
   6   1  11      796.46      755.50     70.68 o   0.27069
   7   1  11    48243.97    47462.24   1257.54 o   0.28264
   8   1  11       64.39       53.62     45.49 o   0.29582
   9   1  11    25482.74    25192.96    673.45 o   0.31009
  10   1  11     4077.18     3935.89    129.17 o   0.32530
  11   1  11     3230.08     3257.57    233.15 o   0.34131
  12   1  11     4112.40     3718.99    141.35 o   0.35804
  13   1  11     6348.70     6584.19    237.21 o   0.37537
  14   1  11      698.84      730.31     73.11 o   0.39323
  15   1  11     3738.39     3440.35     96.67 o   0.41156
  16   1  11      303.76      271.33     38.18 o   0.43028
  17   1  11     4640.49     4634.52    125.92 o   0.44936
  18   1  11     6668.71     6734.48    164.91 o   0.46874
  19   1  11     1991.39     1958.60     67.43 o   0.48840
  20   1  11     2196.55     2142.20     79.61 o   0.50830
  21   1  11     5075.58     5180.43    137.29 o   0.52841
  22   1  11     3039.40     3299.81    127.54 o   0.54871
  23   1  11      638.22      772.56     55.24 o   0.56918
  24   1  11      250.56      216.09     48.74 o   0.58980
   0   2  11     1440.73     2307.11     95.86 o   0.24133
   1   2  11     1004.50      834.30     51.99 o   0.24238
   2   2  11     7254.56     7566.34    172.22 o   0.24551
   3   2  11      190.38        0.00     34.12 o   0.25063
   4   2  11     1554.99     1092.63     63.36 o   0.25763
   5   2  11     1072.38     1034.14     51.99 o   0.26637
   6   2  11      541.42      467.92     46.30 o   0.27667
   7   2  11     5779.25     5193.43    193.34 o   0.28837
   8   2  11      135.39      166.53     64.18 o   0.30130
   9   2  11     2831.10     2651.55    120.23 o   0.31532
  10   2  11    25426.13    24841.21    710.82 o   0.33029
  11   2  11     5542.38     5155.25    185.22 o   0.34608
  12   2  11      417.50      504.48     60.93 o   0.36258
  13   2  11     3408.44     3451.73    153.54 o   0.37971
  14   2  11     7537.55     7054.55    294.89 o   0.39737
  15   2  11     3553.13     3446.04    112.92 o   0.41551
  16   2  11      968.16     1021.14     68.24 o   0.43407
  17   2  11     4588.08     4393.25    111.29 o   0.45299
  18   2  11        4.31       13.00     33.31 o   0.47222
  19   2  11      863.54      869.23     48.74 o   0.49174
  20   2  11      198.27      167.35     37.37 o   0.51151
  21   2  11       29.89        0.00     34.93 o   0.53150
  22   2  11      423.40      463.05     43.87 o   0.55168
  23   2  11      355.12      316.82     40.62 o   0.57205
  24   2  11      193.08      106.42     93.42 o   0.59257
   1   3  11    23597.59    22460.99    493.10 o   0.25338
   2   3  11    12007.96    13377.97    268.08 o   0.25637
   3   3  11    40376.20    40514.11    824.55 o   0.26129
   4   3  11      529.92     1008.95     90.98 o   0.26801
   5   3  11    21793.51    21272.51    541.03 o   0.27642
   6   3  11      243.17      369.62     58.49 o   0.28636
   7   3  11    14884.44    14310.57    446.80 o   0.29768
   8   3  11     6812.85     6691.42    346.07 o   0.31022
   9   3  11     3754.47     3630.45    246.15 o   0.32386
  10   3  11    10669.79    10013.17    330.63 o   0.33844
  11   3  11     2924.19     2616.62    117.79 o   0.35387
  12   3  11     4357.13     4149.54    160.85 o   0.37002
  13   3  11      706.55      694.57     69.86 o   0.38682
  14   3  11      364.87      398.87     42.24 o   0.40418
  15   3  11       28.16       63.36     32.49 o   0.42203
  16   3  11      249.85      290.83     34.93 o   0.44031
  17   3  11     2682.25     2535.38     74.74 o   0.45897
  18   3  11      585.00      606.83     43.87 o   0.47796
  19   3  11     2002.33     2093.46     79.61 o   0.49726
  20   3  11     2473.43     2338.79     70.68 o   0.51681
  21   3  11      289.45      374.50     38.99 o   0.53660
  22   3  11      257.48      218.53     45.49 o   0.55660
  23   3  11     1054.06     1152.74     55.24 o   0.57679
   0   4  11    39677.65    34804.83   1082.88 o   0.26708
   1   4  11    23483.23    22897.23    642.58 o   0.26803
   2   4  11    27106.98    23189.68    435.43 o   0.27086
   3   4  11     7396.99     7277.95    318.45 o   0.27551
   4   4  11    10766.47    10558.27    388.31 o   0.28190
   5   4  11    21829.57    19590.10    621.46 o   0.28990
   6   4  11     5058.88     4775.88    265.64 o   0.29939
   7   4  11      270.20      323.32     67.43 o   0.31024
   8   4  11       36.20       55.24     60.11 o   0.32230
   9   4  11     1390.37     1314.40     86.11 o   0.33544
  10   4  11     6485.04     6759.66    240.46 o   0.34954
  11   4  11     8835.96     8454.25    329.01 o   0.36450
  12   4  11       62.41        0.00     54.43 o   0.38020
  13   4  11    15767.68    15213.10    480.92 o   0.39657
  14   4  11      950.88      813.99     59.30 o   0.41352
  15   4  11    14905.40    14864.60    303.82 o   0.43098
  16   4  11      995.79      808.30     52.80 o   0.44889
  17   4  11     4099.91     3948.89    103.98 o   0.46721
  18   4  11      300.47      288.39     34.93 o   0.48589
  19   4  11      200.57      173.85     32.49 o   0.50488
  20   4  11       29.02       30.87     40.62 o   0.52415
  21   4  11      102.48       99.92     31.68 o   0.54367
  22   4  11      391.54      360.69     40.62 o   0.56342
  23   4  11     1659.06     1533.74     64.99 o   0.58338
   1   5  11     8593.86     8278.78    234.77 o   0.28576
   2   5  11     1255.14     1001.64     91.80 o   0.28841
   3   5  11     1244.00     1078.00     83.67 o   0.29279
   4   5  11      439.85      563.78     61.74 o   0.29880
   5   5  11     4858.20     4697.89    284.33 o   0.30637
   6   5  11      361.95      465.48     73.11 o   0.31536
   7   5  11      368.16      372.87     64.99 o   0.32568
   8   5  11      195.28      177.91     53.62 o   0.33718
   9   5  11     1354.84     1494.75     99.11 o   0.34977
  10   5  11      686.23      693.76     73.92 o   0.36332
  11   5  11        2.38        8.12     54.43 o   0.37773
  12   5  11     1067.97     1012.20     72.30 o   0.39290
  13   5  11      190.13      112.92     31.68 o   0.40876
  14   5  11     1043.61     1115.37     48.74 o   0.42522
  15   5  11      472.45      624.71     39.81 o   0.44222
  16   5  11     1880.77     1925.30     64.18 o   0.45970
  17   5  11      839.45      872.48     47.12 o   0.47760
  18   5  11      483.33      484.17     34.93 o   0.49589
  19   5  11       26.70       48.74     29.25 o   0.51451
  20   5  11     1409.33     1573.54     56.87 o   0.53343
  21   5  11      364.56      267.27     51.99 o   0.55263
  22   5  11     1555.37     1712.46     61.74 o   0.57207
  23   5  11       33.67       88.55     31.68 o   0.59173
   0   6  11    11335.04    10179.71    395.62 o   0.30520
   1   6  11    12376.64    13381.22    372.06 o   0.30603
   2   6  11      783.56      773.37     73.92 o   0.30852
   3   6  11    24793.13    24794.91    646.64 o   0.31261
   4   6  11     4165.25     3285.19    206.34 o   0.31825
   5   6  11     5192.19     4872.55    155.97 o   0.32536
   6   6  11      765.55      701.07     63.36 o   0.33385
   7   6  11      240.79      119.42     44.68 o   0.34360
   8   6  11     6108.81     6437.97    242.08 o   0.35453
   9   6  11     3578.79     3303.88    150.29 o   0.36652
  10   6  11    10093.04     9598.87    344.44 o   0.37947
  11   6  11     7889.02     7904.28    247.77 o   0.39329
  12   6  11     4284.23     4399.75    116.98 o   0.40789
  13   6  11    10313.66    10061.10    188.47 o   0.42318
  14   6  11      164.61       96.67     34.12 o   0.43911
  15   6  11    10933.58    11291.83    216.90 o   0.45559
  16   6  11      441.92      452.49     37.37 o   0.47257
  17   6  11     1966.21     1924.49     65.80 o   0.49000
  18   6  11      205.77      181.97     33.31 o   0.50784
  19   6  11      385.76      373.69     36.56 o   0.52604
  20   6  11       27.84       46.30     29.25 o   0.54456
  21   6  11      842.65      936.65     50.37 o   0.56338
  22   6  11       31.85       23.56     30.06 o   0.58246
   1   7  11     1137.11     1094.25     61.74 o   0.32839
   2   7  11     2268.29     2008.16     82.86 o   0.33070
   3   7  11     6869.27     6377.85    173.85 o   0.33452
   4   7  11     3599.18     3250.26    198.22 o   0.33980
   5   7  11      241.42      432.99     63.36 o   0.34647
   6   7  11      133.67      181.16     60.93 o   0.35445
   7   7  11     2594.93     2496.39    119.42 o   0.36366
   8   7  11      365.55      363.94     50.37 o   0.37400
   9   7  11     3489.32     3146.28    131.60 o   0.38538
  10   7  11      406.24      368.00     60.93 o   0.39772
  11   7  11     3839.13     3692.18     89.36 o   0.41092
  12   7  11       89.62       58.49     34.93 o   0.42492
  13   7  11       29.58        0.00     36.56 o   0.43962
  14   7  11       34.25       17.06     31.68 o   0.45497
  15   7  11       10.90       41.43     30.87 o   0.47089
  16   7  11       80.19       64.99     30.87 o   0.48734
  17   7  11      669.58      651.51     42.24 o   0.50427
  18   7  11      299.84      298.14     36.56 o   0.52162
  19   7  11     1241.03     1242.10     50.37 o   0.53935
  20   7  11      123.92      122.67     31.68 o   0.55743
  21   7  11     1273.45     1028.45     51.18 o   0.57583
   0   8  11     4187.46     4117.05    195.78 o   0.35170
   1   8  11     1828.85     1688.09    137.29 o   0.35242
   2   8  11     2625.62     2663.73    107.23 o   0.35458
   3   8  11    14676.98    14040.86    369.62 o   0.35815
   4   8  11      676.37      633.64     69.86 o   0.36308
   5   8  11     2369.69     2268.93     97.48 o   0.36933
   6   8  11       23.26       82.05     52.80 o   0.37683
   7   8  11     1229.52     1123.50     80.42 o   0.38550
   8   8  11     2670.76     2324.98    111.29 o   0.39527
   9   8  11     2831.68     2832.71     72.30 o   0.40605
  10   8  11     1335.81     1250.22     69.86 o   0.41778
  11   8  11     9298.52     8739.39    204.72 o   0.43037
  12   8  11     1491.39     1552.42     58.49 o   0.44375
  13   8  11     6248.67     6357.54    142.16 o   0.45785
  14   8  11      749.92      933.40     47.93 o   0.47261
  15   8  11     1951.22     2098.33     80.42 o   0.48796
  16   8  11       66.80       18.68     30.06 o   0.50385
  17   8  11     2996.78     3027.67     84.49 o   0.52024
  18   8  11       31.69       46.30     33.31 o   0.53707
  19   8  11       98.80       81.24     29.25 o   0.55431
  20   8  11        8.66        0.00     27.62 o   0.57192
  21   8  11      145.70      121.85     29.25 o   0.58986
   1   9  11      197.56      204.72     58.49 o   0.37782
   2   9  11       81.70       73.92     60.11 o   0.37983
   3   9  11      449.46      523.97     63.36 o   0.38316
   4   9  11     1903.00     2106.45    104.79 o   0.38778
   5   9  11     4325.66     4154.42    144.60 o   0.39364
   6   9  11     4749.73     4652.40    138.10 o   0.40068
   7   9  11     8248.22     8600.48    171.41 o   0.40884
   8   9  11     5881.43     5748.27    144.60 o   0.41807
   9   9  11     1794.23     1817.25     92.61 o   0.42828
  10   9  11       15.42        0.00     31.68 o   0.43942
  11   9  11    10526.74    10143.96    213.65 o   0.45140
  12   9  11      260.13      340.38     43.06 o   0.46418
  13   9  11      743.87      756.31     43.87 o   0.47768
  14   9  11        3.31        0.00     32.49 o   0.49184
  15   9  11      734.30      802.61     47.12 o   0.50661
  16   9  11     2158.89     2085.33     68.24 o   0.52193
  17   9  11     4522.80     4866.86    122.67 o   0.53777
  18   9  11     1017.51     1002.45     45.49 o   0.55407
  19   9  11     5620.45     5498.07    134.85 o   0.57079
  20   9  11     1641.49     1710.83    103.98 o   0.58791
   0  10  11     1391.28     1247.79     87.74 o   0.40369
   1  10  11       55.43      152.72     48.74 o   0.40432
   2  10  11     1571.50     1518.30     62.55 o   0.40620
   3  10  11      361.49      437.05     48.74 o   0.40932
   4  10  11      779.74      839.17     47.93 o   0.41364
   5  10  11     1848.48     2112.14     67.43 o   0.41914
   6  10  11      752.44      779.05     44.68 o   0.42576
   7  10  11      199.90      210.40     37.37 o   0.43345
   8  10  11     1121.85     1032.51     51.99 o   0.44216
   9  10  11      482.74      392.37     40.62 o   0.45183
  10  10  11       70.80       82.05     31.68 o   0.46240
  11  10  11     1221.17     1289.22     84.49 o   0.47381
  12  10  11       82.22       82.05     33.31 o   0.48599
  13  10  11     2082.38     2408.65     77.99 o   0.49890
  14  10  11      244.09      242.90     35.74 o   0.51247
  15  10  11      367.86      332.26     38.99 o   0.52667
  16  10  11        6.34       33.31     30.87 o   0.54142
  17  10  11      918.86     1061.76     51.18 o   0.55670
  18  10  11       32.37       64.18     28.43 o   0.57247
  19  10  11       38.86       71.49     30.87 o   0.58867
   1  11  11     2234.11     2502.07     97.48 o   0.43172
   2  11  11     1305.62     1569.48     66.61 o   0.43348
   3  11  11     2244.12     2478.52     85.30 o   0.43640
   4  11  11     3599.47     3887.96    124.29 o   0.44046
   5  11  11     7431.64     7081.36    164.10 o   0.44563
   6  11  11     6815.06     7026.12    164.10 o   0.45186
   7  11  11     7861.28     7591.52    173.03 o   0.45912
   8  11  11     5184.74     5274.67    131.60 o   0.46735
   9  11  11     5054.28     4883.11    142.16 o   0.47651
  10  11  11     2446.38     2502.89     77.17 o   0.48654
  11  11  11     4950.87     4948.10    120.23 o   0.49739
  12  11  11        0.71       17.06     30.06 o   0.50901
  13  11  11     2666.44     2775.84     83.67 o   0.52135
  14  11  11      398.08      387.50     36.56 o   0.53436
  15  11  11      191.19      207.96     31.68 o   0.54798
  16  11  11      665.86      636.08     43.06 o   0.56218
  17  11  11     3905.77     3772.61    112.92 o   0.57691
  18  11  11     1027.72      876.54    127.54 o   0.59214
   0  12  11      696.74      862.73    121.85 o   0.45931
   1  12  11     1220.14     1307.09    118.60 o   0.45986
   2  12  11      293.49      334.69     43.06 o   0.46151
   3  12  11     2096.11     2301.42    134.85 o   0.46426
   4  12  11      240.61      203.90     39.81 o   0.46808
   5  12  11      443.33      536.97     43.87 o   0.47294
   6  12  11      184.96      236.40     38.18 o   0.47882
   7  12  11       11.07        0.00     33.31 o   0.48567
   8  12  11       17.74        2.44     33.31 o   0.49346
   9  12  11     2739.04     2862.76    125.92 o   0.50215
  10  12  11      184.30      193.34     34.93 o   0.51168
  11  12  11     1997.21     2210.44    142.16 o   0.52201
  12  12  11       17.87        0.00     29.25 o   0.53309
  13  12  11       59.93       30.87     35.74 o   0.54488
  14  12  11       11.61        8.94     30.06 o   0.55734
  15  12  11      317.44      288.39     34.12 o   0.57042
  16  12  11      183.66      253.46     38.18 o   0.58407
   1  13  11      255.74      274.58     43.06 o   0.48861
   2  13  11      927.70      865.17     55.24 o   0.49017
   3  13  11     2505.63     2479.33     84.49 o   0.49276
   4  13  11     1934.18     1931.80     75.55 o   0.49636
   5  13  11     3834.99     3532.15    108.04 o   0.50095
   6  13  11     5670.67     5578.49    134.85 o   0.50650
   7  13  11     3196.08     3140.59     89.36 o   0.51298
   8  13  11     2956.39     2883.88     84.49 o   0.52036
   9  13  11     4856.55     5069.95    121.85 o   0.52860
  10  13  11       27.44       56.05     29.25 o   0.53767
  11  13  11      897.26      759.56     43.06 o   0.54751
  12  13  11     1424.07     1414.32     52.80 o   0.55808
  13  13  11      940.51      935.84     43.06 o   0.56936
  14  13  11      255.14      273.77     34.12 o   0.58129
  15  13  11      523.15      495.54     49.55 o   0.59384
   0  14  11       60.21       48.74     57.68 o   0.51739
   1  14  11     4438.92     4156.86    118.60 o   0.51788
   2  14  11      557.04      445.99     38.99 o   0.51935
   3  14  11     3724.26     3906.65    158.41 o   0.52179
   4  14  11      900.62      804.24     53.62 o   0.52519
   5  14  11      681.24      731.94     51.18 o   0.52953
   6  14  11      334.11      346.07     39.81 o   0.53478
   7  14  11       63.53       60.93     30.87 o   0.54093
   8  14  11        2.06       13.00     28.43 o   0.54793
   9  14  11     2541.86     2661.30    104.79 o   0.55577
  10  14  11      302.96      341.19     33.31 o   0.56439
  11  14  11     2830.09     2835.14     80.42 o   0.57377
  12  14  11      637.37      607.65     41.43 o   0.58388
  13  14  11     2560.42     2455.77    233.96 o   0.59466
   1  15  11      257.81      406.99     40.62 o   0.54757
   2  15  11      893.39      910.66     50.37 o   0.54896
   3  15  11       84.72       61.74     30.87 o   0.55127
   4  15  11      955.30      879.79     67.43 o   0.55449
   5  15  11      679.79      740.87     60.11 o   0.55860
   6  15  11      228.12      108.86     32.49 o   0.56359
   7  15  11      843.24      841.61     51.18 o   0.56942
   8  15  11       20.50        9.75     26.00 o   0.57608
   9  15  11     1173.33     1034.95     64.18 o   0.58353
  10  15  11      271.46      203.90     30.06 o   0.59175
   0  16  11       12.22      146.23     38.99 o   0.57718
   1  16  11     7311.92     6671.93    172.22 o   0.57762
   2  16  11      592.34      442.74     35.74 o   0.57894
   3  16  11     2796.38     2416.78     83.67 o   0.58113
   4  16  11      216.24      346.88     42.24 o   0.58419
   5  16  11      359.93      408.62     57.68 o   0.58809
   6  16  11      186.61      362.31     78.80 o   0.59283
   0   0  12    28021.86    28306.75   1034.95 o   0.25321
   1   0  12    29625.62    27478.95    723.81 o   0.25422
   2   0  12    18821.13    19507.24    507.73 o   0.25720
   3   0  12      600.35      569.47     67.43 o   0.26209
   4   0  12    10989.90    10202.45    355.81 o   0.26880
   5   0  12       35.79       42.24     69.86 o   0.27718
   6   0  12     3569.54     3503.72    178.72 o   0.28709
   7   0  12     2174.13     2255.93    185.22 o   0.29839
   8   0  12     4193.52     3606.89    175.47 o   0.31090
   9   0  12     2447.13     2038.22    137.29 o   0.32451
  10   0  12      481.12      353.38     74.74 o   0.33907
  11   0  12     5740.30     5559.80    276.20 o   0.35447
  12   0  12     3819.35     3640.19    356.63 o   0.37060
  13   0  12    20314.98    18795.62   1849.75 o   0.38737
  14   0  12    15353.15    13637.12    479.29 o   0.40470
  15   0  12     3639.75     3136.53    122.67 o   0.42253
  16   0  12     6582.76     6972.50    264.83 o   0.44079
  17   0  12    15655.22    15287.02    465.48 o   0.45943
  18   0  12      480.64      407.81     73.11 o   0.47840
  19   0  12     2098.03     1975.66    107.23 o   0.49768
  20   0  12      492.34      640.14     73.92 o   0.51722
  21   0  12       27.53       32.49     55.24 o   0.53700
  22   0  12     1731.48     2208.00    123.48 o   0.55698
  23   0  12     1759.37     1704.34    127.54 o   0.57716
   1   1  12     1586.56     1294.90     55.24 o   0.25635
   2   1  12     1766.40     2055.28     68.24 o   0.25931
   3   1  12     2515.02     2535.38     86.92 o   0.26417
   4   1  12     4575.12     4224.28    146.23 o   0.27082
   5   1  12     1342.11     1528.05    104.79 o   0.27914
   6   1  12    11223.79    10729.67    319.26 o   0.28899
   7   1  12     5162.42     4894.48    317.63 o   0.30021
   8   1  12     6300.77     6222.69    247.77 o   0.31265
   9   1  12     7786.89     7215.40    209.59 o   0.32618
  10   1  12     3319.56     3189.33    134.04 o   0.34067
  11   1  12      121.51       12.19     47.12 o   0.35600
  12   1  12      595.65      630.39     98.30 o   0.37206
  13   1  12      122.32      146.23     60.93 o   0.38877
  14   1  12      105.30      136.48     35.74 o   0.40605
  15   1  12     6292.31     6030.97    143.79 o   0.42382
  16   1  12       71.30       43.06     34.93 o   0.44202
  17   1  12      347.60      218.53     38.99 o   0.46061
  18   1  12      281.19      215.28     38.99 o   0.47954
  19   1  12     1118.53     1236.41     52.80 o   0.49878
  20   1  12       16.33        0.00     36.56 o   0.51827
  21   1  12      446.60      375.31     43.06 o   0.53801
  22   1  12      269.69      415.12     49.55 o   0.55796
  23   1  12      121.38      160.04     39.81 o   0.57810
   0   2  12      863.88      637.70     81.24 o   0.26169
   1   2  12      515.16      268.08     44.68 o   0.26266
   2   2  12    13487.71    12728.08    293.26 o   0.26555
   3   2  12     2590.24     2610.12     95.86 o   0.27029
   4   2  12      813.70     1142.18    157.60 o   0.27680
   5   2  12    26904.41    25211.65    691.32 o   0.28494
   6   2  12     3148.17     2645.86    180.34 o   0.29460
   7   2  12      165.84      238.83     64.99 o   0.30561
   8   2  12      151.73      171.41     57.68 o   0.31784
   9   2  12      706.49      622.27     62.55 o   0.33116
  10   2  12     2249.90     2315.23    120.23 o   0.34544
  11   2  12    10717.14    10689.87    396.43 o   0.36057
  12   2  12     7729.08     6789.72    233.96 o   0.37644
  13   2  12     5503.95     4996.03    224.21 o   0.39296
  14   2  12     9210.91     8966.85    186.03 o   0.41006
  15   2  12     6433.32     5718.21    130.79 o   0.42766
  16   2  12     5754.43     5319.35    134.85 o   0.44571
  17   2  12     1256.89     1290.03     56.87 o   0.46415
  18   2  12     4894.92     5124.38    130.79 o   0.48294
  19   2  12       13.62        0.00     34.93 o   0.50205
  20   2  12       29.35        0.00     35.74 o   0.52142
  21   2  12      416.16      350.13     42.24 o   0.54104
  22   2  12     2129.18     2144.64    100.73 o   0.56089
  23   2  12     1047.27     1302.22     56.05 o   0.58093
   1   3  12    17156.39    14881.66    376.94 o   0.27284
   2   3  12     4191.28     3595.51    119.42 o   0.27562
   3   3  12    19478.83    18513.73    500.41 o   0.28020
   4   3  12     1738.98     2284.36    262.39 o   0.28648
   5   3  12    50893.47    49688.93   1335.52 o   0.29436
   6   3  12    13380.65    13238.25    395.62 o   0.30371
   7   3  12       49.25       46.30     60.93 o   0.31441
   8   3  12    12790.23    12862.13    387.50 o   0.32631
   9   3  12    13957.58    12585.92    381.81 o   0.33930
  10   3  12     5023.61     4460.68    197.40 o   0.35325
  11   3  12     1000.64     1077.19     97.48 o   0.36805
  12   3  12      320.42      328.19     69.86 o   0.38361
  13   3  12     2362.15     2238.87     95.05 o   0.39984
  14   3  12     4671.36     4292.52    121.04 o   0.41665
  15   3  12     5686.70     5166.62    135.66 o   0.43399
  16   3  12      351.82      424.05     37.37 o   0.45179
  17   3  12     3161.65     3386.74     92.61 o   0.46999
  18   3  12     1704.10     1766.89     66.61 o   0.48856
  19   3  12     2466.34     2285.99     71.49 o   0.50745
  20   3  12      571.24      678.32     43.06 o   0.52663
  21   3  12     4146.23     4493.17    141.35 o   0.54606
  22   3  12     1827.59     1720.58     69.05 o   0.56573
  23   3  12       28.87        0.00     32.49 o   0.58560
   0   4  12    12939.64    12334.90   1341.21 o   0.28561
   1   4  12     2670.68     2369.66    195.78 o   0.28650
   2   4  12      894.24      660.45    124.29 o   0.28915
   3   4  12     3894.63     4110.55    228.27 o   0.29351
   4   4  12      270.90      273.77     79.61 o   0.29951
   5   4  12      222.92      342.82     71.49 o   0.30706
   6   4  12      983.27      913.91     87.74 o   0.31603
   7   4  12     2208.33     2408.65    168.97 o   0.32632
   8   4  12     2495.97     2461.46    116.98 o   0.33781
   9   4  12     1192.71     1297.34     87.74 o   0.35037
  10   4  12      250.06      296.51     63.36 o   0.36390
  11   4  12        9.37       19.50     60.11 o   0.37829
  12   4  12     3903.55     3606.89    176.28 o   0.39344
  13   4  12     2337.34     2176.32     69.86 o   0.40928
  14   4  12     2938.11     2776.65     99.11 o   0.42572
  15   4  12     1396.65     1281.91     73.11 o   0.44270
  16   4  12     5164.62     5454.20    142.16 o   0.46016
  17   4  12       52.49       69.05     32.49 o   0.47805
  18   4  12     2053.98     1964.29     63.36 o   0.49631
  19   4  12        1.83        0.00     31.68 o   0.51492
  20   4  12      134.47      124.29     37.37 o   0.53383
  21   4  12      669.97      801.80     48.74 o   0.55301
  22   4  12      407.71      458.98     40.62 o   0.57244
  23   4  12      367.09      584.90     43.87 o   0.59209
   1   5  12     1538.36     1610.91     86.92 o   0.30315
   2   5  12     1735.40     1560.55    100.73 o   0.30565
   3   5  12     9861.73     8858.81    320.88 o   0.30978
   4   5  12     1069.13     1032.51    123.48 o   0.31548
   5   5  12    33654.43    32213.40    901.72 o   0.32265
   6   5  12    34340.76    32744.68    917.97 o   0.33120
   7   5  12    16447.09    15255.34    421.62 o   0.34104
   8   5  12    12719.99    11229.28    368.81 o   0.35204
   9   5  12     4338.13     4511.05    181.16 o   0.36411
  10   5  12     4969.33     4572.78    182.78 o   0.37715
  11   5  12      626.73      599.52     77.17 o   0.39105
  12   5  12      188.64      220.15     38.18 o   0.40573
  13   5  12      191.37      116.17     37.37 o   0.42110
  14   5  12      299.99      200.65     38.18 o   0.43710
  15   5  12      562.94      591.40     51.99 o   0.45365
  16   5  12     3498.74     3580.08    103.98 o   0.47071
  17   5  12      748.09      696.19     57.68 o   0.48821
  18   5  12     3216.81     3347.74     96.67 o   0.50611
  19   5  12     5269.22     5610.98    132.41 o   0.52436
  20   5  12     3773.41     3770.98    106.42 o   0.54294
  21   5  12     1240.56     1271.35     57.68 o   0.56182
  22   5  12     1726.68     1904.18     69.05 o   0.58095
   0   6  12     4595.02     4017.94    173.03 o   0.32154
   1   6  12     2506.01     2511.01    162.47 o   0.32233
   2   6  12     1756.97     1846.50    109.67 o   0.32469
   3   6  12       31.04       35.74     49.55 o   0.32858
   4   6  12        0.84        1.62     51.99 o   0.33395
   5   6  12      843.92      753.87     69.86 o   0.34074
   6   6  12     5229.84     5163.37    176.28 o   0.34885
   7   6  12     4881.73     5095.95    188.47 o   0.35820
   8   6  12     5454.32     5843.32    220.15 o   0.36869
   9   6  12       99.73      152.72     62.55 o   0.38023
  10   6  12     1834.17     1696.21    106.42 o   0.39273
  11   6  12     6802.30     6819.78    142.16 o   0.40610
  12   6  12       62.29       13.00     34.93 o   0.42025
  13   6  12     3532.15     3714.12     99.92 o   0.43512
  14   6  12       11.00        0.00     33.31 o   0.45062
  15   6  12      715.10      705.13     42.24 o   0.46669
  16   6  12      101.11       59.30     33.31 o   0.48329
  17   6  12      749.48      895.22     47.12 o   0.50035
  18   6  12       59.60      108.04     30.87 o   0.51782
  19   6  12       84.79      112.11     32.49 o   0.53568
  20   6  12        4.54        0.00     32.49 o   0.55389
  21   6  12       24.04       15.43     42.24 o   0.57240
  22   6  12      137.91      138.10     35.74 o   0.59119
   1   7  12     3989.62     3861.16    164.10 o   0.34363
   2   7  12     1515.86     1418.38     74.74 o   0.34584
   3   7  12     1307.32     1401.32     80.42 o   0.34949
   4   7  12    12220.96    11095.24    301.39 o   0.35455
   5   7  12    14982.24    13333.29    366.38 o   0.36095
   6   7  12     7483.45     6569.57    215.28 o   0.36861
   7   7  12     6384.46     6376.23    205.53 o   0.37747
   8   7  12     7499.81     7213.77    229.09 o   0.38745
   9   7  12      586.67      569.47     66.61 o   0.39845
  10   7  12      533.02      523.97     58.49 o   0.41039
  11   7  12     2231.83     2068.27     66.61 o   0.42320
  12   7  12     5450.04     5216.99    127.54 o   0.43680
  13   7  12      343.04      376.12     40.62 o   0.45112
  14   7  12      170.41      162.47     36.56 o   0.46609
  15   7  12      604.80      629.58     41.43 o   0.48165
  16   7  12     2536.73     2540.26     73.92 o   0.49774
  17   7  12     3153.18     3453.35     91.80 o   0.51432
  18   7  12     2800.75     2752.28    118.60 o   0.53134
  19   7  12     2097.72     1954.54     62.55 o   0.54876
  20   7  12     1058.50     1061.76     50.37 o   0.56654
  21   7  12     1387.10     1212.86     52.80 o   0.58465
   0   8  12    12958.32    13269.12    570.28 o   0.36597
   1   8  12      186.86      173.85     56.05 o   0.36666
   2   8  12     7503.87     7161.78    183.59 o   0.36874
   3   8  12     1136.76     1038.20    107.23 o   0.37217
   4   8  12     1108.39     1119.43     74.74 o   0.37692
   5   8  12     1429.28     1398.89     81.24 o   0.38294
   6   8  12      570.35      553.22     66.61 o   0.39018
   7   8  12     1923.98     1801.82     91.80 o   0.39856
   8   8  12     5534.03     5054.52    108.04 o   0.40802
   9   8  12       16.81       57.68     32.49 o   0.41848
  10   8  12     3060.10     3183.65     89.36 o   0.42986
  11   8  12     2706.81     2892.82     93.42 o   0.44211
  12   8  12     4322.96     4378.63    107.23 o   0.45515
  13   8  12     2805.35     2669.42     82.05 o   0.46890
  14   8  12       44.37        0.00     34.12 o   0.48332
  15   8  12     6424.49     6251.94    138.10 o   0.49834
  16   8  12       22.86        0.00     30.87 o   0.51392
  17   8  12      517.14      509.35     43.87 o   0.52999
  18   8  12       45.02       46.30     30.06 o   0.54652
  19   8  12      218.23      272.14     44.68 o   0.56347
  20   8  12        4.15       10.56     26.81 o   0.58080
   1   9  12     1964.63     1746.58     93.42 o   0.39113
   2   9  12     1195.50     1006.52     88.55 o   0.39308
   3   9  12     2900.97     2852.20    131.60 o   0.39630
   4   9  12     3055.90     2797.77    108.86 o   0.40077
   5   9  12        7.85       24.37     30.06 o   0.40644
   6   9  12     3381.04     3341.24     79.61 o   0.41326
   7   9  12     4719.33     4704.39    107.23 o   0.42118
   8   9  12     1830.12     1976.48     87.74 o   0.43014
   9   9  12      144.98      108.86     34.12 o   0.44008
  10   9  12     1885.85     2032.53    141.35 o   0.45092
  11   9  12      765.15      700.26     44.68 o   0.46261
  12   9  12        0.47       58.49     34.93 o   0.47508
  13   9  12      103.60       52.80     32.49 o   0.48828
  14   9  12      293.92      289.20     37.37 o   0.50214
  15   9  12      281.69      356.63     37.37 o   0.51661
  16   9  12     1771.73     1774.20     62.55 o   0.53165
  17   9  12       85.88       26.81     29.25 o   0.54721
  18   9  12      324.03      411.06     34.12 o   0.56323
  19   9  12      484.59      476.04     43.06 o   0.57970
   0  10  12    39594.69    36280.89    897.66 o   0.41618
   1  10  12     8115.38     7505.41    207.96 o   0.41679
   2  10  12    10918.51    10330.80    215.28 o   0.41861
   3  10  12     9513.59     9027.78    186.84 o   0.42164
   4  10  12      386.46      389.12     39.81 o   0.42584
   5  10  12      512.23      597.09     46.30 o   0.43118
   6  10  12     3796.60     3479.35     99.92 o   0.43762
   7  10  12      467.76      426.49     40.62 o   0.44511
   8  10  12      668.86      770.12     47.12 o   0.45360
   9  10  12     1323.96     1350.15     59.30 o   0.46303
  10  10  12     1984.04     2094.27     65.80 o   0.47334
  11  10  12     5660.43     5524.87    125.10 o   0.48449
  12  10  12     5100.57     5743.40    127.54 o   0.49642
  13  10  12    11504.08    11534.73    224.21 o   0.50906
  14  10  12     2234.54     2400.53     69.05 o   0.52237
  15  10  12     3942.10     4260.03    110.48 o   0.53630
  16  10  12      778.79      909.85     47.12 o   0.55080
  17  10  12      423.79      374.50     35.74 o   0.56583
  18  10  12       17.97       37.37     26.00 o   0.58134
   1  11  12      106.81       95.05     37.37 o   0.44342
   2  11  12     3977.81     4143.05    120.23 o   0.44514
   3  11  12       16.92       30.87     38.99 o   0.44798
   4  11  12     1159.42     1054.45     53.62 o   0.45194
   5  11  12     1037.54     1359.89     60.11 o   0.45697
   6  11  12       11.99       18.68     35.74 o   0.46305
   7  11  12      673.47      796.93     69.05 o   0.47014
   8  11  12      247.99      241.27     38.18 o   0.47818
   9  11  12      152.67      134.04     34.93 o   0.48714
  10  11  12      383.97      389.12     39.81 o   0.49695
  11  11  12      273.35      264.83     36.56 o   0.50758
  12  11  12      364.35      353.38     40.62 o   0.51898
  13  11  12       35.80        0.00     30.06 o   0.53108
  14  11  12      127.99      130.79     30.87 o   0.54386
  15  11  12      625.28      733.56     44.68 o   0.55725
  16  11  12      323.32      272.95     43.87 o   0.57122
  17  11  12      483.14      843.23     51.18 o   0.58572
   0  12  12     8004.25     6903.45    252.64 o   0.47032
   1  12  12     7800.29     7525.72    183.59 o   0.47086
   2  12  12     8198.83     7838.48    202.28 o   0.47248
   3  12  12     3241.92     2969.18     95.86 o   0.47516
   4  12  12     1271.53     1052.82     91.80 o   0.47889
   5  12  12     3679.34     3360.74     97.48 o   0.48365
   6  12  12       67.17       62.55     34.93 o   0.48940
   7  12  12      554.14      549.97     43.06 o   0.49610
   8  12  12     1433.06     1281.91     55.24 o   0.50373
   9  12  12      500.45      533.72     41.43 o   0.51224
  10  12  12     3200.15     3411.92    141.35 o   0.52159
  11  12  12     6189.24     6390.04    148.66 o   0.53172
  12  12  12     4550.48     4506.17    116.98 o   0.54261
  13  12  12     5923.63     5738.52    151.91 o   0.55420
  14  12  12     1293.04     1385.08     58.49 o   0.56645
  15  12  12     3629.73     3502.09    117.79 o   0.57932
  16  12  12      407.92      398.06     38.99 o   0.59277
   1  13  12     1395.74     1317.65     67.43 o   0.49898
   2  13  12        2.17       43.06     34.12 o   0.50051
   3  13  12     2645.69     2499.64     85.30 o   0.50304
   4  13  12      111.15      106.42     37.37 o   0.50657
   5  13  12     4205.79     4273.02    254.27 o   0.51106
   6  13  12      226.88      199.03     37.37 o   0.51651
   7  13  12     1195.95     1043.89     51.99 o   0.52287
   8  13  12      172.95      182.78     34.12 o   0.53011
   9  13  12      517.57      585.71     39.81 o   0.53820
  10  13  12      991.20     1094.25     47.12 o   0.54711
  11  13  12       13.21       36.56     29.25 o   0.55678
  12  13  12     2337.41     2430.59     91.80 o   0.56718
  13  13  12       29.34       15.43     27.62 o   0.57828
  14  13  12       74.79       43.87     28.43 o   0.59003
   0  14  12     3290.43     2911.50    241.27 o   0.52719
   1  14  12      847.88      896.85     51.99 o   0.52767
   2  14  12     2935.70     2977.31    122.67 o   0.52911
   3  14  12      355.59      322.51     38.99 o   0.53151
   4  14  12     1898.18     1982.16     91.80 o   0.53485
   5  14  12       50.52        0.00     32.49 o   0.53911
   6  14  12      422.12      526.41     43.06 o   0.54427
   7  14  12       35.18       31.68     29.25 o   0.55031
   8  14  12      999.17      935.03     48.74 o   0.55720
   9  14  12      190.43      212.03     31.68 o   0.56490
  10  14  12     1617.32     1248.60     48.74 o   0.57339
  11  14  12      247.23      162.47     27.62 o   0.58263
  12  14  12      323.58      193.34     28.43 o   0.59258
   1  15  12       26.43       11.37     29.25 o   0.55684
   2  15  12       31.21       26.00     33.31 o   0.55821
   3  15  12     3190.99     3217.77    155.16 o   0.56048
   4  15  12      271.67      125.92     35.74 o   0.56365
   5  15  12      826.82      831.86     91.80 o   0.56769
   6  15  12     1066.12      978.08     79.61 o   0.57260
   7  15  12     2483.95     2437.09    158.41 o   0.57834
   8  15  12     1116.68     1246.16     60.93 o   0.58490
   9  15  12     1407.33     1460.63     69.86 o   0.59224
   0  16  12      576.09      284.33     93.42 o   0.58599
   1  16  12      284.14      418.37     35.74 o   0.58642
   2  16  12      558.91      488.23     80.42 o   0.58772
   3  16  12        5.99       14.62     28.43 o   0.58988
   4  16  12       31.12       64.18     28.43 o   0.59289
   1   1  13     1889.97     1821.32     89.36 o   0.27721
   2   1  13       98.56      221.77     61.74 o   0.27995
   3   1  13    24218.85    22596.66    601.96 o   0.28446
   4   1  13     4036.77     3692.18    145.41 o   0.29065
   5   1  13     8734.80     8256.85    260.77 o   0.29842
   6   1  13    41322.24    41112.82   1094.25 o   0.30765
   7   1  13     1706.88     2365.60    270.52 o   0.31821
   8   1  13    30808.04    28661.75    691.32 o   0.32998
   9   1  13     5884.71     5710.90    220.96 o   0.34282
  10   1  13     8547.66     8173.99    323.32 o   0.35664
  11   1  13     5735.46     5136.56    256.71 o   0.37131
  12   1  13       44.47       26.81     74.74 o   0.38673
  13   1  13      300.15      330.63     48.74 o   0.40283
  14   1  13     6788.76     6564.70    157.60 o   0.41953
  15   1  13      585.53      593.02     42.24 o   0.43675
  16   1  13     1227.46     1171.43     56.87 o   0.45444
  17   1  13       22.08       18.68     35.74 o   0.47254
  18   1  13     4874.60     4725.51    126.73 o   0.49101
  19   1  13       80.10       59.30     34.93 o   0.50981
  20   1  13     2460.64     2526.45     79.61 o   0.52890
  21   1  13      528.30      561.34     57.68 o   0.54826
  22   1  13     2579.65     2589.81    104.79 o   0.56785
  23   1  13      527.09      613.33     85.30 o   0.58765
   0   2  13    20723.60    19504.81    877.35 o   0.28216
   1   2  13       38.84       87.74     69.05 o   0.28306
   2   2  13    15395.47    14336.56    466.30 o   0.28574
   3   2  13      556.33      704.32     92.61 o   0.29015
   4   2  13     5831.32     5412.77    190.09 o   0.29622
   5   2  13     6846.92     6196.70    219.34 o   0.30385
   6   2  13      732.33      675.89     90.98 o   0.31292
   7   2  13     1986.74     2127.58    104.79 o   0.32331
   8   2  13      799.03      792.87     62.55 o   0.33490
   9   2  13      963.73      950.46     73.11 o   0.34756
  10   2  13    15077.96    14049.80    466.30 o   0.36120
  11   2  13       53.81       75.55     60.93 o   0.37569
  12   2  13      569.92      558.90     77.99 o   0.39094
  13   2  13     1588.24     1723.02     64.18 o   0.40688
  14   2  13     7033.55     6466.40    160.85 o   0.42341
  15   2  13        4.44       28.43     35.74 o   0.44048
  16   2  13      845.19      759.56     45.49 o   0.45803
  17   2  13     1042.44     1053.63     51.99 o   0.47599
  18   2  13     1000.57      957.77     51.18 o   0.49433
  19   2  13      104.99       73.92     36.56 o   0.51301
  20   2  13       18.62        8.12     34.12 o   0.53199
  21   2  13        0.68       17.06     35.74 o   0.55124
  22   2  13     1477.19     1283.53     57.68 o   0.57072
  23   2  13      206.68      241.27     42.24 o   0.59043
   1   3  13      804.11      807.49     92.61 o   0.29253
   2   3  13      511.92      670.20     79.61 o   0.29513
   3   3  13     8510.29     8673.59    313.57 o   0.29940
   4   3  13     7803.07     7161.78    268.08 o   0.30529
   5   3  13    17988.49    18468.23    585.71 o   0.31270
   6   3  13     1418.21     1162.49     86.11 o   0.32152
   7   3  13     8671.78     8795.44    258.33 o   0.33164
   8   3  13     8844.71     8706.08    278.64 o   0.34294
   9   3  13      255.30      288.39     59.30 o   0.35532
  10   3  13     5273.43     4818.93    178.72 o   0.36867
  11   3  13     1349.40     1371.27     89.36 o   0.38288
  12   3  13      409.58      359.06     73.11 o   0.39786
  13   3  13      115.34      230.71     40.62 o   0.41353
  14   3  13      528.32      536.97     45.49 o   0.42981
  15   3  13      219.64      339.57     41.43 o   0.44663
  16   3  13     4115.37     4241.34    120.23 o   0.46394
  17   3  13       15.18       31.68     34.93 o   0.48169
  18   3  13     1605.54     1537.80     64.18 o   0.49982
  19   3  13       19.10        0.00     34.93 o   0.51830
  20   3  13     1934.55     2101.58     68.24 o   0.53709
  21   3  13       32.16       90.98     37.37 o   0.55616
  22   3  13     1093.49     1203.92     56.87 o   0.57548
   0   4  13   110318.31   104270.70   3883.09 o   0.30447
   1   4  13     2527.45     3176.33    307.89 o   0.30530
   2   4  13     5740.08     5043.95    294.07 o   0.30779
   3   4  13     5438.87     5247.05    299.76 o   0.31190
   4   4  13     8868.53     8027.76    294.89 o   0.31755
   5   4  13     6972.22     6673.55    285.95 o   0.32468
   6   4  13       38.35       24.37     51.99 o   0.33318
   7   4  13      796.05      597.90     99.92 o   0.34296
   8   4  13     2641.38     2333.92    116.98 o   0.35390
   9   4  13       30.68       76.36     56.05 o   0.36591
  10   4  13    13882.49    13708.61    443.55 o   0.37888
  11   4  13     1720.46     1476.06    108.04 o   0.39272
  12   4  13     8778.79     8663.84    184.41 o   0.40734
  13   4  13     4745.24     4909.92    132.41 o   0.42266
  14   4  13     9993.18     9671.17    230.71 o   0.43860
  15   4  13     1638.06     1648.28     81.24 o   0.45510
  16   4  13     3907.93     3749.86    111.29 o   0.47210
  17   4  13     2199.95     2052.03     73.11 o   0.48955
  18   4  13      779.09      813.17     47.12 o   0.50740
  19   4  13      101.31      112.11     36.56 o   0.52562
  20   4  13       15.38        1.62     30.87 o   0.54415
  21   4  13       51.90       80.42     34.12 o   0.56298
  22   4  13     1084.51     1004.08     50.37 o   0.58208
   1   5  13       57.41       23.56     57.68 o   0.32098
   2   5  13     3404.19     2939.94    186.84 o   0.32335
   3   5  13     2966.03     2841.64    208.78 o   0.32726
   4   5  13     5280.99     4721.45    186.03 o   0.33265
   5   5  13     3277.19     3080.48    222.59 o   0.33946
   6   5  13     2423.40     2500.45    138.91 o   0.34760
   7   5  13     2353.80     2441.15    129.98 o   0.35698
   8   5  13      359.04      385.87     63.36 o   0.36751
   9   5  13     3022.51     3476.10    182.78 o   0.37909
  10   5  13     2918.88     2414.34    126.73 o   0.39163
  11   5  13      979.82      907.41     49.55 o   0.40503
  12   5  13      673.99      709.19     56.05 o   0.41922
  13   5  13     1614.33     1540.24     64.99 o   0.43412
  14   5  13       94.08       90.98     38.18 o   0.44965
  15   5  13      777.84      869.23     52.80 o   0.46576
  16   5  13     1687.34     1870.87     71.49 o   0.48239
  17   5  13        1.47       40.62     35.74 o   0.49948
  18   5  13        9.13       23.56     33.31 o   0.51699
  19   5  13      738.58      705.94     44.68 o   0.53487
  20   5  13      868.15      945.59     54.43 o   0.55310
  21   5  13     1958.15     2018.72     74.74 o   0.57164
  22   5  13        1.49        0.00     37.37 o   0.59045
   0   6  13    39803.43    36448.24   1099.94 o   0.33841
   1   6  13      102.30      181.16     56.87 o   0.33916
   2   6  13    10708.66    10254.44    271.33 o   0.34140
   3   6  13     1518.24     1456.56    100.73 o   0.34510
   4   6  13     5858.87     5157.69    189.28 o   0.35022
   5   6  13       70.32       69.86     63.36 o   0.35670
   6   6  13      262.45      314.38     69.86 o   0.36445
   7   6  13     3186.21     2839.20    211.21 o   0.37341
   8   6  13     6214.23     6137.39    254.27 o   0.38349
   9   6  13      355.64      166.53     64.99 o   0.39460
  10   6  13     5781.64     5393.27    124.29 o   0.40666
  11   6  13     1236.98     1229.10     69.86 o   0.41958
  12   6  13    13627.89    13372.29    281.89 o   0.43329
  13   6  13      757.50      952.09     90.98 o   0.44772
  14   6  13     7398.41     7658.95    177.09 o   0.46280
  15   6  13     4322.48     4372.94    116.17 o   0.47847
  16   6  13     3793.66     3817.29    107.23 o   0.49467
  17   6  13     2409.93     2349.35     77.99 o   0.51135
  18   6  13     1676.16     1750.64     64.18 o   0.52846
  19   6  13      339.23      450.86     43.87 o   0.54597
  20   6  13       31.44        0.00     40.62 o   0.56384
  21   6  13      258.11      144.60     37.37 o   0.58204
   1   7  13     1848.41     1776.64    112.11 o   0.35946
   2   7  13     4155.13     3619.88    113.73 o   0.36157
   3   7  13      489.10      494.73     64.18 o   0.36507
   4   7  13      825.00      918.78     86.11 o   0.36992
   5   7  13     2897.77     2575.19    129.17 o   0.37605
   6   7  13       85.71       29.25     66.61 o   0.38342
   7   7  13      631.76      369.62     82.05 o   0.39194
   8   7  13     4466.46     4609.34    173.85 o   0.40155
   9   7  13     1870.66     1962.67     60.93 o   0.41218
  10   7  13      171.40       86.92     32.49 o   0.42374
  11   7  13     2040.13     2046.34     65.80 o   0.43615
  12   7  13     1044.57     1112.12     52.80 o   0.44936
  13   7  13     1734.18     1770.95     64.18 o   0.46329
  14   7  13       21.75       42.24     36.56 o   0.47788
  15   7  13      128.99      180.34     38.99 o   0.49307
  16   7  13      578.52      454.11     41.43 o   0.50880
  17   7  13      278.93      371.25     42.24 o   0.52503
  18   7  13      766.72      917.97     63.36 o   0.54172
  19   7  13      903.11      867.60     52.80 o   0.55881
  20   7  13      853.45      918.78     76.36 o   0.57628
  21   7  13      679.57      582.46     70.68 o   0.59410
   0   8  13     3104.90     3021.17    171.41 o   0.38087
   1   8  13      488.01      303.01     69.86 o   0.38154
   2   8  13     6155.98     5788.08    162.47 o   0.38353
   3   8  13      239.80      264.02     69.86 o   0.38683
   4   8  13     3941.52     3700.31    131.60 o   0.39141
   5   8  13      150.80      150.29     56.87 o   0.39721
   6   8  13      243.40      187.66     36.56 o   0.40419
   7   8  13      740.12      749.81     43.87 o   0.41229
   8   8  13     2119.17     2259.18     70.68 o   0.42144
   9   8  13       15.19      116.98     38.99 o   0.43157
  10   8  13     1512.91     1796.13     79.61 o   0.44262
  11   8  13     1971.73     1749.83     62.55 o   0.45453
  12   8  13     5062.42     5052.89    119.42 o   0.46721
  13   8  13     1957.62     2032.53     73.11 o   0.48063
  14   8  13     1791.66     1682.40     60.93 o   0.49470
  15   8  13     3246.55     3390.80     88.55 o   0.50939
  16   8  13     3215.73     3422.48     86.11 o   0.52463
  17   8  13      327.04      312.76     33.31 o   0.54039
  18   8  13      411.62      416.74     39.81 o   0.55661
  19   8  13      190.54      246.96     34.93 o   0.57327
  20   8  13        6.75        0.00     34.12 o   0.59031
   1   9  13      789.00      891.97     48.74 o   0.40511
   2   9  13      166.26      155.97     43.87 o   0.40699
   3   9  13      212.11      259.14     38.18 o   0.41010
   4   9  13      403.10      314.38     37.37 o   0.41442
   5   9  13      889.49      850.54     43.87 o   0.41991
   6   9  13     8026.96     7641.89    156.79 o   0.42652
   7   9  13     1345.99     1488.25     56.87 o   0.43420
   8   9  13    14329.58    13494.96    255.08 o   0.44289
   9   9  13      643.49      688.88     43.87 o   0.45255
  10   9  13     7814.85     7620.77    175.47 o   0.46310
  11   9  13      490.34      525.60     41.43 o   0.47449
  12   9  13      780.99      745.75     44.68 o   0.48666
  13   9  13       68.50       88.55     31.68 o   0.49955
  14   9  13        5.57        0.00     31.68 o   0.51310
  15   9  13      335.14      286.76     35.74 o   0.52728
  16   9  13     2510.90     2620.68     75.55 o   0.54202
  17   9  13      292.96      269.70     43.06 o   0.55728
  18   9  13     4196.79     3662.13     94.23 o   0.57303
  19   9  13     1136.75     1250.22     57.68 o   0.58922
   0  10  13     1193.10     1484.19    109.67 o   0.42934
   1  10  13      143.96      190.09     38.18 o   0.42994
   2  10  13     2555.92     2596.31     96.67 o   0.43171
   3  10  13      342.74      254.27     44.68 o   0.43464
   4  10  13       29.38       33.31     33.31 o   0.43872
   5  10  13      691.69      642.58     44.68 o   0.44390
   6  10  13      465.97      460.61     40.62 o   0.45016
   7  10  13      798.23      684.82     59.30 o   0.45744
   8  10  13       23.79        0.00     31.68 o   0.46570
   9  10  13      132.33       47.93     32.49 o   0.47489
  10  10  13       14.28       21.93     31.68 o   0.48496
  11  10  13      541.19      684.82     44.68 o   0.49585
  12  10  13      201.01      251.02     39.81 o   0.50750
  13  10  13      128.84      148.66     31.68 o   0.51988
  14  10  13      314.00      338.75     34.12 o   0.53292
  15  10  13      193.95      166.53     33.31 o   0.54658
  16  10  13      182.13      162.47     32.49 o   0.56081
  17  10  13      301.13      347.69     34.12 o   0.57558
  18  10  13        4.55        0.00     36.56 o   0.59084
   1  11  13      351.18      311.13     43.06 o   0.45580
   2  11  13      836.81      872.48     57.68 o   0.45747
   3  11  13     4077.62     3907.46    114.54 o   0.46024
   4  11  13     4850.92     4787.25    138.91 o   0.46409
   5  11  13     1956.39     1697.02     66.61 o   0.46900
   6  11  13    15200.12    13507.14    337.94 o   0.47492
   7  11  13     1222.18     1164.93     56.05 o   0.48183
   8  11  13    11033.11    10996.94    239.65 o   0.48968
   9  11  13      838.52      839.17     56.05 o   0.49843
  10  11  13     4962.40     4925.35    122.67 o   0.50803
  11  11  13     1891.09     1937.48     82.05 o   0.51843
  12  11  13      770.52      876.54     47.93 o   0.52959
  13  11  13      831.05      854.60     55.24 o   0.54146
  14  11  13       17.85       10.56     31.68 o   0.55399
  15  11  13       85.74       84.49     32.49 o   0.56715
  16  11  13     1772.59     1834.31     73.92 o   0.58088
   0  12  13      748.50      770.93     76.36 o   0.48201
   1  12  13       91.25      115.36     39.81 o   0.48254
   2  12  13      908.57     1040.64     95.86 o   0.48412
   3  12  13     1211.55     1188.49     60.93 o   0.48673
   4  12  13     1908.34     2138.14    115.36 o   0.49038
   5  12  13      115.98      160.85     38.99 o   0.49502
   6  12  13      217.90      226.65     39.81 o   0.50064
   7  12  13        3.39        0.00     36.56 o   0.50720
   8  12  13      485.49      507.73     45.49 o   0.51466
   9  12  13      967.46      988.64     50.37 o   0.52299
  10  12  13     1870.93     1977.29     77.99 o   0.53215
  11  12  13      982.54     1052.82     50.37 o   0.54209
  12  12  13      862.79     1027.64     88.55 o   0.55277
  13  12  13      210.44      140.54     31.68 o   0.56416
  14  12  13      143.99      168.97     43.87 o   0.57619
  15  12  13       24.94        3.25     30.87 o   0.58885
   1  13  13        4.46       65.80     39.81 o   0.51001
   2  13  13     1916.34     1911.49     93.42 o   0.51151
   3  13  13       70.51      110.48     38.18 o   0.51399
   4  13  13     4837.44     4439.56    201.47 o   0.51744
   5  13  13      167.93      244.52     41.43 o   0.52184
   6  13  13     5850.54     6217.82    175.47 o   0.52717
   7  13  13      718.24      636.89     43.87 o   0.53341
   8  13  13     1745.76     1721.39     63.36 o   0.54051
   9  13  13     1976.33     2078.83    102.36 o   0.54845
  10  13  13     2322.26     2493.95     78.80 o   0.55719
  11  13  13     1410.26     1231.54     64.99 o   0.56669
  12  13  13      232.83      201.47     27.62 o   0.57691
  13  13  13      322.15      236.40     36.56 o   0.58783
   0  14  13     7062.28     8026.13    274.58 o   0.53764
   1  14  13     4447.97     4111.36    121.85 o   0.53812
   2  14  13     5219.73     4952.97    175.47 o   0.53953
   3  14  13       68.91       45.49     36.56 o   0.54188
   4  14  13      783.30      644.20     47.12 o   0.54516
   5  14  13       93.95       97.48     34.12 o   0.54934
   6  14  13       25.42       95.05     43.87 o   0.55441
   7  14  13      276.25      379.37     38.18 o   0.56034
   8  14  13      498.24      417.55     34.12 o   0.56710
   9  14  13      219.96      214.46     29.25 o   0.57467
  10  14  13     2278.26     2256.74     99.92 o   0.58302
  11  14  13      682.29      520.72     35.74 o   0.59210
   1  15  13      151.93       60.93     27.62 o   0.56675
   2  15  13      197.94      177.91     30.87 o   0.56809
   3  15  13        3.72        6.50     30.87 o   0.57033
   4  15  13      157.17      132.41     45.49 o   0.57344
   5  15  13       64.21       38.99     36.56 o   0.57741
   6  15  13      430.84      315.20     51.99 o   0.58224
   7  15  13        9.13       57.68     49.55 o   0.58789
   8  15  13      335.82      352.57    109.67 o   0.59434
   0   0  14      925.58      508.54    134.04 o   0.29542
   1   0  14     1925.40     1728.71    132.41 o   0.29628
   2   0  14      852.49      554.03     98.30 o   0.29884
   3   0  14     6051.31     6332.36    292.45 o   0.30306
   4   0  14       45.27       86.11     82.86 o   0.30888
   5   0  14     3723.57     4192.60    187.66 o   0.31620
   6   0  14     1860.22     1194.98    100.73 o   0.32493
   7   0  14     3218.77     2467.96    133.23 o   0.33494
   8   0  14     2795.85     2746.60    182.78 o   0.34614
   9   0  14     6163.01     5909.93    314.38 o   0.35841
  10   0  14        6.12        0.00     95.05 o   0.37165
  11   0  14     4504.89     4383.50    330.63 o   0.38574
  12   0  14       52.29       58.49     69.05 o   0.40062
  13   0  14    29367.32    27468.39    844.86 o   0.41618
  14   0  14     6969.90     6330.74    229.90 o   0.43236
  15   0  14     9603.08     9683.35    286.76 o   0.44909
  16   0  14       40.00        8.94     90.98 o   0.46631
  17   0  14    10065.55    10639.50    335.51 o   0.48397
  18   0  14      664.33      702.69     76.36 o   0.50202
  19   0  14        2.54        0.00     54.43 o   0.52042
  20   0  14        5.33       81.24     55.24 o   0.53914
  21   0  14        4.75       21.93     53.62 o   0.55814
  22   0  14      154.04      203.90     51.18 o   0.57739
   1   1  14      157.76       80.42     59.30 o   0.29811
   2   1  14     1513.05     1723.83    124.29 o   0.30066
   3   1  14     8876.47     8551.73    234.77 o   0.30486
   4   1  14      844.16      852.17     84.49 o   0.31064
   5   1  14        9.17       27.62     47.12 o   0.31792
   6   1  14       16.23       18.68     47.12 o   0.32660
   7   1  14       60.86       38.18     45.49 o   0.33657
   8   1  14       20.40       23.56     47.12 o   0.34771
   9   1  14      857.54      833.48     68.24 o   0.35993
  10   1  14      449.86      494.73    109.67 o   0.37311
  11   1  14      161.95      196.59     77.99 o   0.38716
  12   1  14      313.92      195.78     51.18 o   0.40198
  13   1  14       58.78      158.41     38.99 o   0.41749
  14   1  14      281.33      201.47     36.56 o   0.43362
  15   1  14     2077.26     2428.15     82.05 o   0.45030
  16   1  14     1714.85     1660.47     68.24 o   0.46748
  17   1  14      814.35      523.16     45.49 o   0.48510
  18   1  14        0.95        0.00     39.81 o   0.50311
  19   1  14     2183.41     2636.11     87.74 o   0.52147
  20   1  14        3.82       14.62     33.31 o   0.54015
  21   1  14      899.46      795.30     59.30 o   0.55912
  22   1  14       86.44       89.36     38.99 o   0.57834
   0   2  14       40.21      294.07    124.29 o   0.30271
   1   2  14    24603.53    23887.50    679.95 o   0.30355
   2   2  14      986.77      943.96     97.48 o   0.30605
   3   2  14    13277.52    12923.05    411.87 o   0.31018
   4   2  14     2619.78     2618.24    107.23 o   0.31586
   5   2  14     2340.15     2351.79    101.55 o   0.32303
   6   2  14      248.10      450.86     59.30 o   0.33157
   7   2  14       89.67       65.80     46.30 o   0.34140
   8   2  14       70.95       95.05     51.18 o   0.35239
   9   2  14     1083.56      938.28     76.36 o   0.36445
  10   2  14       16.98        3.25     58.49 o   0.37747
  11   2  14     2183.53     1971.60    141.35 o   0.39136
  12   2  14       24.52       24.37     34.12 o   0.40603
  13   2  14     3868.43     3412.73     97.48 o   0.42139
  14   2  14      910.27      837.54     77.17 o   0.43738
  15   2  14    17967.37    17741.98    376.12 o   0.45392
  16   2  14      569.08      622.27     77.99 o   0.47097
  17   2  14     4434.99     4370.51    120.23 o   0.48846
  18   2  14      844.33      864.35     50.37 o   0.50635
  19   2  14     1052.10     1103.19     56.05 o   0.52460
  20   2  14      297.00      287.58     37.37 o   0.54317
  21   2  14     1349.86     1415.95     61.74 o   0.56203
  22   2  14       12.74       30.06     33.31 o   0.58116
   1   3  14     3436.46     3139.78    146.23 o   0.31241
   2   3  14     1941.51     2191.75    119.42 o   0.31484
   3   3  14     4894.73     5262.48    233.96 o   0.31885
   4   3  14     2712.41     2545.13    116.17 o   0.32438
   5   3  14    20970.52    19859.81    528.85 o   0.33136
   6   3  14      377.77      231.52     69.05 o   0.33970
   7   3  14    12882.25    12451.07    348.50 o   0.34929
   8   3  14      716.20     1039.82    150.29 o   0.36005
   9   3  14    27947.24    25055.68    719.75 o   0.37186
  10   3  14       40.53       37.37     56.87 o   0.38463
  11   3  14      125.19      256.71     59.30 o   0.39827
  12   3  14      412.83      257.52     38.18 o   0.41269
  13   3  14      346.56      285.95     41.43 o   0.42781
  14   3  14      303.86      263.21     38.99 o   0.44357
  15   3  14     2925.34     2611.74     85.30 o   0.45989
  16   3  14      253.76      226.65     38.99 o   0.47672
  17   3  14     3335.58     3409.48     98.30 o   0.49401
  18   3  14      742.38      724.63     49.55 o   0.51171
  19   3  14     4082.80     3976.51    109.67 o   0.52977
  20   3  14      151.83      149.47     37.37 o   0.54817
  21   3  14     5022.83     5481.01    142.98 o   0.56687
  22   3  14      284.58      320.07     40.62 o   0.58583
   0   4  14       16.57      101.55     76.36 o   0.32361
   1   4  14      183.47      199.84     61.74 o   0.32440
   2   4  14      166.17      362.31     69.86 o   0.32674
   3   4  14    14168.21    13335.73    380.19 o   0.33061
   4   4  14      303.13      494.73     67.43 o   0.33595
   5   4  14     2534.16     2253.49    103.98 o   0.34269
   6   4  14       27.22       13.81     56.05 o   0.35076
   7   4  14     7410.39     7007.43    358.25 o   0.36006
   8   4  14     3309.73     2731.16    141.35 o   0.37050
   9   4  14     7186.78     6749.92    257.52 o   0.38199
  10   4  14     6413.91     6249.50    255.89 o   0.39443
  11   4  14       75.25       43.87     35.74 o   0.40774
  12   4  14        6.03        0.00     38.99 o   0.42184
  13   4  14      473.62      504.48     47.93 o   0.43665
  14   4  14      534.99      523.97     64.18 o   0.45210
  15   4  14     2640.95     2460.64     82.05 o   0.46812
  16   4  14     1725.50     1827.81    117.79 o   0.48467
  17   4  14     2112.05     2047.96     76.36 o   0.50168
  18   4  14       99.06      139.73     38.99 o   0.51911
  19   4  14      521.69      536.97     44.68 o   0.53693
  20   4  14        2.92      104.79     37.37 o   0.55509
  21   4  14      407.06      471.17     45.49 o   0.57356
  22   4  14       77.32      111.29     38.18 o   0.59232
   1   5  14     8111.24     7334.81    213.65 o   0.33919
   2   5  14       30.84       68.24     57.68 o   0.34143
   3   5  14    30918.28    26244.97    708.38 o   0.34514
   4   5  14     1320.46     1424.07    131.60 o   0.35025
   5   5  14    32356.10    30050.08   1044.70 o   0.35673
   6   5  14       86.37       86.92     60.11 o   0.36448
   7   5  14    19074.98    17677.81    519.91 o   0.37344
   8   5  14     1261.65     1271.35    157.60 o   0.38352
   9   5  14     5927.35     5801.89    246.96 o   0.39463
  10   5  14      281.47      222.59     47.12 o   0.40668
  11   5  14     7200.07     6191.01    160.85 o   0.41961
  12   5  14      565.56      652.33     67.43 o   0.43332
  13   5  14       31.62       50.37     39.81 o   0.44775
  14   5  14        9.57        0.00     37.37 o   0.46283
  15   5  14      999.94     1217.73     56.87 o   0.47849
  16   5  14      259.69      251.02     38.18 o   0.49469
  17   5  14     3698.06     3694.62    103.98 o   0.51137
  18   5  14        8.99        9.75     32.49 o   0.52849
  19   5  14     6444.72     7316.94    155.16 o   0.54600
  20   5  14       35.71       34.93     38.18 o   0.56386
  21   5  14     2189.54     1949.67     75.55 o   0.58206
   0   6  14     9499.96     8718.27    386.68 o   0.35573
   1   6  14     7764.12     7647.57    332.26 o   0.35644
   2   6  14     1218.52     1378.58     80.42 o   0.35858
   3   6  14     2127.07     2029.28    121.04 o   0.36210
   4   6  14        9.31        0.00     60.11 o   0.36699
   5   6  14       70.17      277.02     73.11 o   0.37317
   6   6  14    13627.10    11875.92    427.30 o   0.38059
   7   6  14      126.51       72.30     69.86 o   0.38918
   8   6  14     1176.66     1407.01    103.17 o   0.39886
   9   6  14      479.38      544.28     42.24 o   0.40955
  10   6  14      316.71      340.38     41.43 o   0.42118
  11   6  14      154.66      163.28     43.06 o   0.43367
  12   6  14       86.50       80.42     38.18 o   0.44695
  13   6  14      105.65       80.42     38.99 o   0.46095
  14   6  14        9.59      134.85     44.68 o   0.47561
  15   6  14     1842.61     2011.41     68.24 o   0.49087
  16   6  14     1121.24     1181.99     53.62 o   0.50667
  17   6  14      389.17      346.88     37.37 o   0.52297
  18   6  14        5.15       13.00     32.49 o   0.53972
  19   6  14      297.05      256.71     36.56 o   0.55688
  20   6  14        8.99       39.81     37.37 o   0.57441
  21   6  14       24.11       95.05     34.93 o   0.59228
   1   7  14     5274.70     4690.58    199.84 o   0.37581
   2   7  14     1032.78     1083.69     86.11 o   0.37783
   3   7  14     8571.49     8251.97    289.20 o   0.38118
   4   7  14     1862.12     1661.28    114.54 o   0.38582
   5   7  14    17218.12    15968.60    638.52 o   0.39171
   6   7  14      443.47      380.19     69.86 o   0.39878
   7   7  14     3873.79     4065.87    112.11 o   0.40699
   8   7  14       80.09      103.98     34.12 o   0.41625
   9   7  14     3745.38     3195.83    123.48 o   0.42651
  10   7  14       33.22       13.81     33.31 o   0.43769
  11   7  14     1374.41     1617.41     60.93 o   0.44972
  12   7  14      542.06      649.08     47.93 o   0.46254
  13   7  14     1087.02     1155.99     57.68 o   0.47609
  14   7  14      884.14     1027.64     52.80 o   0.49030
  15   7  14     1405.04     1359.08     58.49 o   0.50511
  16   7  14      375.22      477.67     38.99 o   0.52048
  17   7  14     2573.30     2908.26     86.92 o   0.53636
  18   7  14        5.38        0.00     34.93 o   0.55270
  19   7  14     4028.97     3724.68    112.11 o   0.56947
  20   7  14      248.73      246.15     33.31 o   0.58662
   0   8  14      423.54      828.61     98.30 o   0.39634
   1   8  14     5575.00     4841.68    187.66 o   0.39698
   2   8  14       79.98       93.42     54.43 o   0.39890
   3   8  14     4407.12     4031.75    174.66 o   0.40207
   4   8  14     1505.04     1499.62     56.05 o   0.40648
   5   8  14       39.90        0.00     34.93 o   0.41207
   6   8  14      779.23      962.65     69.05 o   0.41880
   7   8  14     2588.52     2596.31     73.92 o   0.42662
   8   8  14        0.26       47.93     34.12 o   0.43547
   9   8  14     1124.80     1117.00     52.80 o   0.44528
  10   8  14       61.91        0.00     34.12 o   0.45600
  11   8  14     4233.12     4421.69    121.04 o   0.46756
  12   8  14        1.08        0.00     33.31 o   0.47991
  13   8  14     2053.65     2200.69     77.17 o   0.49297
  14   8  14      216.93      215.28     44.68 o   0.50671
  15   8  14     3243.55     3467.97    101.55 o   0.52106
  16   8  14     1208.73     1125.93     52.80 o   0.53597
  17   8  14       10.44       26.81     31.68 o   0.55140
  18   8  14      124.10      155.16     31.68 o   0.56731
  19   8  14       62.19       57.68     30.87 o   0.58366
   1   9  14        1.32       34.93     38.18 o   0.41969
   2   9  14     1783.83     1507.74     94.23 o   0.42150
   3   9  14    12537.58    10773.54    254.27 o   0.42451
   4   9  14      459.30      497.98     46.30 o   0.42868
   5   9  14      772.31      913.91     52.80 o   0.43399
   6   9  14     3975.33     4028.50    107.23 o   0.44038
   7   9  14     2895.30     2560.56     82.86 o   0.44783
   8   9  14     1761.00     1945.61     66.61 o   0.45626
   9   9  14     2041.89     2252.68     70.68 o   0.46564
  10   9  14       25.67       52.80     37.37 o   0.47590
  11   9  14      908.74      895.22     55.24 o   0.48699
  12   9  14      517.34      509.35     55.24 o   0.49885
  13   9  14       11.76       30.06     34.12 o   0.51144
  14   9  14      369.96      461.42     42.24 o   0.52469
  15   9  14      310.67      395.62     50.37 o   0.53856
  16   9  14      308.36      251.83     37.37 o   0.55300
  17   9  14      813.64      703.51     43.06 o   0.56797
  18   9  14        0.27        0.00     27.62 o   0.58343
   0  10  14     2528.28     2268.11    207.96 o   0.44312
   1  10  14    11488.08    10853.97    251.83 o   0.44370
   2  10  14      531.72      519.91     51.99 o   0.44541
   3  10  14     8931.16     8680.90    224.21 o   0.44826
   4  10  14       40.41       19.50     39.81 o   0.45221
   5  10  14     3436.67     3078.85    125.10 o   0.45724
   6  10  14      166.28      185.22     39.81 o   0.46332
   7  10  14      134.78      195.78     36.56 o   0.47040
   8  10  14     1283.45     1297.34     56.87 o   0.47844
   9  10  14     8074.23     8245.47    177.91 o   0.48739
  10  10  14        8.88       35.74     31.68 o   0.49720
  11  10  14     9838.65     9672.79    212.84 o   0.50783
  12  10  14      347.05      291.64     49.55 o   0.51921
  13  10  14    10376.77    10410.42    204.72 o   0.53131
  14  10  14      371.05      440.30     38.99 o   0.54408
  15  10  14     3702.48     3464.72     98.30 o   0.55747
  16  10  14       42.77       17.06     28.43 o   0.57143
  17  10  14      602.71      645.83     43.06 o   0.58593
   1  11  14      258.40      298.14     49.55 o   0.46880
   2  11  14      643.34      650.70     52.80 o   0.47043
   3  11  14      124.90      150.29     38.99 o   0.47312
   4  11  14     1852.58     1583.29     64.18 o   0.47687
   5  11  14      684.75      547.53     61.74 o   0.48164
   6  11  14     1122.56     1399.70     95.86 o   0.48741
   7  11  14       20.00       57.68     35.74 o   0.49415
   8  11  14       92.37       95.86     36.56 o   0.50181
   9  11  14        3.78        0.00     33.31 o   0.51035
  10  11  14      270.26      290.01     39.81 o   0.51973
  11  11  14      350.85      397.24     46.30 o   0.52990
  12  11  14      481.88      530.47     41.43 o   0.54082
  13  11  14      192.40      279.45     36.56 o   0.55245
  14  11  14      708.47      740.06     47.93 o   0.56474
  15  11  14        0.43        0.00     30.87 o   0.57765
  16  11  14       64.36       52.80     36.56 o   0.59114
   0  12  14       72.64      342.00     70.68 o   0.49432
   1  12  14    16067.83    14873.53    318.45 o   0.49484
   2  12  14     1447.26     1404.57    113.73 o   0.49638
   3  12  14     5172.59     4891.23    216.09 o   0.49893
   4  12  14        5.59       53.62     36.56 o   0.50249
   5  12  14     2709.55     2792.09    102.36 o   0.50702
   6  12  14       16.46       16.25     35.74 o   0.51251
   7  12  14      571.73      692.13     46.30 o   0.51892
   8  12  14      166.58      104.79     34.12 o   0.52621
   9  12  14     1907.63     1630.41     61.74 o   0.53436
  10  12  14      609.15      669.39     43.06 o   0.54333
  11  12  14     9553.73     9538.75    220.96 o   0.55307
  12  12  14       82.47       55.24     35.74 o   0.56354
  13  12  14     4049.48     3985.45    129.17 o   0.57471
  14  12  14      116.71      182.78     35.74 o   0.58653
   1  13  14      705.13      857.85     49.55 o   0.52167
   2  13  14     1033.47     1021.14     55.24 o   0.52313
   3  13  14      129.63      100.73     39.81 o   0.52555
   4  13  14      232.60      285.14     46.30 o   0.52893
   5  13  14     2231.85     2415.96    152.72 o   0.53324
   6  13  14        1.12        4.06     33.31 o   0.53846
   7  13  14     1009.99     1065.82     73.11 o   0.54456
   8  13  14       15.55       26.00     30.87 o   0.55152
   9  13  14     2718.20     2680.79     95.05 o   0.55930
  10  13  14      146.22      130.79     28.43 o   0.56787
  11  13  14     1945.03     2235.62    109.67 o   0.57720
  12  13  14      548.60      568.65     62.55 o   0.58724
   0  14  14      892.60      652.33    144.60 o   0.54871
   1  14  14     3203.69     2975.68    124.29 o   0.54917
   2  14  14      430.12      474.42     42.24 o   0.55056
   3  14  14     1366.48     1386.70     60.11 o   0.55286
   4  14  14      238.69      300.57     38.99 o   0.55607
   5  14  14        7.42        0.00     31.68 o   0.56017
   6  14  14       70.76      104.79     42.24 o   0.56514
   7  14  14      106.08       51.18     36.56 o   0.57096
   8  14  14       41.30        0.00     29.25 o   0.57760
   9  14  14     2221.27     2065.02     73.92 o   0.58504
  10  14  14      227.19      199.84     40.62 o   0.59324
   1  15  14       10.86       21.93     26.81 o   0.57726
   2  15  14       62.28       38.99     26.00 o   0.57858
   3  15  14     3089.05     3346.12    124.29 o   0.58077
   4  15  14       18.13       12.19     29.25 o   0.58383
   5  15  14     2032.33     2112.14     89.36 o   0.58773
   6  15  14        1.17       34.12     38.99 o   0.59247
   1   1  15       29.41       65.80     46.30 o   0.31903
   2   1  15    15108.73    14731.37    333.07 o   0.32142
   3   1  15     7068.05     7006.62    246.96 o   0.32535
   4   1  15    15433.48    14043.30    306.26 o   0.33077
   5   1  15        7.92       48.74     46.30 o   0.33762
   6   1  15    33688.09    30609.79    720.56 o   0.34580
   7   1  15     2192.49     2047.15    108.86 o   0.35523
   8   1  15     6967.20     7036.68    203.90 o   0.36581
   9   1  15     1372.38     1244.54     81.24 o   0.37744
  10   1  15     5422.32     4984.65    222.59 o   0.39003
  11   1  15      422.60      331.44     45.49 o   0.40349
  12   1  15      213.93      262.39     38.99 o   0.41773
  13   1  15       10.67       17.06     36.56 o   0.43268
  14   1  15     2325.73     2416.78     82.05 o   0.44826
  15   1  15       75.04       22.75     35.74 o   0.46442
  16   1  15     1133.74     1117.00     60.11 o   0.48109
  17   1  15      623.15      610.08     52.80 o   0.49823
  18   1  15     2988.43     2952.94    103.17 o   0.51578
  19   1  15      357.37      408.62     44.68 o   0.53371
  20   1  15      879.00      977.27     56.87 o   0.55197
  21   1  15      280.09      367.19     47.12 o   0.57055
  22   1  15     2316.09     2094.27     86.11 o   0.58940
   0   2  15     4948.75     4241.34    170.60 o   0.32334
   1   2  15      467.93      385.87     47.93 o   0.32412
   2   2  15    23012.33    21551.96    451.67 o   0.32647
   3   2  15      906.73     1060.94     78.80 o   0.33034
   4   2  15      317.29      291.64     50.37 o   0.33568
   5   2  15      116.31      101.55     50.37 o   0.34243
   6   2  15      398.64      372.87     62.55 o   0.35050
   7   2  15     1873.24     1788.01     90.17 o   0.35981
   8   2  15       20.62        0.00     52.80 o   0.37026
   9   2  15     6528.09     6273.87    216.90 o   0.38175
  10   2  15     3752.61     3649.94    165.72 o   0.39420
  11   2  15     2079.67     2156.82    100.73 o   0.40752
  12   2  15     3442.18     3286.00     96.67 o   0.42163
  13   2  15        0.70       57.68     36.56 o   0.43644
  14   2  15    10798.84    10266.63    222.59 o   0.45190
  15   2  15     1849.44     1674.28     67.43 o   0.46793
  16   2  15     1831.95     1977.29     72.30 o   0.48448
  17   2  15      121.83      103.17     38.18 o   0.50150
  18   2  15      299.41      384.25     44.68 o   0.51894
  19   2  15        4.14        0.00     38.99 o   0.53676
  20   2  15        4.57        0.00     38.18 o   0.55493
  21   2  15      343.46      376.94     49.55 o   0.57341
  22   2  15     1759.72     1673.47     84.49 o   0.59217
   1   3  15      609.28      614.96     54.43 o   0.33243
   2   3  15     5370.13     4957.84    144.60 o   0.33472
   3   3  15     1675.03     1558.92     95.05 o   0.33849
   4   3  15    26519.77    24866.40    546.72 o   0.34371
   5   3  15       44.23       42.24     50.37 o   0.35030
   6   3  15     9371.85     9002.59    268.08 o   0.35820
   7   3  15      159.52      120.23     60.11 o   0.36731
   8   3  15     6856.71     6241.38    203.90 o   0.37755
   9   3  15      885.77      826.17     77.17 o   0.38883
  10   3  15       68.37       51.99     36.56 o   0.40106
  11   3  15     3382.07     3206.39     90.17 o   0.41416
  12   3  15       56.87       86.92     38.18 o   0.42805
  13   3  15     1610.97     1600.35     63.36 o   0.44265
  14   3  15      713.85      804.24     51.99 o   0.45789
  15   3  15      446.50      410.24     43.06 o   0.47372
  16   3  15     2745.31     2600.37     85.30 o   0.49008
  17   3  15      288.41      376.12     47.12 o   0.50691
  18   3  15      320.09      342.00     41.43 o   0.52417
  19   3  15       43.24       23.56     35.74 o   0.54182
  20   3  15     1276.50     1325.77     59.30 o   0.55982
  21   3  15      216.25      207.96     40.62 o   0.57814
   0   4  15     8151.02     8557.42    302.20 o   0.34298
   1   4  15     2974.73     2815.65    134.85 o   0.34372
   2   4  15    21788.04    20093.77    477.67 o   0.34594
   3   4  15     2303.09     2488.26    144.60 o   0.34959
   4   4  15     4310.77     3984.63    138.91 o   0.35464
   5   4  15        1.97      120.23     60.93 o   0.36104
   6   4  15       96.33       86.11     64.18 o   0.36870
   7   4  15     1275.00     1286.78    110.48 o   0.37756
   8   4  15       70.31        4.06     84.49 o   0.38753
   9   4  15      213.08      225.84     51.18 o   0.39853
  10   4  15     7813.75     7594.77    174.66 o   0.41047
  11   4  15      377.57      342.00     59.30 o   0.42328
  12   4  15    12306.77    12020.52    238.83 o   0.43688
  13   4  15      141.36      223.40     40.62 o   0.45119
  14   4  15    10846.40    10654.12    239.65 o   0.46616
  15   4  15      357.36      401.31     43.87 o   0.48172
  16   4  15     8065.30     8167.49    201.47 o   0.49781
  17   4  15       24.44       31.68     37.37 o   0.51439
  18   4  15     1701.82     1605.23     64.18 o   0.53140
  19   4  15       72.74      122.67     34.12 o   0.54882
  20   4  15        1.95        0.00     33.31 o   0.56660
  21   4  15      222.92      198.22     36.56 o   0.58471
   1   5  15       20.87       60.11     59.30 o   0.35772
   2   5  15      395.18      508.54     60.93 o   0.35985
   3   5  15       35.10       12.19     62.55 o   0.36336
   4   5  15    10667.65    10135.03    311.13 o   0.36823
   5   5  15      565.87      670.20     78.80 o   0.37439
   6   5  15     6011.62     5572.80    184.41 o   0.38179
   7   5  15      518.51      653.95     84.49 o   0.39035
   8   5  15     2482.19     2364.79    108.04 o   0.40000
   9   5  15     2791.93     2931.81     87.74 o   0.41066
  10   5  15      909.15      913.91     51.99 o   0.42226
  11   5  15     2065.24     2205.56     76.36 o   0.43472
  12   5  15     3224.33     3291.69     99.92 o   0.44797
  13   5  15     1172.18     1199.05     60.11 o   0.46194
  14   5  15     1280.24     1440.32     60.93 o   0.47657
  15   5  15       41.01       16.25     37.37 o   0.49180
  16   5  15      588.31      593.84     56.87 o   0.50757
  17   5  15      276.61      227.46     38.99 o   0.52384
  18   5  15      324.66      324.13     38.18 o   0.54056
  19   5  15      734.07      724.63     56.87 o   0.55769
  20   5  15      272.75      348.50     47.12 o   0.57520
  21   5  15      604.19      553.22     49.55 o   0.59305
   0   6  15    19178.05    17710.30    831.05 o   0.37344
   1   6  15     1666.02     1568.67    108.86 o   0.37412
   2   6  15     6358.66     5693.03    182.78 o   0.37615
   3   6  15      168.09      238.83     66.61 o   0.37951
   4   6  15     4081.88     3477.72    143.79 o   0.38418
   5   6  15      173.10      180.34     67.43 o   0.39009
   6   6  15     1847.59     1722.21    137.29 o   0.39719
   7   6  15       15.50        0.00     34.93 o   0.40543
   8   6  15      417.98      472.79     43.87 o   0.41473
   9   6  15       38.56       73.11     36.56 o   0.42502
  10   6  15     1856.57     1835.13     70.68 o   0.43624
  11   6  15      500.64      464.67     47.93 o   0.44831
  12   6  15     8006.25     8363.26    189.28 o   0.46117
  13   6  15      930.52      838.36     49.55 o   0.47475
  14   6  15     7477.35     7637.01    175.47 o   0.48900
  15   6  15      199.98      239.65     40.62 o   0.50385
  16   6  15     7269.33     7257.64    160.04 o   0.51926
  17   6  15       11.93       52.80     30.87 o   0.53517
  18   6  15     1918.48     2011.41     64.99 o   0.55155
  19   6  15       83.22      101.55     31.68 o   0.56835
  20   6  15       11.32        0.00     45.49 o   0.58554
   1   7  15       62.28      121.85     64.18 o   0.39261
   2   7  15      464.73      511.79     64.18 o   0.39455
   3   7  15     2456.29     2153.57    151.10 o   0.39776
   4   7  15     1684.26     1441.94     73.92 o   0.40221
   5   7  15        1.13       24.37     35.74 o   0.40786
   6   7  15      544.45      437.05     38.99 o   0.41466
   7   7  15      363.20      243.71     41.43 o   0.42255
   8   7  15     3725.29     3978.14    101.55 o   0.43149
   9   7  15      124.87      147.04     37.37 o   0.44139
  10   7  15      142.34      118.60     36.56 o   0.45220
  11   7  15     1103.72      972.40     49.55 o   0.46386
  12   7  15     1711.92     1533.74     64.18 o   0.47630
  13   7  15        9.03       61.74     34.93 o   0.48946
  14   7  15     1823.03     1704.34     64.18 o   0.50329
  15   7  15       25.62        5.69     32.49 o   0.51773
  16   7  15       33.11       38.18     30.06 o   0.53274
  17   7  15       48.57       60.93     31.68 o   0.54826
  18   7  15      968.91      954.53     52.80 o   0.56426
  19   7  15        4.85        0.00     30.06 o   0.58069
   0   8  15     3154.35     2948.87    189.28 o   0.41231
   1   8  15       12.97        0.00     39.81 o   0.41293
   2   8  15     1720.78     1576.79     90.98 o   0.41477
   3   8  15     1127.36      975.65     52.80 o   0.41782
   4   8  15     5306.68     4841.68    124.29 o   0.42206
   5   8  15      647.46      553.22     42.24 o   0.42745
   6   8  15     4596.04     4057.75    103.17 o   0.43394
   7   8  15      594.80      600.34     43.87 o   0.44149
   8   8  15      146.92      155.16     38.18 o   0.45005
   9   8  15     1542.89     1277.85     56.05 o   0.45955
  10   8  15     2320.61     2451.71     78.80 o   0.46995
  11   8  15      256.04      303.82     40.62 o   0.48117
  12   8  15     3580.58     3463.10     97.48 o   0.49318
  13   8  15      306.29      291.64     43.06 o   0.50590
  14   8  15     4990.22     4834.37    132.41 o   0.51929
  15   8  15      397.90      466.30     44.68 o   0.53330
  16   8  15     1481.98     1470.37     54.43 o   0.54788
  17   8  15       56.63       77.17     30.87 o   0.56299
  18   8  15     1064.90     1100.75     47.93 o   0.57858
   1   9  15      105.16       70.68     45.49 o   0.43480
   2   9  15       31.88        0.00     38.99 o   0.43655
   3   9  15     1453.53     1485.00     88.55 o   0.43945
   4   9  15     8019.67     7528.97    207.15 o   0.44349
   5   9  15      311.07      288.39     47.93 o   0.44862
   6   9  15     8601.93     8260.91    195.78 o   0.45481
   7   9  15      309.80      309.51     41.43 o   0.46202
   8   9  15     5684.56     5282.79    132.41 o   0.47020
   9   9  15       95.57       78.80     40.62 o   0.47930
  10   9  15     2850.93     2993.55     99.92 o   0.48928
  11   9  15       51.46       82.86     41.43 o   0.50007
  12   9  15      437.73      521.54     46.30 o   0.51163
  13   9  15      167.77      259.96     45.49 o   0.52391
  14   9  15      144.52      206.34     41.43 o   0.53685
  15   9  15        9.17        4.87     35.74 o   0.55041
  16   9  15     1324.07     1289.22     54.43 o   0.56455
  17   9  15      701.33      679.95     54.43 o   0.57922
  18   9  15     2837.06     2911.50    171.41 o   0.59439
   0  10  15      484.40      448.42    121.85 o   0.45746
   1  10  15       49.88       97.48     47.12 o   0.45802
   2  10  15      219.65      204.72     63.36 o   0.45968
   3  10  15      243.81      270.52     45.49 o   0.46244
   4  10  15       86.76      134.85     44.68 o   0.46627
   5  10  15      537.23      610.90     46.30 o   0.47115
   6  10  15      499.65      472.79     44.68 o   0.47705
   7  10  15       35.85       19.50     36.56 o   0.48393
   8  10  15      152.84      198.22     39.81 o   0.49175
   9  10  15        3.72       41.43     35.74 o   0.50046
  10  10  15       62.12       59.30     41.43 o   0.51002
  11  10  15        3.75       57.68     36.56 o   0.52038
  12  10  15       11.83        0.00     34.12 o   0.53150
  13  10  15       82.16      115.36     35.74 o   0.54333
  14  10  15     1911.08     1948.86     77.17 o   0.55582
  15  10  15      245.80      196.59     38.99 o   0.56893
  16  10  15      609.83      582.46     43.06 o   0.58262
   1  11  15       98.44       60.11     45.49 o   0.48238
   2  11  15      310.00      291.64     52.80 o   0.48396
   3  11  15      388.12      503.66     59.30 o   0.48658
   4  11  15     8374.38     7784.86    268.89 o   0.49022
   5  11  15     2456.40     2564.63    151.10 o   0.49486
   6  11  15    10622.71    10327.56    293.26 o   0.50048
   7  11  15      113.02      115.36     41.43 o   0.50705
   8  11  15    12354.99    12238.23    283.51 o   0.51451
   9  11  15      636.69      729.50     58.49 o   0.52285
  10  11  15     4500.67     4303.89    124.29 o   0.53200
  11  11  15       29.21      103.17     41.43 o   0.54195
  12  11  15      294.60      250.21     41.43 o   0.55263
  13  11  15       74.50        2.44     34.93 o   0.56402
  14  11  15      271.67      283.51     65.80 o   0.57606
  15  11  15       73.77       86.11     36.56 o   0.58872
   0  12  15     4520.75     4991.96    213.65 o   0.50722
   1  12  15      209.09      216.09     37.37 o   0.50772
   2  12  15     2343.91     2491.51    138.10 o   0.50922
   3  12  15      616.65      693.76     53.62 o   0.51171
   4  12  15       83.69       64.18     37.37 o   0.51517
   5  12  15      185.58      213.65     45.49 o   0.51960
   6  12  15       49.26       22.75     34.93 o   0.52495
   7  12  15      675.54      805.86     63.36 o   0.53121
   8  12  15      307.59      264.02     36.56 o   0.53834
   9  12  15       29.13       16.25     30.06 o   0.54631
  10  12  15      587.10      653.14     44.68 o   0.55508
  11  12  15        3.52        0.00     37.37 o   0.56462
  12  12  15     1359.52     1307.09     98.30 o   0.57489
  13  12  15        8.44        2.44     33.31 o   0.58584
   1  13  15     1297.63     1433.82     55.24 o   0.53390
   2  13  15     1076.47     1063.38     52.80 o   0.53533
   3  13  15     1616.79     1664.53     64.18 o   0.53770
   4  13  15      861.30      755.50     47.93 o   0.54100
   5  13  15      814.53     1047.13     62.55 o   0.54521
   6  13  15     3022.08     2829.46    118.60 o   0.55032
   7  13  15        3.49        0.00     32.49 o   0.55629
   8  13  15     3276.31     3186.90    120.23 o   0.56310
   9  13  15        4.50        2.44     28.43 o   0.57073
  10  13  15     3128.10     3099.16     95.05 o   0.57913
  11  13  15      119.64      112.92     33.31 o   0.58828
   0  14  15     5464.67     5159.31    261.58 o   0.56035
   1  14  15       71.26       77.99     30.87 o   0.56081
   2  14  15     2182.69     2108.89     69.05 o   0.56216
   3  14  15       66.20      153.54     30.06 o   0.56442
   4  14  15     1311.30     1470.37     58.49 o   0.56757
   5  14  15       74.08      132.41     31.68 o   0.57158
   6  14  15       37.35       40.62     34.12 o   0.57645
   7  14  15       29.66        0.00     30.87 o   0.58216
   8  14  15      933.73      878.16     61.74 o   0.58868
   1  15  15       79.06       29.25     38.99 o   0.58834
   2  15  15      203.58      238.02     79.61 o   0.58963
   3  15  15       55.84       90.17     43.06 o   0.59178
   0   0  16    34585.26    33402.70   1701.90 o   0.33762
   1   0  16     4199.49     4534.60    247.77 o   0.33837
   2   0  16     6889.17     5623.17    211.21 o   0.34062
   3   0  16     3402.16     3166.59    191.72 o   0.34433
   4   0  16       33.14      157.60     67.43 o   0.34946
   5   0  16    23417.93    21105.16    679.13 o   0.35595
   6   0  16       17.46       13.81     68.24 o   0.36372
   7   0  16      470.54      640.95     99.92 o   0.37270
   8   0  16      130.57      127.54     85.30 o   0.38279
   9   0  16     3310.46     3546.77    401.31 o   0.39392
  10   0  16      406.38      267.27     49.55 o   0.40600
  11   0  16    10159.60     9027.78    264.83 o   0.41894
  12   0  16     8113.81     7645.95    270.52 o   0.43268
  13   0  16     3994.63     3974.89    271.33 o   0.44713
  14   0  16      917.26      910.66    111.29 o   0.46223
  15   0  16     1897.54     2121.89    182.78 o   0.47791
  16   0  16     2066.08     2323.35    194.97 o   0.49413
  17   0  16     7559.15     7415.24    281.89 o   0.51083
  18   0  16      147.94       67.43     74.74 o   0.52796
  19   0  16       20.80       14.62     67.43 o   0.54549
  20   0  16       61.33      122.67     93.42 o   0.56337
  21   0  16      211.35      165.72     80.42 o   0.58158
   1   1  16       26.45       12.19     47.93 o   0.33998
   2   1  16     1075.02      869.23     69.86 o   0.34221
   3   1  16    19211.84    17869.52    361.50 o   0.34591
   4   1  16      691.01      567.84     60.93 o   0.35102
   5   1  16      227.62      266.45     65.80 o   0.35748
   6   1  16     1697.85     1765.26     91.80 o   0.36522
   7   1  16     1966.15     1532.93     85.30 o   0.37416
   8   1  16      946.39      844.04     71.49 o   0.38421
   9   1  16       93.22       55.24     61.74 o   0.39530
  10   1  16     1599.12     1599.54     56.87 o   0.40734
  11   1  16     1034.03     1382.64     58.49 o   0.42024
  12   1  16      175.94      222.59     38.18 o   0.43394
  13   1  16      632.13      543.47     47.93 o   0.44835
  14   1  16      276.64      346.88     43.87 o   0.46340
  15   1  16      258.11      338.75     44.68 o   0.47905
  16   1  16      306.80      299.76     47.93 o   0.49523
  17   1  16      904.15      764.43     56.87 o   0.51189
  18   1  16        4.76       19.50     39.81 o   0.52899
  19   1  16      401.66      574.34     47.12 o   0.54648
  20   1  16      153.12      137.29     43.87 o   0.56434
  21   1  16      337.95      242.08     47.12 o   0.58252
   0   2  16      191.99      168.16     69.05 o   0.34402
   1   2  16    13224.24    12056.26    272.14 o   0.34476
   2   2  16     6054.73     6003.35    155.16 o   0.34696
   3   2  16     3058.85     2874.14    114.54 o   0.35061
   4   2  16       47.35        4.06     51.99 o   0.35565
   5   2  16     1108.35     1118.62     71.49 o   0.36202
   6   2  16      282.85      439.49     64.99 o   0.36967
   7   2  16      549.30      689.70     71.49 o   0.37851
   8   2  16     2336.19     2169.01    107.23 o   0.38845
   9   2  16     3073.92     2921.25    149.47 o   0.39942
  10   2  16      737.78      626.33     44.68 o   0.41134
  11   2  16     2947.65     2701.92     82.86 o   0.42412
  12   2  16     2330.00     2233.18     99.92 o   0.43769
  13   2  16     5266.99     5541.12    155.16 o   0.45198
  14   2  16     1265.04     1506.93     64.99 o   0.46692
  15   2  16     8414.71     8656.53    212.84 o   0.48245
  16   2  16     1010.53     1044.70     63.36 o   0.49852
  17   2  16     4331.26     4582.53    136.48 o   0.51508
  18   2  16      795.91      897.66     48.74 o   0.53207
  19   2  16      551.39      491.48     43.06 o   0.54947
  20   2  16      165.41      315.20     42.24 o   0.56723
  21   2  16      420.32      376.94     43.06 o   0.58532
   1   3  16        1.90       16.25     47.12 o   0.35258
   2   3  16        8.86        6.50     48.74 o   0.35474
   3   3  16     7561.40     7225.96    203.09 o   0.35830
   4   3  16     4973.23     4956.22    150.29 o   0.36324
   5   3  16     7820.35     6718.23    201.47 o   0.36948
   6   3  16     1866.08     1806.69    126.73 o   0.37697
   7   3  16    14271.57    13638.74    377.75 o   0.38564
   8   3  16     5013.65     5172.31    333.07 o   0.39541
   9   3  16     9269.29     7840.92    164.10 o   0.40619
  10   3  16      102.43       95.86     38.99 o   0.41792
  11   3  16      388.55      473.61     43.06 o   0.43050
  12   3  16      418.64      506.10     45.49 o   0.44388
  13   3  16      100.11      242.08     47.93 o   0.45797
  14   3  16      113.14       29.25     37.37 o   0.47273
  15   3  16     1439.11     1177.11     60.93 o   0.48807
  16   3  16     2302.18     1992.72     77.17 o   0.50396
  17   3  16     3423.40     3881.46    111.29 o   0.52035
  18   3  16     1306.53     1350.96     58.49 o   0.53718
  19   3  16     1742.13     1614.16     66.61 o   0.55441
  20   3  16      732.33      781.49     46.30 o   0.57202
  21   3  16     2424.53     2718.97    101.55 o   0.58996
   0   4  16      495.06      324.94     76.36 o   0.36255
   1   4  16     1006.51     1040.64     69.86 o   0.36325
   2   4  16      440.21      325.76     54.43 o   0.36534
   3   4  16      645.03      584.90     63.36 o   0.36880
   4   4  16     2690.94     2691.35    108.86 o   0.37360
   5   4  16      212.31      242.08     59.30 o   0.37967
   6   4  16     2091.90     2028.47    100.73 o   0.38697
   7   4  16     5471.21     5182.06    198.22 o   0.39542
   8   4  16       57.25       82.86     41.43 o   0.40495
   9   4  16      209.95      238.02     43.06 o   0.41549
  10   4  16      320.12      310.32     41.43 o   0.42695
  11   4  16      164.96       92.61     38.99 o   0.43928
  12   4  16        6.58        0.00     34.12 o   0.45240
  13   4  16     4029.63     3978.14    106.42 o   0.46624
  14   4  16     1249.05     1324.15     79.61 o   0.48073
  15   4  16     4368.49     4351.82    119.42 o   0.49584
  16   4  16     1463.69     1629.60     97.48 o   0.51148
  17   4  16     1810.59     1662.09     89.36 o   0.52763
  18   4  16      234.36      162.47     34.93 o   0.54424
  19   4  16      458.96      560.53     41.43 o   0.56126
  20   4  16        7.51       42.24     34.12 o   0.57865
   1   5  16     1058.18      998.39     72.30 o   0.37652
   2   5  16      279.44      391.56     60.11 o   0.37854
   3   5  16     9609.89     8306.40    282.70 o   0.38188
   4   5  16      853.24      783.93     77.99 o   0.38652
   5   5  16     1959.83     1965.10    108.04 o   0.39239
   6   5  16    11047.82    10351.93    239.65 o   0.39945
   7   5  16     8190.79     7753.18    175.47 o   0.40764
   8   5  16     5106.14     3916.40    157.60 o   0.41690
   9   5  16     5148.38     5420.89    138.91 o   0.42714
  10   5  16     1397.12     1775.01     77.17 o   0.43830
  11   5  16    11612.73    10845.03    228.27 o   0.45032
  12   5  16      743.56      767.68     47.12 o   0.46312
  13   5  16      238.18      350.94     43.87 o   0.47665
  14   5  16       24.71        0.00     37.37 o   0.49084
  15   5  16      830.58      997.58     52.80 o   0.50564
  16   5  16     2214.11     2399.72    113.73 o   0.52099
  17   5  16     5495.84     5620.73    140.54 o   0.53686
  18   5  16     1320.93     1311.96     53.62 o   0.55318
  19   5  16     4835.76     5026.90    123.48 o   0.56994
  20   5  16     1508.34     1753.89    129.17 o   0.58708
   0   6  16     9160.50     8143.93    441.92 o   0.39148
   1   6  16     1959.90     1826.19     97.48 o   0.39213
   2   6  16      651.44      650.70     77.17 o   0.39407
   3   6  16     4129.50     4176.35    242.90 o   0.39728
   4   6  16     3983.90     3325.00     99.92 o   0.40174
   5   6  16      816.25      945.59     63.36 o   0.40739
   6   6  16     1824.89     1844.87     81.24 o   0.41420
   7   6  16      557.55      521.54     49.55 o   0.42211
   8   6  16      315.42      305.45     49.55 o   0.43105
   9   6  16       15.35        6.50     40.62 o   0.44096
  10   6  16       87.53      124.29     40.62 o   0.45178
  11   6  16      428.05      372.06     43.06 o   0.46345
  12   6  16      840.66      933.40     60.11 o   0.47590
  13   6  16       63.46      101.55     38.18 o   0.48907
  14   6  16       90.75      111.29     38.18 o   0.50292
  15   6  16     1565.95     1575.98     62.55 o   0.51737
  16   6  16      111.96      197.40     36.56 o   0.53238
  17   6  16      803.47      893.60     45.49 o   0.54792
  18   6  16       49.51      109.67     32.49 o   0.56393
  19   6  16       33.90       41.43     30.87 o   0.58037
   1   7  16      211.18      164.91     43.87 o   0.40981
   2   7  16     2786.03     2716.54    105.61 o   0.41167
   3   7  16     1110.77      978.90     59.30 o   0.41475
   4   7  16     5019.30     4746.63    131.60 o   0.41902
   5   7  16     5374.11     5328.28    158.41 o   0.42444
   6   7  16     1668.44     1614.16     82.05 o   0.43098
   7   7  16    12582.61    12585.92    244.52 o   0.43858
   8   7  16     6270.32     6139.02    152.72 o   0.44719
   9   7  16     6669.67     6406.29    162.47 o   0.45676
  10   7  16      306.72      231.52     41.43 o   0.46721
  11   7  16      928.89     1004.89     56.87 o   0.47851
  12   7  16        4.06       65.80     37.37 o   0.49057
  13   7  16        0.97       13.00     33.31 o   0.50336
  14   7  16      743.87      768.49     44.68 o   0.51682
  15   7  16      305.18      195.78     34.93 o   0.53090
  16   7  16       71.74       59.30     33.31 o   0.54554
  17   7  16     2700.55     2812.40    100.73 o   0.56071
  18   7  16      883.71      812.36     45.49 o   0.57636
  19   7  16     2301.13     1936.67     80.42 o   0.59246
   0   8  16     1350.10     1234.79    103.17 o   0.42872
   1   8  16     7895.06     7524.09    194.97 o   0.42931
   2   8  16     5390.43     5141.44    151.91 o   0.43109
   3   8  16      981.46     1091.00     62.55 o   0.43403
   4   8  16       58.52       92.61     43.06 o   0.43811
   5   8  16     1477.62     1272.97     63.36 o   0.44330
   6   8  16      281.73      316.82     38.99 o   0.44956
   7   8  16      226.61      238.02     38.18 o   0.45686
   8   8  16       99.25      207.15     38.99 o   0.46513
   9   8  16     2169.93     2058.52     69.05 o   0.47433
  10   8  16      527.79      618.21     47.93 o   0.48441
  11   8  16     2890.22     3091.85     95.05 o   0.49531
  12   8  16     2289.85     1933.42     72.30 o   0.50698
  13   8  16      491.13      522.35     39.81 o   0.51936
  14   8  16     1016.60     1095.88     47.93 o   0.53242
  15   8  16     1280.54     1510.99     58.49 o   0.54609
  16   8  16      426.34      428.11     36.56 o   0.56034
  17   8  16      251.48      280.26     32.49 o   0.57512
  18   8  16      118.67      214.46     38.18 o   0.59039
   1   9  16       10.13       38.18     43.87 o   0.45039
   2   9  16       87.43       57.68     43.87 o   0.45208
   3   9  16     1048.93      936.65     67.43 o   0.45489
   4   9  16        9.17        0.00     40.62 o   0.45878
   5   9  16     7300.65     7405.49    181.16 o   0.46374
   6   9  16     1009.76      999.21     60.11 o   0.46974
   7   9  16     3233.13     3110.53     96.67 o   0.47672
   8   9  16     1630.49     1474.44     64.99 o   0.48466
   9   9  16     2084.18     2147.88    134.04 o   0.49349
  10   9  16       13.21       20.31     44.68 o   0.50319
  11   9  16      323.06      175.47     45.49 o   0.51369
  12   9  16      147.79      229.09     38.99 o   0.52495
  13   9  16      397.49      271.33     36.56 o   0.53692
  14   9  16      115.83      180.34     35.74 o   0.54956
  15   9  16      437.27      573.53     41.43 o   0.56281
  16   9  16      129.99      111.29     31.68 o   0.57665
  17   9  16       43.68        0.00     32.49 o   0.59102
   0  10  16     4108.24     4272.21    320.07 o   0.47231
   1  10  16    15273.56    14333.31    359.06 o   0.47284
   2  10  16      842.19      983.77     86.11 o   0.47445
   3  10  16     7320.61     6670.30    225.84 o   0.47713
   4  10  16     1373.81     1474.44     76.36 o   0.48084
   5  10  16      367.59      238.02     47.93 o   0.48558
   6  10  16      422.34      370.44     50.37 o   0.49130
   7  10  16     1517.15     1403.76     70.68 o   0.49799
   8  10  16       75.73       56.87     41.43 o   0.50559
   9  10  16     8890.09     9054.58    225.02 o   0.51406
  10  10  16     1479.45     1456.56     73.11 o   0.52338
  11  10  16     3703.70     3408.67    125.10 o   0.53348
  12  10  16     1445.16     1415.95     65.80 o   0.54433
  13  10  16     3145.26     3054.48     99.92 o   0.55589
  14  10  16     1534.53     1437.07     64.99 o   0.56810
  15  10  16      855.53      647.45     44.68 o   0.58094
  16  10  16      577.35      848.11    120.23 o   0.59435
   1  11  16      803.30      734.38     55.24 o   0.49648
   2  11  16       36.25       87.74     47.12 o   0.49801
   3  11  16      948.82     1007.33     75.55 o   0.50056
   4  11  16        0.11        0.00     41.43 o   0.50410
   5  11  16      432.55      493.92     47.93 o   0.50862
   6  11  16      358.49      495.54     47.93 o   0.51409
   7  11  16      563.34      682.38     82.86 o   0.52048
   8  11  16      119.53      149.47     43.87 o   0.52776
   9  11  16       51.88       68.24     37.37 o   0.53588
  10  11  16       90.11      140.54     48.74 o   0.54482
  11  11  16      644.95      667.76     67.43 o   0.55454
  12  11  16      357.98      432.99     43.87 o   0.56498
  13  11  16      173.41      302.20     37.37 o   0.57612
  14  11  16       20.17       27.62     37.37 o   0.58792
   0  12  16     1408.92     1515.87     90.17 o   0.52065
   1  12  16    15492.45    15134.30    345.25 o   0.52113
   2  12  16     2347.56     2247.80     79.61 o   0.52260
   3  12  16     4492.90     4146.29    121.85 o   0.52502
   4  12  16      744.52      736.81     53.62 o   0.52840
   5  12  16      150.79      145.41     42.24 o   0.53271
   6  12  16       11.50        0.00     38.18 o   0.53794
   7  12  16     1237.19     1339.58     73.11 o   0.54405
   8  12  16      309.21      363.13     45.49 o   0.55101
   9  12  16     3084.31     2895.26    109.67 o   0.55880
  10  12  16     2076.97     1986.22     74.74 o   0.56738
  11  12  16     2462.34     2136.51     85.30 o   0.57672
  12  12  16     1188.84     1230.73     60.11 o   0.58677
   1  13  16      221.71      225.84     37.37 o   0.54667
   2  13  16       13.46       57.68     34.12 o   0.54807
   3  13  16      215.63      218.53     39.81 o   0.55038
   4  13  16      383.31      358.25     42.24 o   0.55361
   5  13  16      485.93      495.54     47.12 o   0.55772
   6  13  16      675.77      787.18     61.74 o   0.56272
   7  13  16     1354.00     1550.80     73.92 o   0.56856
   8  13  16      718.06      754.68     84.49 o   0.57523
   9  13  16     3056.94     3077.23    192.53 o   0.58269
  10  13  16       99.53       13.00     37.37 o   0.59093
   0  14  16     2461.25     2892.01    146.23 o   0.57254
   1  14  16     3268.64     3226.70    108.04 o   0.57298
   2  14  16      583.87      605.21     52.80 o   0.57431
   3  14  16      311.40      326.57     45.49 o   0.57652
   4  14  16       37.13       20.31     36.56 o   0.57960
   5  14  16       36.86       68.24     39.81 o   0.58353
   6  14  16      188.80      223.40     41.43 o   0.58831
   7  14  16      215.76      176.28     40.62 o   0.59390
   1   1  17     3304.09     2812.40    119.42 o   0.36094
   2   1  17    10592.88     9801.96    230.71 o   0.36305
   3   1  17     4476.01     4179.60    122.67 o   0.36653
   4   1  17     5294.64     4948.91    151.10 o   0.37136
   5   1  17     6276.05     5993.61    188.47 o   0.37747
   6   1  17    10205.22     9209.75    257.52 o   0.38481
   7   1  17     3730.98     3925.33    170.60 o   0.39330
   8   1  17      855.30      956.96     75.55 o   0.40288
   9   1  17     2526.43     2634.49     73.92 o   0.41347
  10   1  17     2003.73     2030.90    107.23 o   0.42499
  11   1  17     3910.72     3691.37     95.86 o   0.43738
  12   1  17      279.12      227.46     38.18 o   0.45055
  13   1  17      838.69      789.62     51.18 o   0.46444
  14   1  17     1431.60     1546.74     68.24 o   0.47900
  15   1  17     1988.73     2040.65     81.24 o   0.49415
  16   1  17      545.74      545.91     50.37 o   0.50985
  17   1  17     4152.26     4556.54    142.16 o   0.52605
  18   1  17      322.83      315.20     48.74 o   0.54270
  19   1  17      742.55      805.86     55.24 o   0.55977
  20   1  17      452.55      532.10     79.61 o   0.57721
   0   2  17     1911.43     1800.19    116.98 o   0.36475
   1   2  17     1977.55     1832.69     81.24 o   0.36545
   2   2  17     4517.74     4256.78    129.17 o   0.36753
   3   2  17     1115.78     1158.43     71.49 o   0.37097
   4   2  17      401.37      450.05     67.43 o   0.37574
   5   2  17      740.42      614.15     67.43 o   0.38178
   6   2  17       36.67      160.85     62.55 o   0.38904
   7   2  17      586.65      563.78     76.36 o   0.39744
   8   2  17      317.45      359.88     41.43 o   0.40692
   9   2  17      655.21      688.07     46.30 o   0.41741
  10   2  17     3082.85     2940.75     89.36 o   0.42883
  11   2  17     2141.91     2100.77    122.67 o   0.44110
  12   2  17     3709.80     3605.26    113.73 o   0.45417
  13   2  17     6524.09     6492.40    160.85 o   0.46795
  14   2  17     1688.46     1653.97     64.99 o   0.48240
  15   2  17     2001.29     1969.16     73.92 o   0.49745
  16   2  17      616.29      584.90     48.74 o   0.51305
  17   2  17      177.84      165.72     40.62 o   0.52915
  18   2  17      224.57      168.16     41.43 o   0.54571
  19   2  17      153.14      165.72     40.62 o   0.56268
  20   2  17      383.84      440.30     46.30 o   0.58004
   1   3  17     3563.31     3204.77    125.10 o   0.37284
   2   3  17     9069.95     8029.38    199.03 o   0.37488
   3   3  17     9517.13     8352.70    273.77 o   0.37825
   4   3  17    19137.13    17958.07    389.93 o   0.38293
   5   3  17     5968.26     5284.41    173.85 o   0.38886
   6   3  17     5074.48     4467.18    168.97 o   0.39598
   7   3  17    12999.71    12435.64    223.40 o   0.40424
   8   3  17     3194.21     2957.81    111.29 o   0.41357
   9   3  17     3223.06     3287.63     95.86 o   0.42389
  10   3  17      226.09      146.23     40.62 o   0.43514
  11   3  17      231.38      299.76     43.06 o   0.44724
  12   3  17      318.57      358.25     42.24 o   0.46013
  13   3  17       90.24      116.17     40.62 o   0.47374
  14   3  17       30.90       31.68     39.81 o   0.48802
  15   3  17      507.40      541.03     49.55 o   0.50290
  16   3  17       49.46       46.30     38.18 o   0.51834
  17   3  17      635.24      602.77     45.49 o   0.53428
  18   3  17      117.60      203.90     37.37 o   0.55068
  19   3  17      525.89      524.79     43.06 o   0.56751
  20   3  17       46.64        7.31     34.12 o   0.58472
   0   4  17      887.05     1138.93    136.48 o   0.38227
   1   4  17    13375.32    12642.79    286.76 o   0.38294
   2   4  17     3796.03     3479.35    118.60 o   0.38493
   3   4  17    12391.39    11929.53    358.25 o   0.38821
   4   4  17     8930.27     8355.14    231.52 o   0.39277
   5   4  17     1863.72     1705.96     93.42 o   0.39856
   6   4  17    14508.30    13870.27    246.15 o   0.40551
   7   4  17      315.23      380.19     43.06 o   0.41358
   8   4  17      349.71      315.20     43.06 o   0.42270
   9   4  17     1314.77     1214.48     62.55 o   0.43281
  10   4  17     1598.90     1543.49     68.24 o   0.44383
  11   4  17     3655.90     3717.37    108.04 o   0.45570
  12   4  17     7732.89     8006.64    186.84 o   0.46836
  13   4  17     4870.24     4820.56    188.47 o   0.48174
  14   4  17     5206.08     5028.52    128.35 o   0.49578
  15   4  17     6000.44     5949.74    201.47 o   0.51044
  16   4  17     2299.14     2507.76     90.98 o   0.52565
  17   4  17     1194.97     1294.90     73.92 o   0.54138
  18   4  17      178.51      144.60     34.93 o   0.55757
  19   4  17        2.00        0.00     29.25 o   0.57420
  20   4  17       76.72       78.80     34.12 o   0.59121
   1   5  17     1374.67     1404.57     84.49 o   0.39555
   2   5  17      144.14      191.72     53.62 o   0.39747
   3   5  17     2997.93     2459.83     80.42 o   0.40066
   4   5  17     2710.67     2573.56     86.92 o   0.40508
   5   5  17     2827.04     2824.58     77.17 o   0.41069
   6   5  17        6.87       89.36     37.37 o   0.41744
   7   5  17       30.80       55.24     38.99 o   0.42529
   8   5  17      727.84      553.22     46.30 o   0.43416
   9   5  17        1.47        7.31     38.99 o   0.44400
  10   5  17        1.34       11.37     38.99 o   0.45475
  11   5  17        0.33        0.00     38.18 o   0.46635
  12   5  17     1744.91     1584.92     65.80 o   0.47872
  13   5  17     1684.03     1658.03    101.55 o   0.49182
  14   5  17     1806.08     1730.33     80.42 o   0.50559
  15   5  17     1120.07     1191.73     56.87 o   0.51997
  16   5  17       80.53       72.30     34.93 o   0.53491
  17   5  17       26.27       30.87     34.12 o   0.55037
  18   5  17      127.65      157.60     33.31 o   0.56631
  19   5  17       70.10       73.11     29.25 o   0.58268
   0   6  17      952.18      805.05     71.49 o   0.40982
   1   6  17     2452.83     2217.75     73.11 o   0.41044
   2   6  17      372.20      291.64     41.43 o   0.41229
   3   6  17     8143.33     7577.71    183.59 o   0.41536
   4   6  17     6819.65     6213.76    142.98 o   0.41963
   5   6  17     3453.29     3343.68     92.61 o   0.42505
   6   6  17     1197.42     1342.02     61.74 o   0.43158
   7   6  17     2704.07     3139.78     95.05 o   0.43917
   8   6  17      301.59      308.70     42.24 o   0.44777
   9   6  17     2869.74     2798.59     89.36 o   0.45732
  10   6  17      148.72      141.35     39.81 o   0.46776
  11   6  17     5203.94     5151.19    127.54 o   0.47904
  12   6  17     5453.53     5488.32    136.48 o   0.49110
  13   6  17     4008.45     4325.83    115.36 o   0.50387
  14   6  17     1723.05     1861.12    101.55 o   0.51732
  15   6  17     2939.35     2944.00     86.11 o   0.53138
  16   6  17     2977.19     3307.13     95.05 o   0.54601
  17   6  17     2376.89     2463.08     78.80 o   0.56117
  18   6  17      865.75      740.06     42.24 o   0.57681
  19   6  17       34.48       51.99     37.37 o   0.59289
   1   7  17        8.17       52.80     41.43 o   0.42737
   2   7  17      710.67      678.32     58.49 o   0.42915
   3   7  17      218.12      156.79     45.49 o   0.43210
   4   7  17       76.58      126.73     44.68 o   0.43620
   5   7  17      472.07      607.65     48.74 o   0.44141
   6   7  17      352.56      304.64     40.62 o   0.44770
   7   7  17     1273.79      992.71     55.24 o   0.45503
   8   7  17      137.01      181.97     42.24 o   0.46333
   9   7  17      327.94      301.39     39.81 o   0.47257
  10   7  17      242.11      303.82     40.62 o   0.48268
  11   7  17      314.86      312.76     39.81 o   0.49362
  12   7  17       73.69       38.99     35.74 o   0.50533
  13   7  17      460.04      415.12     41.43 o   0.51775
  14   7  17     1066.61      993.52     52.80 o   0.53085
  15   7  17       36.39        5.69     36.56 o   0.54456
  16   7  17        7.56        2.44     30.87 o   0.55885
  17   7  17      606.64      591.40     37.37 o   0.57366
  18   7  17       82.88       21.93     34.93 o   0.58897
   0   8  17     1821.24     1762.01    146.23 o   0.44553
   1   8  17      749.64      895.22     62.55 o   0.44610
   2   8  17      441.79      409.43     51.99 o   0.44781
   3   8  17      327.68      386.68     49.55 o   0.45064
   4   8  17     1743.71     1540.24     71.49 o   0.45457
   5   8  17      268.22      277.83     55.24 o   0.45957
   6   8  17       24.88       37.37     38.18 o   0.46562
   7   8  17       37.38       25.18     41.43 o   0.47266
   8   8  17       52.44       21.93     36.56 o   0.48067
   9   8  17      632.77      653.95     45.49 o   0.48958
  10   8  17      335.34      388.31     38.99 o   0.49935
  11   8  17     1002.36     1046.32     52.80 o   0.50993
  12   8  17     1429.35     1335.52     68.24 o   0.52127
  13   8  17     3440.14     3383.49     87.74 o   0.53332
  14   8  17     2245.35     2222.62     66.61 o   0.54604
  15   8  17     1701.61     1729.52     62.55 o   0.55938
  16   8  17     1069.10     1040.64     53.62 o   0.57330
  17   8  17      947.36      852.17     63.36 o   0.58775
   1   9  17      122.90      220.96     47.12 o   0.46642
   2   9  17      118.66      114.54     44.68 o   0.46805
   3   9  17     1358.59     1600.35     73.11 o   0.47076
   4   9  17     2025.32     1873.31     73.92 o   0.47453
   5   9  17     2035.74     2251.05    100.73 o   0.47933
   6   9  17      171.60      157.60     42.24 o   0.48513
   7   9  17     2551.82     2501.26     84.49 o   0.49189
   8   9  17     1842.65     1961.04     73.11 o   0.49958
   9   9  17     3598.42     3816.48    116.17 o   0.50816
  10   9  17      609.47      625.52     56.05 o   0.51758
  11   9  17      870.62      888.72     54.43 o   0.52780
  12   9  17      486.95      538.60     43.06 o   0.53876
  13   9  17        8.38       28.43     31.68 o   0.55043
  14   9  17        2.37       12.19     38.18 o   0.56277
  15   9  17      577.65      701.88     58.49 o   0.57572
  16   9  17      598.71      714.07     51.99 o   0.58925
   0  10  17     2523.36     2594.68    121.85 o   0.48761
   1  10  17       75.72      148.66     43.87 o   0.48813
   2  10  17       95.06       63.36     47.12 o   0.48969
   3  10  17        3.31        0.00     43.06 o   0.49228
   4  10  17      205.66      158.41     47.12 o   0.49589
   5  10  17     1855.82     1679.96     73.11 o   0.50048
   6  10  17       59.87       38.99     42.24 o   0.50604
   7  10  17      927.86      905.78     57.68 o   0.51253
   8  10  17      546.77      700.26     48.74 o   0.51991
   9  10  17       68.50       43.87     43.06 o   0.52816
  10  10  17       35.67       64.18     37.37 o   0.53723
  11  10  17        3.06       17.06     37.37 o   0.54708
  12  10  17        8.75       68.24     38.99 o   0.55767
  13  10  17       14.53        0.00     34.12 o   0.56895
  14  10  17      735.74      708.38     42.24 o   0.58089
  15  10  17      508.58      460.61     58.49 o   0.59345
   1  11  17      974.16     1086.94     69.05 o   0.51106
   2  11  17      905.39      871.66     64.18 o   0.51255
   3  11  17     3590.99     3680.81    176.28 o   0.51503
   4  11  17     2208.48     2010.60     88.55 o   0.51847
   5  11  17     2497.61     2761.22    105.61 o   0.52286
   6  11  17     4055.29     3722.24    122.67 o   0.52819
   7  11  17     3125.24     3069.92    100.73 o   0.53441
   8  11  17     2997.70     2655.61     99.92 o   0.54150
   9  11  17     3882.86     3930.21    116.98 o   0.54942
  10  11  17     1702.40     1495.56    109.67 o   0.55814
  11  11  17     1694.38     1705.15     84.49 o   0.56763
  12  11  17      983.24      969.15     51.99 o   0.57784
  13  11  17      300.37      454.11     41.43 o   0.58874
   0  12  17      758.37      792.05     69.86 o   0.53457
   1  12  17      839.21      929.34     61.74 o   0.53505
   2  12  17      386.30      495.54     43.87 o   0.53647
   3  12  17      639.46      692.13     60.11 o   0.53883
   4  12  17      585.31      693.76     49.55 o   0.54213
   5  12  17      619.53      878.98     54.43 o   0.54633
   6  12  17      156.79      132.41     46.30 o   0.55143
   7  12  17       51.70      111.29     43.06 o   0.55739
   8  12  17      392.05      408.62     48.74 o   0.56419
   9  12  17      882.13      782.30     59.30 o   0.57180
  10  12  17      117.05      109.67     37.37 o   0.58019
  11  12  17      438.58      456.55     41.43 o   0.58932
   1  13  17       53.55       18.68     33.31 o   0.55995
   2  13  17        8.76        0.00     32.49 o   0.56131
   3  13  17      511.26      387.50     38.18 o   0.56357
   4  13  17      472.05      468.73     42.24 o   0.56672
   5  13  17     1946.69     1959.42     88.55 o   0.57074
   6  13  17     1115.62     1190.11     77.17 o   0.57562
   7  13  17     2605.99     2740.10    126.73 o   0.58134
   8  13  17     1074.74      792.87     68.24 o   0.58786
   9  13  17      524.70      361.50    153.54 o   0.59517
   0  14  17     1400.42     1324.96    131.60 o   0.58523
   1  14  17     1946.99     2165.76    168.16 o   0.58566
   2  14  17     1157.00     1063.38     60.93 o   0.58696
   3  14  17      991.82     1036.57     58.49 o   0.58912
   4  14  17      375.51      363.94     50.37 o   0.59214
   0   0  18     5691.69     5119.50    399.68 o   0.37982
   1   0  18     2689.52     2741.72    148.66 o   0.38049
   2   0  18      332.11      364.75     81.24 o   0.38249
   3   0  18        5.34       47.12     78.80 o   0.38580
   4   0  18     6576.72     6580.94    243.71 o   0.39038
   5   0  18       44.19        0.00     87.74 o   0.39620
   6   0  18       42.93      140.54     70.68 o   0.40320
   7   0  18      332.98      143.79     53.62 o   0.41132
   8   0  18      314.49      351.75     53.62 o   0.42049
   9   0  18     7887.34     7230.83    214.46 o   0.43064
  10   0  18     6649.98     6197.51    186.03 o   0.44172
  11   0  18       22.33       95.05     49.55 o   0.45364
  12   0  18     4970.74     5178.81    181.97 o   0.46636
  13   0  18     1347.18     1092.63     89.36 o   0.47979
  14   0  18     4895.99     5163.37    198.22 o   0.49389
  15   0  18     1419.32     1520.74    147.04 o   0.50860
  16   0  18     4570.52     5710.09    208.78 o   0.52387
  17   0  18     2254.35     2028.47    172.22 o   0.53965
  18   0  18     2139.67     1752.26    142.98 o   0.55589
  19   0  18       30.24       28.43     69.86 o   0.57257
  20   0  18      181.79      142.16    105.61 o   0.58963
   1   1  18      208.54       66.61     53.62 o   0.38192
   2   1  18      193.54      220.96     54.43 o   0.38391
   3   1  18     1904.73     1583.29     81.24 o   0.38721
   4   1  18      103.76       90.17     64.99 o   0.39178
   5   1  18      290.52      330.63     75.55 o   0.39758
   6   1  18     2810.55     2854.64     85.30 o   0.40455
   7   1  18      853.10      510.16     44.68 o   0.41264
   8   1  18     4471.38     3918.02    105.61 o   0.42178
   9   1  18       20.07        3.25     32.49 o   0.43191
  10   1  18       21.28       58.49     36.56 o   0.44295
  11   1  18      196.89      199.03     36.56 o   0.45484
  12   1  18      376.06      375.31     40.62 o   0.46752
  13   1  18      131.53      125.92     38.99 o   0.48093
  14   1  18        1.60        5.69     38.18 o   0.49500
  15   1  18        0.07        5.69     38.99 o   0.50967
  16   1  18      892.00      920.41     56.05 o   0.52491
  17   1  18       15.85       26.00     39.81 o   0.54066
  18   1  18       29.68       31.68     54.43 o   0.55687
  19   1  18       20.42       13.00     39.81 o   0.57352
  20   1  18      463.59      407.81     60.93 o   0.59055
   0   2  18      123.10      116.98     73.92 o   0.38552
   1   2  18      943.83      847.29     69.05 o   0.38618
   2   2  18     3360.02     3138.97    112.92 o   0.38815
   3   2  18       24.10      148.66     59.30 o   0.39141
   4   2  18     7039.08     6684.11    195.78 o   0.39593
   5   2  18       19.33       95.86     44.68 o   0.40167
   6   2  18     3417.35     3365.61     95.05 o   0.40857
   7   2  18      148.93      139.73     39.81 o   0.41659
   8   2  18       34.02       34.12     38.99 o   0.42564
   9   2  18      684.66      814.80     53.62 o   0.43568
  10   2  18     3975.21     4106.49    110.48 o   0.44663
  11   2  18      300.62      312.76     43.87 o   0.45843
  12   2  18     7712.67     7427.42    181.97 o   0.47101
  13   2  18        9.46       69.86     38.99 o   0.48432
  14   2  18     2960.49     3371.30     97.48 o   0.49829
  15   2  18     1378.06     1134.06     73.92 o   0.51287
  16   2  18     3106.60     2970.81     96.67 o   0.52802
  17   2  18     1034.26     1035.76     86.92 o   0.54368
  18   2  18     2991.66     3368.86    123.48 o   0.55980
  19   2  18      553.29      610.90     52.80 o   0.57636
  20   2  18        2.88        0.00     47.93 o   0.59332
   1   3  18      163.85      270.52     57.68 o   0.39318
   2   3  18     4816.26     4887.17    144.60 o   0.39511
   3   3  18     3959.81     4024.44    138.10 o   0.39832
   4   3  18     8039.22     8191.04    160.04 o   0.40276
   5   3  18      426.06      267.27     44.68 o   0.40840
   6   3  18     7142.35     7049.68    155.97 o   0.41520
   7   3  18     3899.04     3916.40    132.41 o   0.42308
   8   3  18     8826.14     9584.25    217.71 o   0.43200
   9   3  18      250.39      197.40     41.43 o   0.44189
  10   3  18     1372.60     1271.35     63.36 o   0.45269
  11   3  18       18.30       53.62     38.99 o   0.46434
  12   3  18      902.00      904.16     51.18 o   0.47677
  13   3  18      364.69      246.15     42.24 o   0.48992
  14   3  18      999.23     1079.63     57.68 o   0.50373
  15   3  18      144.67      161.66     39.81 o   0.51816
  16   3  18     1500.30     1435.44     72.30 o   0.53316
  17   3  18      574.92      755.50     60.93 o   0.54867
  18   3  18     3288.73     3667.81    116.98 o   0.56466
  19   3  18      202.72      253.46     35.74 o   0.58108
   0   4  18     4066.39     3835.16    166.53 o   0.40214
   1   4  18      424.25      434.61     46.30 o   0.40277
   2   4  18     1094.95      832.67     50.37 o   0.40466
   3   4  18     2028.61     1805.07     64.99 o   0.40779
   4   4  18      252.95      190.09     38.18 o   0.41213
   5   4  18      379.90      400.49     43.06 o   0.41765
   6   4  18      333.07      317.63     41.43 o   0.42429
   7   4  18       18.43       82.05     40.62 o   0.43201
   8   4  18     1665.30     1728.71     69.86 o   0.44075
   9   4  18     3070.20     2647.49     90.98 o   0.45045
  10   4  18      118.99       89.36     40.62 o   0.46105
  11   4  18        1.09        3.25     39.81 o   0.47249
  12   4  18      639.29      745.75     50.37 o   0.48471
  13   4  18       27.83        0.00     38.99 o   0.49765
  14   4  18     4091.71     3787.23    112.92 o   0.51126
  15   4  18      269.72      227.46     42.24 o   0.52548
  16   4  18     2688.91     2957.81     95.05 o   0.54027
  17   4  18       34.90       43.87     39.81 o   0.55558
  18   4  18      475.18      290.01     37.37 o   0.57138
  19   4  18      282.50      342.82     38.18 o   0.58761
   1   5  18      413.17      298.14     44.68 o   0.41478
   2   5  18     2998.71     3279.50     93.42 o   0.41662
   3   5  18       52.13      140.54     43.87 o   0.41966
   4   5  18     7918.32     7000.93    155.97 o   0.42388
   5   5  18      618.34      671.82     56.87 o   0.42924
   6   5  18    20563.49    20408.15    388.31 o   0.43571
   7   5  18     6227.64     5891.25    183.59 o   0.44323
   8   5  18     9613.13     9779.21    221.77 o   0.45175
   9   5  18      297.08      376.12     45.49 o   0.46122
  10   5  18     6197.48     6598.00    169.78 o   0.47158
  11   5  18      508.91      442.74     48.74 o   0.48277
  12   5  18       30.08        8.94     40.62 o   0.49473
  13   5  18      156.80      169.78     42.24 o   0.50742
  14   5  18      691.50      681.57     51.99 o   0.52077
  15   5  18        1.14       17.87     38.99 o   0.53474
  16   5  18     2820.93     2926.94     91.80 o   0.54928
  17   5  18      699.44      735.19     45.49 o   0.56435
  18   5  18     2443.22     2367.22     74.74 o   0.57990
   0   6  18     4264.97     3905.84    152.72 o   0.42841
   1   6  18      919.74      913.91     57.68 o   0.42900
   2   6  18      763.84      569.47     51.99 o   0.43078
   3   6  18     2897.44     2845.70     93.42 o   0.43372
   4   6  18      151.58      291.64     44.68 o   0.43780
   5   6  18      243.93      199.03     42.24 o   0.44300
   6   6  18     2360.24     2186.07     73.11 o   0.44927
   7   6  18      152.81       85.30     37.37 o   0.45656
   8   6  18        3.38        0.00     37.37 o   0.46484
   9   6  18       72.84       44.68     38.18 o   0.47405
  10   6  18      879.43      965.90     55.24 o   0.48413
  11   6  18       50.69       92.61     40.62 o   0.49504
  12   6  18      376.80      473.61     46.30 o   0.50671
  13   6  18      397.81      392.37     43.06 o   0.51911
  14   6  18       36.99        8.12     36.56 o   0.53217
  15   6  18       40.37       56.87     33.31 o   0.54585
  16   6  18      716.70      552.41     45.49 o   0.56010
  17   6  18        1.69       10.56     33.31 o   0.57488
  18   6  18       79.20      110.48     30.06 o   0.59016
   1   7  18     1000.11      951.28     56.05 o   0.44522
   2   7  18     2761.39     2744.16     97.48 o   0.44693
   3   7  18        5.23        0.00     40.62 o   0.44977
   4   7  18     5094.77     5041.52    132.41 o   0.45371
   5   7  18      405.31      381.81     45.49 o   0.45873
   6   7  18     6619.24     6442.03    148.66 o   0.46478
   7   7  18      202.11      253.46     38.99 o   0.47184
   8   7  18     3653.83     3814.04    108.86 o   0.47985
   9   7  18      693.01      549.97     46.30 o   0.48878
  10   7  18      747.58      761.18     50.37 o   0.49856
  11   7  18     1503.23     1640.16     61.74 o   0.50916
  12   7  18      875.58      950.46     50.37 o   0.52052
  13   7  18       10.01       17.06     35.74 o   0.53259
  14   7  18      496.37      468.73     41.43 o   0.54533
  15   7  18       56.22      116.98     32.49 o   0.55869
  16   7  18     1472.41     1324.15     48.74 o   0.57262
  17   7  18      118.78      135.66     28.43 o   0.58709
   0   8  18     3082.25     2948.87    151.10 o   0.46269
   1   8  18     1846.76     1946.42     80.42 o   0.46324
   2   8  18     4699.44     4808.37    139.73 o   0.46488
   3   8  18      284.66      312.76     45.49 o   0.46761
   4   8  18     1828.42     1881.43     73.92 o   0.47140
   5   8  18       80.56      104.79     40.62 o   0.47623
   6   8  18      348.63      293.26     43.87 o   0.48206
   7   8  18      150.38      110.48     40.62 o   0.48887
   8   8  18     1838.93     1845.69     66.61 o   0.49661
   9   8  18      277.70      405.37     43.87 o   0.50524
  10   8  18     4745.90     5240.55    125.92 o   0.51471
  11   8  18      391.60      416.74     38.99 o   0.52498
  12   8  18     2451.34     2285.17     69.86 o   0.53601
  13   8  18      122.01      149.47     34.12 o   0.54774
  14   8  18     1276.53     1435.44     61.74 o   0.56013
  15   8  18       24.73       15.43     29.25 o   0.57314
  16   8  18       18.97       54.43     34.93 o   0.58673
   1   9  18      124.00      201.47     45.49 o   0.48284
   2   9  18       13.34       91.80     43.06 o   0.48442
   3   9  18       24.78       47.12     41.43 o   0.48703
   4   9  18      583.13      555.66     47.93 o   0.49067
   5   9  18        9.14       39.81     38.18 o   0.49531
   6   9  18     3875.44     3718.99    103.98 o   0.50093
   7   9  18      349.23      253.46     39.81 o   0.50748
   8   9  18     1026.32      793.68     47.12 o   0.51495
   9   9  18     1750.62     1875.74     69.05 o   0.52327
  10   9  18     1544.32     1521.55     59.30 o   0.53242
  11   9  18       68.78       96.67     38.18 o   0.54236
  12   9  18      271.07      430.55     48.74 o   0.55304
  13   9  18       34.91       49.55     34.12 o   0.56441
  14   9  18      120.26       91.80     33.31 o   0.57645
  15   9  18       35.64       41.43     37.37 o   0.58910
   0  10  18    13565.94    13689.92    411.06 o   0.50334
   1  10  18     4542.79     4480.18    123.48 o   0.50384
   2  10  18     7993.18     7969.27    185.22 o   0.50536
   3  10  18      914.47      835.92     51.18 o   0.50787
   4  10  18     3848.69     4032.56    120.23 o   0.51136
   5  10  18      513.82      544.28     46.30 o   0.51581
   6  10  18      330.48      340.38     43.87 o   0.52121
   7  10  18       87.18       94.23     38.18 o   0.52751
   8  10  18     2227.93     2202.31     73.92 o   0.53469
   9  10  18      306.37      143.79     36.56 o   0.54271
  10  10  18     3899.45     3781.54    106.42 o   0.55154
  11  10  18       97.65      103.98     43.06 o   0.56114
  12  10  18     2970.80     2919.63    109.67 o   0.57147
  13  10  18      226.03      155.16     33.31 o   0.58248
   1  11  18       20.37        0.00     43.87 o   0.52609
   2  11  18      867.99      770.93     54.43 o   0.52754
   3  11  18      145.88      220.96     48.74 o   0.52994
   4  11  18     1215.34     1295.72     62.55 o   0.53329
   5  11  18      458.47      363.94     43.87 o   0.53756
   6  11  18       73.68      169.78     36.56 o   0.54274
   7  11  18       63.59      140.54     34.12 o   0.54879
   8  11  18      523.24      486.60     43.87 o   0.55570
   9  11  18       22.90       46.30     38.99 o   0.56343
  10  11  18      486.51      554.03     45.49 o   0.57193
  11  11  18      490.55      496.35     40.62 o   0.58120
  12  11  18        8.97       37.37     32.49 o   0.59117
   0  12  18     5242.96     5682.47    247.77 o   0.54895
   1  12  18     2062.65     2016.28    125.92 o   0.54942
   2  12  18     7984.08     8260.09    220.96 o   0.55080
   3  12  18      535.42      501.23     65.80 o   0.55311
   4  12  18     1001.48      999.21     63.36 o   0.55631
   5  12  18      148.61      160.85     42.24 o   0.56041
   6  12  18       12.46       51.18     37.37 o   0.56538
   7  12  18      177.49      147.85     35.74 o   0.57120
   8  12  18     1932.90     1894.43     74.74 o   0.57784
   9  12  18      208.46      195.78     44.68 o   0.58527
  10  12  18     2397.83     2290.05    103.98 o   0.59346
   1  13  18       11.51       27.62     35.74 o   0.57370
   2  13  18       38.97       11.37     34.93 o   0.57503
   3  13  18      148.33      113.73     37.37 o   0.57723
   4  13  18       68.95      188.47     46.30 o   0.58031
   5  13  18        2.34        0.00     34.12 o   0.58424
   6  13  18      331.69      224.21     41.43 o   0.58901
   7  13  18       26.98        0.00     64.99 o   0.59459
   1   1  19     5091.49     4794.56    147.04 o   0.40291
   2   1  19      239.76      225.02     49.55 o   0.40480
   3   1  19    11465.85    10244.70    204.72 o   0.40793
   4   1  19     2053.74     2090.21    123.48 o   0.41227
   5   1  19    21575.27    20997.12    467.11 o   0.41778
   6   1  19        2.26        0.00     43.87 o   0.42442
   7   1  19     8721.34     8006.64    216.09 o   0.43214
   8   1  19     1136.25     1156.80     60.11 o   0.44088
   9   1  19     4040.97     4273.84    107.23 o   0.45057
  10   1  19        2.51        0.00     31.68 o   0.46117
  11   1  19       10.71       19.50     36.56 o   0.47261
  12   1  19     1458.15     1510.18     60.93 o   0.48482
  13   1  19       11.89        0.00     36.56 o   0.49776
  14   1  19       18.51       15.43     38.18 o   0.51137
  15   1  19     2240.85     2426.52     88.55 o   0.52559
  16   1  19       35.41       59.30     37.37 o   0.54037
  17   1  19     1464.10     1338.77     66.61 o   0.55568
  18   1  19       28.60       32.49     43.06 o   0.57147
  19   1  19     1010.08     1125.93    153.54 o   0.58771
   0   2  19      485.27      379.37     65.80 o   0.40633
   1   2  19     3913.40     3853.03    105.61 o   0.40695
   2   2  19     3660.17     3252.70     95.86 o   0.40882
   3   2  19     3268.84     3115.41     92.61 o   0.41192
   4   2  19       71.84      102.36     45.49 o   0.41622
   5   2  19      862.11      878.98     59.30 o   0.42168
   6   2  19      529.62      588.15     49.55 o   0.42826
   7   2  19      973.70      813.17     51.99 o   0.43591
   8   2  19      508.48      504.48     47.93 o   0.44457
   9   2  19      930.72     1010.58     56.87 o   0.45419
  10   2  19      968.41      869.23     56.05 o   0.46471
  11   2  19     1096.11     1148.68     53.62 o   0.47606
  12   2  19      942.02      809.92     51.99 o   0.48819
  13   2  19     1759.47     1796.94     71.49 o   0.50104
  14   2  19       70.56       60.11     38.99 o   0.51456
  15   2  19     1046.98     1104.81     62.55 o   0.52869
  16   2  19       83.79       91.80     37.37 o   0.54339
  17   2  19      833.68      978.90     64.18 o   0.55862
  18   2  19      122.90      168.97     50.37 o   0.57433
  19   2  19       93.79       92.61     44.68 o   0.59048
   1   3  19      201.57      203.90     42.24 o   0.41360
   2   3  19      534.75      592.21     54.43 o   0.41544
   3   3  19     8870.49     7784.86    174.66 o   0.41849
   4   3  19      244.39      147.04     44.68 o   0.42272
   5   3  19    10420.15    10224.39    207.96 o   0.42810
   6   3  19      200.74      237.21     43.87 o   0.43458
   7   3  19     3684.60     3559.77    104.79 o   0.44212
   8   3  19       29.93       76.36     39.81 o   0.45067
   9   3  19     1368.73     1179.55     60.11 o   0.46016
  10   3  19      527.32      573.53     49.55 o   0.47054
  11   3  19        9.56       20.31     40.62 o   0.48175
  12   3  19      365.53      268.89     43.06 o   0.49374
  13   3  19       63.29       75.55     38.99 o   0.50645
  14   3  19      122.25      195.78     41.43 o   0.51983
  15   3  19     1186.09     1355.83     59.30 o   0.53382
  16   3  19        1.82        0.00     52.80 o   0.54839
  17   3  19      542.42      566.22     47.93 o   0.56348
  18   3  19      198.65      223.40     35.74 o   0.57906
   0   4  19      267.87      207.15     64.99 o   0.42213
   1   4  19    12194.91    11672.02    229.90 o   0.42273
   2   4  19     4007.67     3472.85    100.73 o   0.42453
   3   4  19     2487.68     2462.27     82.86 o   0.42751
   4   4  19       10.49       26.00     52.80 o   0.43166
   5   4  19      878.21      870.04     56.05 o   0.43693
   6   4  19       20.02      161.66     40.62 o   0.44328
   7   4  19      539.73      459.80     46.30 o   0.45068
   8   4  19      253.45      125.92     40.62 o   0.45906
   9   4  19      763.48      826.98     53.62 o   0.46838
  10   4  19       11.65      162.47     42.24 o   0.47858
  11   4  19     5101.82     5267.35    144.60 o   0.48961
  12   4  19       20.37       45.49     41.43 o   0.50141
  13   4  19    10994.18    11132.61    254.27 o   0.51393
  14   4  19       87.37      151.10     40.62 o   0.52712
  15   4  19     5440.94     5494.00    153.54 o   0.54093
  16   4  19       17.33       31.68     36.56 o   0.55531
  17   4  19     2466.99     2567.06     90.98 o   0.57022
  18   4  19       13.45       15.43     31.68 o   0.58562
   1   5  19        3.14        0.81     40.62 o   0.43419
   2   5  19      230.76      170.60     45.49 o   0.43594
   3   5  19     2191.49     1939.11     77.99 o   0.43885
   4   5  19      671.42      607.65     54.43 o   0.44288
   5   5  19      110.27       69.86     38.99 o   0.44802
   6   5  19      520.79      532.10     44.68 o   0.45422
   7   5  19     2199.58     1970.79     73.92 o   0.46144
   8   5  19      794.06      557.28     55.24 o   0.46963
   9   5  19      529.64      531.28     49.55 o   0.47875
  10   5  19      317.85      350.94     47.12 o   0.48873
  11   5  19      485.21      541.85     49.55 o   0.49954
  12   5  19        3.05       17.87     39.81 o   0.51111
  13   5  19     1185.08     1319.28     64.18 o   0.52340
  14   5  19      327.75      336.32     47.12 o   0.53635
  15   5  19      319.14      246.96     43.87 o   0.54993
  16   5  19      394.73      488.23     44.68 o   0.56408
  17   5  19        6.40        0.00     32.49 o   0.57876
  18   5  19       51.21       61.74     52.80 o   0.59394
   0   6  19        3.99      226.65     63.36 o   0.44722
   1   6  19    12033.13    11276.39    258.33 o   0.44779
   2   6  19      223.17      290.01     47.93 o   0.44949
   3   6  19     2404.03     2359.91     82.86 o   0.45231
   4   6  19        1.68       20.31     39.81 o   0.45623
   5   6  19      583.93      756.31     60.11 o   0.46122
   6   6  19       81.83       96.67     38.99 o   0.46724
   7   6  19      183.14      216.09     38.99 o   0.47426
   8   6  19       38.07       53.62     37.37 o   0.48224
   9   6  19     1485.49     1417.57     62.55 o   0.49112
  10   6  19       64.94      135.66     42.24 o   0.50086
  11   6  19     3678.34     4058.56    116.98 o   0.51141
  12   6  19       44.18       12.19     38.99 o   0.52272
  13   6  19     5469.15     5874.19    147.04 o   0.53474
  14   6  19        0.38        0.00     38.99 o   0.54743
  15   6  19     7064.31     7328.32    183.59 o   0.56073
  16   6  19        7.23       30.87     31.68 o   0.57462
  17   6  19     3202.33     3292.50     97.48 o   0.58904
   1   7  19       36.92       55.24     43.87 o   0.46336
   2   7  19       97.30       64.18     42.24 o   0.46500
   3   7  19      710.20      670.20     51.18 o   0.46773
   4   7  19        0.10        0.00     39.81 o   0.47152
   5   7  19      513.39      658.83     50.37 o   0.47634
   6   7  19      465.16      543.47     47.12 o   0.48218
   7   7  19       26.09       43.06     38.18 o   0.48899
   8   7  19      671.47      614.96     49.55 o   0.49672
   9   7  19     1032.23     1012.20     54.43 o   0.50535
  10   7  19      107.34      104.79     38.18 o   0.51482
  11   7  19     1065.11     1117.00     54.43 o   0.52509
  12   7  19      184.56      135.66     38.18 o   0.53611
  13   7  19     1980.92     2037.40     77.17 o   0.54784
  14   7  19       61.44       90.98     37.37 o   0.56023
  15   7  19       30.69       24.37     28.43 o   0.57324
  16   7  19       63.51      106.42     29.25 o   0.58683
   0   8  19        0.76        0.00     57.68 o   0.48016
   1   8  19     4463.60     4341.26    129.17 o   0.48069
   2   8  19      420.79      454.92     49.55 o   0.48227
   3   8  19     3519.09     3358.30    107.23 o   0.48490
   4   8  19       62.55       59.30     40.62 o   0.48856
   5   8  19       50.20       19.50     38.99 o   0.49322
   6   8  19        0.63        0.00     38.18 o   0.49886
   7   8  19      455.69      486.60     45.49 o   0.50544
   8   8  19       83.61       26.81     39.81 o   0.51293
   9   8  19       70.11       15.43     38.99 o   0.52129
  10   8  19       18.19        0.00     34.93 o   0.53048
  11   8  19     1130.90      987.83     49.55 o   0.54045
  12   8  19      123.48      103.98     35.74 o   0.55116
  13   8  19     2432.97     2589.81     82.05 o   0.56257
  14   8  19        0.15       34.12     30.87 o   0.57465
  15   8  19     2515.26     2793.71    100.73 o   0.58734
   1   9  19       13.63       33.31     43.06 o   0.49961
   2   9  19      317.36      324.94     46.30 o   0.50113
   3   9  19       54.62       11.37     40.62 o   0.50366
   4   9  19       31.06       23.56     38.18 o   0.50718
   5   9  19     2876.84     2910.69     95.86 o   0.51168
   6   9  19        2.78       28.43     37.37 o   0.51711
   7   9  19     6389.18     6590.69    161.66 o   0.52346
   8   9  19        3.97        0.00     37.37 o   0.53070
   9   9  19     4050.37     4470.43    121.85 o   0.53878
  10   9  19      260.74      271.33     37.37 o   0.54768
  11   9  19      666.05      778.24     50.37 o   0.55734
  12   9  19       45.49       23.56     36.56 o   0.56773
  13   9  19      184.44      145.41     38.18 o   0.57882
  14   9  19      122.53      167.35     36.56 o   0.59056
   0  10  19       44.47       56.87     63.36 o   0.51945
   1  10  19       21.41       58.49     38.99 o   0.51994
   2  10  19      274.55      353.38     44.68 o   0.52140
   3  10  19      128.41       81.24     38.99 o   0.52383
   4  10  19      602.22      601.15     43.87 o   0.52722
   5  10  19      394.51      360.69     37.37 o   0.53154
   6  10  19        0.04        0.00     35.74 o   0.53678
   7  10  19       60.88       49.55     35.74 o   0.54290
   8  10  19       14.53       45.49     40.62 o   0.54988
   9  10  19      108.28      109.67     38.99 o   0.55769
  10  10  19      249.72      402.93     44.68 o   0.56628
  11  10  19      230.77      217.71     51.99 o   0.57563
  12  10  19       61.11       69.05     35.74 o   0.58570
   1  11  19      346.42      321.70     45.49 o   0.54152
   2  11  19       21.86       65.80     38.99 o   0.54293
   3  11  19     2210.50     2096.71     73.11 o   0.54526
   4  11  19       99.04       85.30     36.56 o   0.54852
   5  11  19     3816.52     3844.10    150.29 o   0.55267
   6  11  19       44.95       46.30     34.12 o   0.55771
   7  11  19     5875.13     5655.66    143.79 o   0.56360
   8  11  19      177.16       94.23     33.31 o   0.57033
   9  11  19     3707.69     3289.25    103.98 o   0.57786
  10  11  19      102.60      162.47     36.56 o   0.58616
  11  11  19     1242.18     1074.75    215.28 o   0.59520
   0  12  19      245.41      321.70     69.86 o   0.56376
   1  12  19     1979.24     2273.80    147.04 o   0.56421
   2  12  19      206.23      170.60     41.43 o   0.56556
   3  12  19      888.00      809.11     99.92 o   0.56780
   4  12  19      252.44      307.89     42.24 o   0.57093
   5  12  19       47.15       76.36     37.37 o   0.57492
   6  12  19      264.46      252.64     35.74 o   0.57977
   7  12  19      418.22      419.18     53.62 o   0.58544
   8  12  19        4.66        0.00     77.17 o   0.59192
   1  13  19       44.53       95.86     37.37 o   0.58788
   2  13  19       16.25       56.05     31.68 o   0.58918
   3  13  19      235.67      150.29     43.87 o   0.59133
   0   0  20     1894.93     1823.75    220.15 o   0.42202
   1   0  20      109.04      130.79    109.67 o   0.42262
   2   0  20      410.23      279.45     98.30 o   0.42443
   3   0  20     4355.39     4212.91    201.47 o   0.42741
   4   0  20     6488.55     5712.53    266.45 o   0.43155
   5   0  20      127.89      104.79     72.30 o   0.43682
   6   0  20      722.28      829.42     92.61 o   0.44318
   7   0  20      864.50      883.04     94.23 o   0.45058
   8   0  20       15.23        0.00     53.62 o   0.45896
   9   0  20     1080.75     1034.95     79.61 o   0.46829
  10   0  20     4456.59     4578.47    161.66 o   0.47849
  11   0  20       23.48       28.43     50.37 o   0.48952
  12   0  20     5240.38     5944.86    199.03 o   0.50133
  13   0  20      113.43      285.95     73.92 o   0.51385
  14   0  20     6971.83     6966.81    241.27 o   0.52704
  15   0  20      256.50      358.25     67.43 o   0.54085
  16   0  20     3470.24     3507.78    185.22 o   0.55523
  17   0  20        4.64        7.31     56.87 o   0.57014
  18   0  20     1007.35      857.04     90.98 o   0.58554
   1   1  20       51.95       28.43     66.61 o   0.42391
   2   1  20     1071.58     1043.89     68.24 o   0.42571
   3   1  20        3.25      186.03     55.24 o   0.42868
   4   1  20     1868.01     1956.17     99.11 o   0.43282
   5   1  20      140.31      203.90     62.55 o   0.43807
   6   1  20       11.28        0.00     48.74 o   0.44441
   7   1  20       20.86       35.74     47.93 o   0.45179
   8   1  20      496.92      404.56     54.43 o   0.46015
   9   1  20      103.68      132.41     43.87 o   0.46945
  10   1  20       31.85       33.31     38.99 o   0.47963
  11   1  20      449.47      560.53     44.68 o   0.49063
  12   1  20        2.05        2.44     37.37 o   0.50241
  13   1  20        7.57        0.00     37.37 o   0.51491
  14   1  20       47.51        0.00     39.81 o   0.52807
  15   1  20       19.62       88.55     38.99 o   0.54185
  16   1  20      238.71      283.51     43.87 o   0.55621
  17   1  20        9.20        0.00     38.18 o   0.57110
  18   1  20      271.77      448.42     64.18 o   0.58647
   0   2  20     3566.69     3523.21    147.04 o   0.42716
   1   2  20     3385.06     3458.22    114.54 o   0.42776
   2   2  20     3573.42     3584.95    129.17 o   0.42954
   3   2  20       39.36       47.12     45.49 o   0.43248
   4   2  20     5107.38     5044.77    157.60 o   0.43658
   5   2  20      278.54      227.46     48.74 o   0.44179
   6   2  20     2474.07     2077.21     84.49 o   0.44808
   7   2  20        3.16       79.61     44.68 o   0.45539
   8   2  20       88.73        6.50     39.81 o   0.46369
   9   2  20        4.99       17.87     39.81 o   0.47292
  10   2  20      896.28     1056.88     59.30 o   0.48303
  11   2  20       27.10       50.37     38.99 o   0.49396
  12   2  20      934.33      838.36     51.18 o   0.50566
  13   2  20      270.48      251.83     45.49 o   0.51808
  14   2  20     6228.90     6929.45    182.78 o   0.53116
  15   2  20     1322.18     1848.94    125.92 o   0.54487
  16   2  20     3264.05     2995.18    115.36 o   0.55914
  17   2  20       82.40      102.36     40.62 o   0.57395
  18   2  20     1936.29     1959.42    127.54 o   0.58925
   1   3  20        5.59        0.00     42.24 o   0.43408
   2   3  20     1526.50     1333.09     69.05 o   0.43584
   3   3  20     1655.28     1744.14    100.73 o   0.43875
   4   3  20    11873.38    11573.72    275.39 o   0.44278
   5   3  20      792.16     1091.81     75.55 o   0.44792
   6   3  20     3003.54     3034.17    113.73 o   0.45412
   7   3  20     3300.30     3113.78     99.11 o   0.46134
   8   3  20     4052.14     4022.00    115.36 o   0.46954
   9   3  20      103.02      232.34     43.87 o   0.47865
  10   3  20     1387.85     1406.20     66.61 o   0.48864
  11   3  20        0.32       15.43     39.81 o   0.49945
  12   3  20     1380.44     1499.62     66.61 o   0.51102
  13   3  20      742.18      784.74     53.62 o   0.52331
  14   3  20      624.33      747.37     50.37 o   0.53627
  15   3  20        1.56       17.87     37.37 o   0.54985
  16   3  20     1134.24     1143.81     63.36 o   0.56400
  17   3  20      432.43      500.41     51.99 o   0.57869
   0   4  20      571.82      480.92     69.86 o   0.44222
   1   4  20       37.55       55.24     40.62 o   0.44279
   2   4  20     1015.34      953.71     55.24 o   0.44451
   3   4  20      121.33      121.04     50.37 o   0.44736
   4   4  20     5072.10     4619.09    147.85 o   0.45132
   5   4  20      119.62      150.29     45.49 o   0.45637
   6   4  20     1134.80      965.90     60.93 o   0.46245
   7   4  20        1.22       11.37     38.99 o   0.46955
   8   4  20      142.62      238.02     43.87 o   0.47760
   9   4  20      153.25      297.32     44.68 o   0.48657
  10   4  20      411.76      326.57     46.30 o   0.49639
  11   4  20       16.41        0.00     40.62 o   0.50704
  12   4  20      140.68      234.77     43.87 o   0.51844
  13   4  20      479.71      846.48     54.43 o   0.53056
  14   4  20     1354.76     1363.14     83.67 o   0.54334
  15   4  20       71.97       91.80     42.24 o   0.55675
  16   4  20     2507.59     2892.82     99.11 o   0.57073
  17   4  20      602.65      705.13     49.55 o   0.58525
   1   5  20       13.17       17.87     39.81 o   0.45374
   2   5  20     2693.58     2744.97     93.42 o   0.45542
   3   5  20     3741.02     3963.51    177.91 o   0.45820
   4   5  20    10333.14    10000.99    241.27 o   0.46207
   5   5  20     1887.77     1793.69    144.60 o   0.46700
   6   5  20     9067.77     8955.48    215.28 o   0.47295
   7   5  20       28.17      172.22     45.49 o   0.47989
   8   5  20     7346.32     6843.34    166.53 o   0.48777
   9   5  20       94.25      129.98     43.06 o   0.49655
  10   5  20     5593.98     5940.80    155.16 o   0.50619
  11   5  20      178.95      190.91     43.06 o   0.51663
  12   5  20      357.09      478.48     46.30 o   0.52782
  13   5  20       21.50        0.00     38.18 o   0.53973
  14   5  20      119.26      147.04     38.18 o   0.55231
  15   5  20      724.23      817.24     51.18 o   0.56550
  16   5  20     1475.19     1363.96     60.11 o   0.57927
  17   5  20      570.45      613.33     89.36 o   0.59358
   0   6  20    10011.60     9589.12    307.89 o   0.46623
   1   6  20      589.34      690.51     57.68 o   0.46678
   2   6  20       16.14        0.00     41.43 o   0.46841
   3   6  20      869.60      867.60     56.87 o   0.47112
   4   6  20      703.16      835.11     54.43 o   0.47488
   5   6  20      176.36       73.92     43.87 o   0.47967
   6   6  20        4.43        0.00     38.18 o   0.48547
   7   6  20       83.74       61.74     40.62 o   0.49223
   8   6  20        1.21        0.00     38.99 o   0.49992
   9   6  20     1913.76     2044.71     76.36 o   0.50849
  10   6  20      290.92      268.08     43.87 o   0.51790
  11   6  20      470.24      399.68     44.68 o   0.52811
  12   6  20       20.46        0.00     36.56 o   0.53907
  13   6  20      110.95      200.65     39.81 o   0.55074
  14   6  20       26.50       48.74     37.37 o   0.56306
  15   6  20      263.47      435.43     38.99 o   0.57601
  16   6  20      503.83      577.59     38.18 o   0.58953
   1   7  20       18.08       49.55     43.06 o   0.48173
   2   7  20     1471.90     1423.26     70.68 o   0.48331
   3   7  20       35.05        7.31     45.49 o   0.48593
   4   7  20     2828.06     2821.33     90.98 o   0.48958
   5   7  20      110.83      222.59     46.30 o   0.49424
   6   7  20     3075.48     2940.75     95.86 o   0.49986
   7   7  20      309.13      321.70     43.06 o   0.50643
   8   7  20     4399.18     4792.12    134.04 o   0.51391
   9   7  20     1633.25     1683.21     88.55 o   0.52225
  10   7  20     1237.35     1194.98     73.92 o   0.53142
  11   7  20      109.82      146.23     41.43 o   0.54137
  12   7  20        7.61       16.25     36.56 o   0.55207
  13   7  20       23.80       48.74     36.56 o   0.56346
  14   7  20      376.19      424.05     43.87 o   0.57552
  15   7  20      457.87      469.55     41.43 o   0.58819
   0   8  20     2248.59     2394.03    134.85 o   0.49791
   1   8  20     3937.55     3831.91    119.42 o   0.49843
   2   8  20     1253.82     1347.71     65.80 o   0.49995
   3   8  20      183.96      225.84     44.68 o   0.50249
   4   8  20     1883.87     2060.15     74.74 o   0.50602
   5   8  20       99.59       63.36     38.99 o   0.51052
   6   8  20       54.62       99.92     41.43 o   0.51597
   7   8  20     3353.55     3910.71    118.60 o   0.52234
   8   8  20     1797.21     1656.41     69.05 o   0.52959
   9   8  20      144.13      107.23     38.99 o   0.53769
  10   8  20     2656.80     2913.13     92.61 o   0.54660
  11   8  20      313.75      429.74     44.68 o   0.55628
  12   8  20     1766.69     1554.05     86.92 o   0.56669
  13   8  20      354.73      376.12     63.36 o   0.57780
  14   8  20      555.49      763.62     47.12 o   0.58956
   1   9  20       84.71       47.12     42.24 o   0.51669
   2   9  20      977.93      948.84     57.68 o   0.51817
   3   9  20      132.39      150.29     41.43 o   0.52062
   4   9  20      298.54      241.27     42.24 o   0.52402
   5   9  20       24.75       26.81     34.93 o   0.52837
   6   9  20     1468.88     1398.89     56.87 o   0.53364
   7   9  20      135.33      178.72     40.62 o   0.53980
   8   9  20     1319.39     1211.23     60.93 o   0.54682
   9   9  20       33.17       29.25     36.56 o   0.55466
  10   9  20     1095.41     1155.18     57.68 o   0.56331
  11   9  20        1.22      133.23     34.93 o   0.57271
  12   9  20      100.89       57.68     34.12 o   0.58283
  13   9  20        8.60       43.87     73.11 o   0.59363
   0  10  20     7811.84     7644.32    298.14 o   0.53590
   1  10  20      652.90      847.29     53.62 o   0.53638
   2  10  20     7603.92     7656.51    186.84 o   0.53780
   3  10  20      537.72      760.37     60.11 o   0.54015
   4  10  20     2565.68     2916.38     88.55 o   0.54344
   5  10  20       60.26       38.18     35.74 o   0.54763
   6  10  20      479.08      383.43     39.81 o   0.55272
   7  10  20      408.50      450.86     50.37 o   0.55867
   8  10  20     1755.55     1906.61     80.42 o   0.56545
   9  10  20      494.17      679.95     50.37 o   0.57304
  10  10  20     3251.80     3398.11    110.48 o   0.58141
  11  10  20      341.86      455.73     62.55 o   0.59052
   1  11  20       10.13       76.36     46.30 o   0.55732
   2  11  20       26.90       17.87     39.81 o   0.55869
   3  11  20       13.19      127.54     41.43 o   0.56096
   4  11  20       86.71       38.18     38.99 o   0.56412
   5  11  20      654.27      766.06     50.37 o   0.56817
   6  11  20       51.95        0.00     34.93 o   0.57307
   7  11  20        3.39       43.87     30.87 o   0.57881
   8  11  20        0.16        0.00     30.87 o   0.58536
   9  11  20       39.81        0.00     49.55 o   0.59270
   0  12  20     5550.33     5814.07    493.10 o   0.57896
   1  12  20     1265.32     1505.31     87.74 o   0.57939
   2  12  20     7080.16     6873.39    200.65 o   0.58071
   3  12  20      304.54      417.55     49.55 o   0.58289
   4  12  20      636.34      665.32     46.30 o   0.58594
   5  12  20      220.88      221.77     38.99 o   0.58983
   1   1  21      340.15      207.15     70.68 o   0.44492
   2   1  21     4454.37     4809.18    175.47 o   0.44664
   3   1  21      721.35      625.52     63.36 o   0.44947
   4   1  21     9868.94     9802.77    282.70 o   0.45342
   5   1  21     7716.17     7332.38    235.58 o   0.45843
   6   1  21     3497.10     3661.31    126.73 o   0.46450
   7   1  21     1623.68     1824.56     84.49 o   0.47156
   8   1  21     1707.02     1984.60     88.55 o   0.47958
   9   1  21     2478.33     2592.25     94.23 o   0.48851
  10   1  21       21.90       32.49     43.87 o   0.49830
  11   1  21     1585.25     1576.79     71.49 o   0.50890
  12   1  21      382.36      343.63     46.30 o   0.52026
  13   1  21       13.19        0.00     38.99 o   0.53234
  14   1  21      420.87      421.62     45.49 o   0.54508
  15   1  21      253.15      239.65     46.30 o   0.55845
  16   1  21     1178.22     1291.66     77.17 o   0.57239
  17   1  21      612.28      598.71     59.30 o   0.58686
   0   2  21      956.17      671.82    137.29 o   0.44802
   1   2  21     3892.21     4058.56    134.85 o   0.44859
   2   2  21       79.98       17.06     49.55 o   0.45028
   3   2  21       21.13        0.00     58.49 o   0.45310
   4   2  21      157.36      142.16     43.87 o   0.45701
   5   2  21       45.39       21.12     43.87 o   0.46199
   6   2  21      638.63      659.64     56.05 o   0.46800
   7   2  21      320.98      153.54     47.12 o   0.47501
   8   2  21      315.07      398.06     51.18 o   0.48298
   9   2  21      557.05      574.34     53.62 o   0.49184
  10   2  21        4.24        0.00     41.43 o   0.50157
  11   2  21      731.15      855.42     60.93 o   0.51210
  12   2  21     1781.62     1957.79     97.48 o   0.52340
  13   2  21     1295.05     1402.14     74.74 o   0.53541
  14   2  21      482.55      594.65     53.62 o   0.54808
  15   2  21      805.29      920.41     68.24 o   0.56137
  16   2  21      679.72      810.74     77.99 o   0.57524
  17   2  21      376.54      305.45     56.05 o   0.58964
   1   3  21     1777.07     1563.80     72.30 o   0.45463
   2   3  21     2847.18     3103.22    101.55 o   0.45630
   3   3  21     3273.00     3315.25    116.98 o   0.45908
   4   3  21     6958.05     6844.96    181.16 o   0.46294
   5   3  21     3083.20     2861.95    137.29 o   0.46786
   6   3  21     4884.41     5069.14    149.47 o   0.47380
   7   3  21     1797.23     1751.45     82.86 o   0.48072
   8   3  21      511.96      652.33     54.43 o   0.48859
   9   3  21     1632.59     1409.45     69.86 o   0.49736
  10   3  21       47.09       31.68     43.06 o   0.50698
  11   3  21      387.50      483.36     49.55 o   0.51740
  12   3  21       94.50       78.80     40.62 o   0.52858
  13   3  21      216.78      270.52     44.68 o   0.54048
  14   3  21      504.07      453.30     52.80 o   0.55303
  15   3  21      477.35      578.40     51.18 o   0.56621
  16   3  21      188.41      177.09     52.80 o   0.57996
   0   4  21      396.93      539.41    126.73 o   0.46240
   1   4  21     7524.16     6560.63    154.35 o   0.46295
   2   4  21     1085.90     1419.20     69.05 o   0.46459
   3   4  21     1368.59     1725.46     80.42 o   0.46732
   4   4  21     1666.04     1769.32     82.05 o   0.47111
   5   4  21      212.81      239.65     46.30 o   0.47595
   6   4  21     2557.90     2477.70     93.42 o   0.48179
   7   4  21        3.96        0.00     41.43 o   0.48860
   8   4  21      161.05      176.28     46.30 o   0.49634
   9   4  21     2300.33     2516.70     91.80 o   0.50498
  10   4  21      739.48      764.43     64.18 o   0.51445
  11   4  21     3865.94     4167.42    123.48 o   0.52473
  12   4  21     2211.55     2385.09    108.86 o   0.53576
  13   4  21     3664.48     3960.26    119.42 o   0.54749
  14   4  21     1188.20     1511.81    111.29 o   0.55989
  15   4  21     2604.27     2836.77    107.23 o   0.57291
  16   4  21     1894.07     2088.58    132.41 o   0.58651
   1   5  21      137.50      111.29     40.62 o   0.47343
   2   5  21        6.91        0.00     40.62 o   0.47504
   3   5  21     1322.22     1339.58     69.05 o   0.47771
   4   5  21      198.72      199.03     48.74 o   0.48142
   5   5  21      586.78      567.03     57.68 o   0.48615
   6   5  21     1208.96     1255.10     63.36 o   0.49187
   7   5  21      805.60      678.32     54.43 o   0.49855
   8   5  21        3.12        0.00     42.24 o   0.50614
   9   5  21        4.04       30.06     44.68 o   0.51461
  10   5  21      839.36      868.41     60.11 o   0.52391
  11   5  21       11.62       54.43     42.24 o   0.53400
  12   5  21      383.88      417.55     47.93 o   0.54484
  13   5  21      738.80      718.94     71.49 o   0.55639
  14   5  21      752.60      913.91     54.43 o   0.56859
  15   5  21      401.67      375.31     43.87 o   0.58141
   0   6  21      886.68      560.53     90.17 o   0.48542
   1   6  21     4941.06     4947.28    131.60 o   0.48594
   2   6  21     2720.86     2999.24    123.48 o   0.48751
   3   6  21     3141.06     2892.82     94.23 o   0.49011
   4   6  21      215.21      194.97     47.93 o   0.49373
   5   6  21      359.64      376.12     48.74 o   0.49834
   6   6  21      303.79      346.88     47.93 o   0.50392
   7   6  21        4.96       16.25     38.99 o   0.51044
   8   6  21        1.45        0.00     40.62 o   0.51786
   9   6  21      573.67      606.02     53.62 o   0.52614
  10   6  21     1021.40     1114.56     71.49 o   0.53524
  11   6  21     1619.24     1534.55     68.24 o   0.54512
  12   6  21      691.59      787.99     96.67 o   0.55575
  13   6  21     3208.52     3273.82    112.92 o   0.56707
  14   6  21     2949.63     2942.37    109.67 o   0.57905
  15   6  21     2700.44     2674.29     98.30 o   0.59164
   1   7  21       27.22       50.37     43.06 o   0.50032
   2   7  21      816.97      836.73     57.68 o   0.50184
   3   7  21       39.95       69.05     42.24 o   0.50437
   4   7  21      240.89      164.91     43.06 o   0.50789
   5   7  21      467.36      485.79     47.93 o   0.51237
   6   7  21       79.94      142.16     42.24 o   0.51780
   7   7  21      192.20      293.26     43.87 o   0.52415
   8   7  21       96.06       73.11     40.62 o   0.53137
   9   7  21     1066.78     1234.79     60.93 o   0.53944
  10   7  21      828.57      907.41     54.43 o   0.54833
  11   7  21      234.66      189.28     43.87 o   0.55798
  12   7  21      538.36      644.20     50.37 o   0.56836
  13   7  21       64.06       52.80     35.74 o   0.57944
  14   7  21       20.07       34.12     32.49 o   0.59117
   0   8  21       19.37        0.00     60.93 o   0.51592
   1   8  21      163.51      119.42     43.87 o   0.51641
   2   8  21      379.42      337.13     46.30 o   0.51789
   3   8  21      806.70      739.25     59.30 o   0.52034
   4   8  21      828.81      974.83     52.80 o   0.52375
   5   8  21     2180.66     2398.09     77.17 o   0.52810
   6   8  21      101.91      206.34     41.43 o   0.53337
   7   8  21      206.59      242.08     43.87 o   0.53953
   8   8  21       47.33      108.86     38.18 o   0.54655
   9   8  21       87.38       51.99     47.93 o   0.55440
  10   8  21     1314.76     1704.34     69.86 o   0.56305
  11   8  21      291.25      245.33     43.87 o   0.57245
  12   8  21      694.88      839.17     63.36 o   0.58258
  13   8  21      385.01      398.06     59.30 o   0.59339
   1   9  21      235.24      285.14     41.43 o   0.53407
   2   9  21     1274.57     1648.28     70.68 o   0.53549
   3   9  21      930.46     1067.44     56.87 o   0.53786
   4   9  21      231.97      314.38     39.81 o   0.54116
   5   9  21     2122.11     2199.88     70.68 o   0.54537
   6   9  21     1057.39     1148.68     60.93 o   0.55048
   7   9  21     1574.25     1475.25     70.68 o   0.55645
   8   9  21      114.32       34.12     39.81 o   0.56326
   9   9  21     1218.58     1332.27     62.55 o   0.57088
  10   9  21      769.86      838.36     47.93 o   0.57928
  11   9  21      320.26      292.45     43.06 o   0.58843
   0  10  21      286.32      308.70     60.93 o   0.55267
   1  10  21        6.92        0.00     37.37 o   0.55313
   2  10  21       73.38      108.86     40.62 o   0.55451
   3  10  21      110.78       70.68     38.99 o   0.55680
   4  10  21       37.10       73.11     38.18 o   0.55998
   5  10  21       27.41        0.00     34.12 o   0.56406
   6  10  21       46.29       77.99     32.49 o   0.56899
   7  10  21        2.80        0.00     36.56 o   0.57477
   8  10  21       89.48       91.80     36.56 o   0.58137
   9  10  21       37.06       56.87     33.31 o   0.58876
   1  11  21        5.25        0.00     38.99 o   0.57347
   2  11  21        5.49        0.00     35.74 o   0.57479
   3  11  21      681.47      809.92     51.18 o   0.57700
   4  11  21      349.93      483.36     57.68 o   0.58008
   5  11  21     1094.89     1207.17     58.49 o   0.58401
   6  11  21     1076.84     1001.64     95.05 o   0.58878
   7  11  21     3413.33     2686.48    336.32 o   0.59437
   0   0  22     1046.74      580.84    193.34 o   0.46423
   1   0  22     4091.96     4286.02    312.76 o   0.46477
   2   0  22      419.00      791.24    102.36 o   0.46641
   3   0  22     1453.99     2109.70    147.04 o   0.46913
   4   0  22     1674.21     1604.41    372.06 o   0.47291
   5   0  22     1264.46     1200.67    137.29 o   0.47772
   6   0  22      828.95      923.66    173.85 o   0.48354
   7   0  22     1620.86     2021.97    117.79 o   0.49033
   8   0  22        2.83      136.48     77.99 o   0.49805
   9   0  22      258.71      354.19     62.55 o   0.50665
  10   0  22      753.67      729.50     69.86 o   0.51610
  11   0  22     2807.68     3209.64    186.03 o   0.52634
  12   0  22      617.37      680.76     74.74 o   0.53734
  13   0  22     2820.32     3805.92    309.51 o   0.54904
  14   0  22      824.29      588.96     86.11 o   0.56140
  15   0  22     3608.98     3475.28    238.83 o   0.57438
  16   0  22      453.09      251.02    146.23 o   0.58795
   1   1  22       64.07       67.43     61.74 o   0.46594
   2   1  22       44.57        6.50     56.05 o   0.46758
   3   1  22     1665.18     1742.52     86.11 o   0.47029
   4   1  22      229.21      429.74     60.93 o   0.47406
   5   1  22      496.65      377.75     59.30 o   0.47886
   6   1  22        7.15       13.81     51.18 o   0.48467
   7   1  22      819.93      879.79     64.18 o   0.49144
   8   1  22      119.98       22.75     58.49 o   0.49914
   9   1  22       20.28        4.87     44.68 o   0.50772
  10   1  22      279.08      256.71     49.55 o   0.51715
  11   1  22      434.92      557.28     56.87 o   0.52737
  12   1  22      109.79       88.55     43.87 o   0.53835
  13   1  22       13.40       43.87     45.49 o   0.55003
  14   1  22        9.31        0.00     42.24 o   0.56237
  15   1  22        0.37        0.00     42.24 o   0.57533
  16   1  22       60.76       28.43     39.81 o   0.58887
   0   2  22     4443.82     4449.31    238.83 o   0.46890
   1   2  22     1548.95     1600.35    120.23 o   0.46944
   2   2  22     1977.80     1819.69     79.61 o   0.47107
   3   2  22      981.52      972.40     67.43 o   0.47376
   4   2  22      304.35      324.13     60.11 o   0.47750
   5   2  22      531.08      680.76     54.43 o   0.48227
   6   2  22       16.06        0.00     43.87 o   0.48803
   7   2  22       66.58       73.92     43.87 o   0.49476
   8   2  22       32.27       37.37     43.87 o   0.50241
   9   2  22       94.40       67.43     47.12 o   0.51094
  10   2  22      185.55      187.66     47.12 o   0.52031
  11   2  22     1950.50     2476.08     93.42 o   0.53047
  12   2  22      519.21      329.01     71.49 o   0.54138
  13   2  22     2448.49     2749.03    140.54 o   0.55300
  14   2  22      659.88      710.00    101.55 o   0.56527
  15   2  22     3051.45     3362.37    199.84 o   0.57817
  16   2  22      861.38      723.00     73.92 o   0.59165
   1   3  22       49.40       60.11     47.93 o   0.47522
   2   3  22     1212.34     1051.20     61.74 o   0.47682
   3   3  22     1761.38     1562.17     73.92 o   0.47948
   4   3  22       53.82        0.00     50.37 o   0.48318
   5   3  22     2528.50     2814.02     94.23 o   0.48789
   6   3  22     2763.58     2681.61     95.86 o   0.49359
   7   3  22     2721.77     2944.81    106.42 o   0.50024
   8   3  22     2876.00     3039.86    106.42 o   0.50781
   9   3  22      810.97      857.85     84.49 o   0.51625
  10   3  22     1374.32     1492.31     67.43 o   0.52552
  11   3  22     1983.46     2148.70     83.67 o   0.53559
  12   3  22        2.01        0.00     42.24 o   0.54639
  13   3  22      312.12      373.69     48.74 o   0.55791
  14   3  22      285.55      355.81     50.37 o   0.57008
  15   3  22      313.08      283.51     54.43 o   0.58287
   0   4  22      137.67       37.37     78.80 o   0.48266
   1   4  22        9.85       52.80     42.24 o   0.48318
   2   4  22      181.93      266.45     54.43 o   0.48476
   3   4  22       12.31       71.49     47.12 o   0.48738
   4   4  22     1309.47      921.22     63.36 o   0.49101
   5   4  22      284.02      265.64     47.12 o   0.49565
   6   4  22       61.06       98.30     44.68 o   0.50126
   7   4  22        0.60        0.00     43.87 o   0.50781
   8   4  22      868.74      982.15     61.74 o   0.51527
   9   4  22      270.63      233.15     45.49 o   0.52359
  10   4  22     1839.82     1718.15     75.55 o   0.53274
  11   4  22       12.60        0.00     41.43 o   0.54267
  12   4  22      498.70      508.54     51.99 o   0.55334
  13   4  22     1585.53     1937.48     81.24 o   0.56471
  14   4  22       62.23        0.81     38.99 o   0.57674
  15   4  22      728.26      716.50     55.24 o   0.58938
   1   5  22      291.26      428.93     47.12 o   0.49324
   2   5  22      280.20      232.34     43.06 o   0.49478
   3   5  22     1150.37     1394.83     68.24 o   0.49735
   4   5  22     1465.46     1342.83     72.30 o   0.50091
   5   5  22     1652.08     1726.27    102.36 o   0.50546
   6   5  22     3383.92     2976.49    103.98 o   0.51096
   7   5  22     6214.46     6848.21    186.84 o   0.51739
   8   5  22     1613.21     1711.65     95.05 o   0.52471
   9   5  22     2929.11     3186.90    108.04 o   0.53288
  10   5  22     1043.60      962.65     63.36 o   0.54187
  11   5  22      595.15      578.40     54.43 o   0.55164
  12   5  22      276.35      410.24     47.93 o   0.56214
  13   5  22       51.89       59.30     38.18 o   0.57334
  14   5  22       20.35       59.30     32.49 o   0.58519
   0   6  22      352.69      400.49     66.61 o   0.50475
   1   6  22     1206.50     1217.73     64.18 o   0.50526
   2   6  22       13.28       25.18     39.81 o   0.50676
   3   6  22      477.59      535.35     48.74 o   0.50927
   4   6  22      286.51      341.19     47.12 o   0.51275
   5   6  22      348.84      370.44     47.93 o   0.51719
   6   6  22      245.63      305.45     49.55 o   0.52257
   7   6  22     1036.91      876.54     55.24 o   0.52886
   8   6  22      330.70      276.20     45.49 o   0.53602
   9   6  22     2685.93     3091.85    103.98 o   0.54403
  10   6  22        1.09       21.93     41.43 o   0.55283
  11   6  22      517.43      682.38     52.80 o   0.56241
  12   6  22        0.52       82.86     38.18 o   0.57271
  13   6  22        1.19       23.56     34.12 o   0.58371
   1   7  22      113.38      115.36     42.24 o   0.51910
   2   7  22       22.14        0.00     39.81 o   0.52057
   3   7  22     1310.30     1478.50     69.86 o   0.52301
   4   7  22      698.10      643.39     50.37 o   0.52640
   5   7  22     3335.86     3943.20    156.79 o   0.53073
   6   7  22     1689.86     1655.59     64.99 o   0.53597
   7   7  22     3251.44     3458.22    105.61 o   0.54210
   8   7  22     1011.65      874.10     94.23 o   0.54909
   9   7  22     2515.93     2940.75    108.86 o   0.55691
  10   7  22      517.12      686.45     51.18 o   0.56552
  11   7  22        3.48        0.00     35.74 o   0.57488
  12   7  22      109.39       40.62     32.49 o   0.58496
   0   8  22      925.40      927.72     84.49 o   0.53415
   1   8  22     5260.49     5938.37    163.28 o   0.53463
   2   8  22      521.75      427.30     45.49 o   0.53605
   3   8  22      649.14      553.22     52.80 o   0.53842
   4   8  22       14.32        0.00     34.93 o   0.54172
   5   8  22      296.21      340.38     41.43 o   0.54592
   6   8  22       98.58      245.33     44.68 o   0.55102
   7   8  22      524.14      569.47     51.99 o   0.55699
   8   8  22      111.63      164.91     42.24 o   0.56380
   9   8  22      997.55      772.56     47.93 o   0.57141
  10   8  22      116.99      100.73     33.31 o   0.57980
  11   8  22     1905.54     2423.28     86.92 o   0.58894
   1   9  22      200.38      172.22     41.43 o   0.55170
   2   9  22      718.66      682.38     48.74 o   0.55308
   3   9  22      642.08      593.02     47.93 o   0.55538
   4   9  22      353.76      367.19     45.49 o   0.55857
   5   9  22     1459.33     1420.01     79.61 o   0.56265
   6   9  22      126.28      114.54     38.18 o   0.56760
   7   9  22     1206.89     1255.10     65.80 o   0.57340
   8   9  22        6.80       27.62     31.68 o   0.58001
   9   9  22      867.81      857.04     45.49 o   0.58741
   0  10  22      895.00      953.71    119.42 o   0.56973
   1  10  22     7303.60     8265.78    251.83 o   0.57018
   2  10  22      997.36     1221.79     64.18 o   0.57151
   3  10  22     1587.73     1634.47     68.24 o   0.57373
   4  10  22      693.48      524.79     40.62 o   0.57683
   5  10  22       13.11      102.36     32.49 o   0.58078
   6  10  22       23.10       33.31     33.31 o   0.58558
   7  10  22      349.60      220.96     45.49 o   0.59119
   1  11  22      777.57     1134.87     74.74 o   0.58992
   2  11  22      128.80      134.85     42.24 o   0.59121
   3  11  22       11.13       13.00     33.31 o   0.59336
   1   1  23       11.96      134.85     75.55 o   0.48697
   2   1  23      919.88     1153.55     75.55 o   0.48854
   3   1  23      512.89      681.57     70.68 o   0.49113
   4   1  23     6388.13     6786.47    192.53 o   0.49474
   5   1  23     1144.59     1430.57     77.99 o   0.49934
   6   1  23     4503.99     4650.77    147.04 o   0.50491
   7   1  23      404.97      376.94     56.05 o   0.51142
   8   1  23     3774.87     4402.19    137.29 o   0.51882
   9   1  23      582.39      580.84     75.55 o   0.52709
  10   1  23     1676.58     1597.92     90.98 o   0.53617
  11   1  23      814.62      828.61     61.74 o   0.54604
  12   1  23      183.35      259.14     68.24 o   0.55665
  13   1  23      326.22      306.26     51.18 o   0.56795
  14   1  23      316.72      242.90     52.80 o   0.57991
  15   1  23       41.68       95.05     55.24 o   0.59249
   0   2  23     3129.52     3239.70    149.47 o   0.48980
   1   2  23     1323.45     1192.55     63.36 o   0.49032
   2   2  23     1035.54     1311.15     69.86 o   0.49187
   3   2  23       37.36       84.49     47.93 o   0.49445
   4   2  23      625.35      692.94     55.24 o   0.49804
   5   2  23      215.05      243.71     51.18 o   0.50261
   6   2  23      389.53      558.90     53.62 o   0.50814
   7   2  23     1628.68     1733.58     80.42 o   0.51461
   8   2  23     2446.27     2731.16    127.54 o   0.52197
   9   2  23      606.52      589.77     56.87 o   0.53018
  10   2  23      473.06      596.27     55.24 o   0.53922
  11   2  23       52.52      103.17     48.74 o   0.54903
  12   2  23     1222.42     1473.62     77.99 o   0.55958
  13   2  23       68.01       64.18     55.24 o   0.57083
  14   2  23      103.98       74.74     40.62 o   0.58273
   1   3  23        1.60       39.81     47.12 o   0.49585
   2   3  23     4500.06     4690.58    150.29 o   0.49739
   3   3  23      164.22      138.91     47.12 o   0.49994
   4   3  23     4110.42     4156.04    121.85 o   0.50348
   5   3  23       75.53        7.31     43.06 o   0.50801
   6   3  23     5099.63     5439.57    151.91 o   0.51348
   7   3  23       26.33       19.50     42.24 o   0.51988
   8   3  23     1744.59     1865.18     78.80 o   0.52717
   9   3  23      277.21      268.89     43.87 o   0.53530
  10   3  23      349.44      255.08     48.74 o   0.54425
  11   3  23      993.98      908.22     60.93 o   0.55397
  12   3  23       27.46       11.37     43.06 o   0.56443
  13   3  23      363.19      398.87     63.36 o   0.57558
  14   3  23      486.00      569.47     54.43 o   0.58739
   0   4  23     3252.60     3502.09    196.59 o   0.50299
   1   4  23     1048.93      895.22     53.62 o   0.50349
   2   4  23     4462.53     5034.21    142.16 o   0.50500
   3   4  23     1127.08     1038.20     63.36 o   0.50752
   4   4  23     3467.18     3875.78    125.10 o   0.51101
   5   4  23      618.04      695.38     55.24 o   0.51547
   6   4  23     1163.46     1207.17     63.36 o   0.52087
   7   4  23       11.26       38.18     42.24 o   0.52717
   8   4  23      594.33      636.08     52.80 o   0.53436
   9   4  23      222.12      173.03     48.74 o   0.54239
  10   4  23     1074.39     1230.73     64.18 o   0.55122
  11   4  23      227.85      168.16     43.87 o   0.56082
  12   4  23     4843.41     5038.27    175.47 o   0.57116
  13   4  23      137.18       95.86     36.56 o   0.58218
  14   4  23     2002.98     2175.50    160.85 o   0.59385
   1   5  23       70.68       25.18     40.62 o   0.51315
   2   5  23     1683.47     1826.19     73.92 o   0.51463
   3   5  23       13.96       39.81     44.68 o   0.51710
   4   5  23      188.78      186.84     46.30 o   0.52053
   5   5  23        5.21       34.93     46.30 o   0.52491
   6   5  23      667.00      523.16     63.36 o   0.53021
   7   5  23        6.12       32.49     40.62 o   0.53640
   8   5  23        6.32        0.00     39.81 o   0.54347
   9   5  23       92.38       25.18     39.81 o   0.55136
  10   5  23       95.20       77.99     41.43 o   0.56006
  11   5  23      135.87      110.48     40.62 o   0.56951
  12   5  23      215.83      205.53     38.18 o   0.57969
  13   5  23       65.10       24.37     34.12 o   0.59055
   0   6  23      470.80      312.76     60.11 o   0.52423
   1   6  23      418.25      303.01     44.68 o   0.52471
   2   6  23     3229.75     3530.52    116.98 o   0.52616
   3   6  23      269.37      177.91     43.06 o   0.52857
   4   6  23     1599.01     1536.18     66.61 o   0.53193
   5   6  23      140.87      115.36     46.30 o   0.53621
   6   6  23      113.63      116.17     46.30 o   0.54140
   7   6  23        0.99        0.00     44.68 o   0.54748
   8   6  23      194.50      256.71     46.30 o   0.55440
   9   6  23      188.26      172.22     42.24 o   0.56214
  10   6  23     1680.74     1740.89     77.17 o   0.57067
  11   6  23       38.11       27.62     34.93 o   0.57995
  12   6  23     2247.41     2219.37     80.42 o   0.58995
   1   7  23        4.75       17.06     38.18 o   0.53805
   2   7  23        9.67        0.00     37.37 o   0.53947
   3   7  23        3.51        0.00     37.37 o   0.54182
   4   7  23       47.39       77.17     38.18 o   0.54510
   5   7  23       88.21       84.49     40.62 o   0.54928
   6   7  23      248.00      270.52     46.30 o   0.55435
   7   7  23      474.46      558.09     55.24 o   0.56028
   8   7  23      611.40      668.57     55.24 o   0.56704
   9   7  23       16.65       33.31     34.93 o   0.57462
  10   7  23      993.48      904.16     51.18 o   0.58296
  11   7  23       39.11       42.24     30.06 o   0.59205
   0   8  23     1477.56     1552.42     97.48 o   0.55259
   1   8  23       16.32        0.00     38.18 o   0.55305
   2   8  23     1122.03     1105.62     63.36 o   0.55443
   3   8  23       87.40       56.87     39.81 o   0.55672
   4   8  23      536.02      563.78     66.61 o   0.55990
   5   8  23       57.29       95.86     38.99 o   0.56398
   6   8  23        5.51       83.67     38.99 o   0.56891
   7   8  23       61.86       74.74     36.56 o   0.57469
   8   8  23       28.25       39.81     36.56 o   0.58129
   9   8  23      119.29       91.80     38.18 o   0.58868
   1   9  23      278.10      362.31     44.68 o   0.56957
   2   9  23      101.75      156.79     45.49 o   0.57091
   3   9  23      486.27      656.39     45.49 o   0.57313
   4   9  23      396.71      330.63     38.18 o   0.57623
   5   9  23       84.68       83.67     35.74 o   0.58019
   6   9  23     2263.51     2208.81    113.73 o   0.58499
   7   9  23       82.14       46.30     33.31 o   0.59061
   0  10  23      165.94      181.97     51.99 o   0.58705
   1  10  23       99.40      214.46     35.74 o   0.58748
   2  10  23        7.48        0.81     31.68 o   0.58878
   3  10  23       65.75        0.00     30.87 o   0.59094
   4  10  23      489.08      672.64    120.23 o   0.59394
   0   0  24      472.85     1010.58    166.53 o   0.50643
   1   0  24     1609.71     2145.45    151.91 o   0.50693
   2   0  24       68.53      256.71     99.11 o   0.50843
   3   0  24     2368.83     2514.26    143.79 o   0.51093
   4   0  24      404.52      980.52     95.05 o   0.51440
   5   0  24       13.04       51.18     73.92 o   0.51883
   6   0  24      168.98      454.11     80.42 o   0.52419
   7   0  24      409.87      719.75     92.61 o   0.53046
   8   0  24        3.86        0.00     70.68 o   0.53760
   9   0  24      153.82      201.47     74.74 o   0.54558
  10   0  24      643.88      974.83    129.17 o   0.55436
  11   0  24     1588.33     1768.51    147.04 o   0.56391
  12   0  24       72.08       57.68     75.55 o   0.57419
  13   0  24     3718.37     4489.11    253.46 o   0.58515
   1   1  24       90.98        4.87     61.74 o   0.50800
   2   1  24       33.14        0.00     54.43 o   0.50950
   3   1  24        9.83        9.75     57.68 o   0.51199
   4   1  24      207.12      228.27     51.99 o   0.51546
   5   1  24      188.87      235.58     58.49 o   0.51988
   6   1  24      227.26      255.89     52.80 o   0.52523
   7   1  24     1084.51     1365.58     72.30 o   0.53148
   8   1  24       30.33       67.43     45.49 o   0.53861
   9   1  24      150.25      178.72     47.12 o   0.54658
  10   1  24        6.24       68.24     45.49 o   0.55535
  11   1  24       27.27       39.81     41.43 o   0.56488
  12   1  24        8.52       80.42     40.62 o   0.57514
  13   1  24      168.42      179.53     42.24 o   0.58609
   0   2  24       15.32       34.12     63.36 o   0.51072
   1   2  24     1351.77     1393.20     67.43 o   0.51121
   2   2  24       11.91       78.80     44.68 o   0.51270
   3   2  24     1744.04     1957.79     81.24 o   0.51518
   4   2  24      135.52       81.24     50.37 o   0.51862
   5   2  24     1238.74     1512.62     81.24 o   0.52302
   6   2  24        4.29       18.68     49.55 o   0.52834
   7   2  24      351.44      306.26     48.74 o   0.53455
   8   2  24      315.59      213.65     45.49 o   0.54164
   9   2  24      380.36      508.54     56.87 o   0.54956
  10   2  24        9.22       69.05     45.49 o   0.55829
  11   2  24     2316.62     2899.32    122.67 o   0.56777
  12   2  24       11.09       63.36     43.87 o   0.57798
  13   2  24     2074.78     1985.41    114.54 o   0.58887
   1   3  24     1357.34     1605.23     72.30 o   0.51652
   2   3  24       47.54       63.36     47.93 o   0.51800
   3   3  24     1910.65     2173.07     85.30 o   0.52045
   4   3  24       75.31       31.68     43.06 o   0.52385
[truncated: 13,692 more chars]
